# Supplementary material for: Transcriptome Sequencing and Differential Analysis of Testes in One- and Two-Year-Old Kazakh Horses
Source: Animals (Basel). 2026 Apr 16;16(8):1220. doi: 10.3390/ani16081220 (PMC13113442; doi:10.3390/ani16081220)
Supplement: Supplementary file 1 [file animals-16-01220-s001.zip › Supplementary Table S1.xlsx]

## Sheet: Primer Information
Primer Information	Primer ID	Primer Sequence（5'-3')	Fragment Size（bp）	Annealing Temperature（℃）
NM_001163856.1	Horse-gapdh -S	GCCAAATACGATGAGATCAAGAAG	187	60
	Horse-gapdh -A	CATACCAGGAAATGAGCTTGACAAA		60
XM_023643014.2	Horse-CD9-S	TCATAATGGTGGTGGGTTTCC	86	60
	Horse-CD9-A	CAACAGGAAGCAGAAGAACAATC		60
XM_023639593.2	Horse-SPAM1-S	ATCCTCTACACCACCTGCCA	108	60
	Horse-SPAM1-A	CCTTGGGCATTGTTGGAGAT		60
XM_023621020.2	Horse-PXYLP1-S	AGGGACATCTATCTCAAGAAACACA	168	60
	Horse-PXYLP1-A	GGGCTGGTGCCTGAAATAAA		60
XM_023627200.2	Horse-CARNMT1-S	ATGAGCGAGTGAACCGGACA	205	60
	Horse-CARNMT1-A	GGCATAATCTTTCCATTCCCATCT		60
XM_005609485.4	Horse-RARRES2-S	CCTTTGTGAGGCTGGAATTTAA	133	60
	Horse-RARRES2-A	TTCTCAGAGTCCAGCTTGATGCA		60
XM_070262298.1	Horse-SPP1-S	GTATGATGGCCGAGGTGACAG	106	60
	Horse-SPP1-A	TGTGAGGTCCTCTTCCGTAGCA		60
NM_001082521.1	Horse-CYP11A1-S	GGAACGATTTCTCATCCCACC	257	60
	Horse-CYP11A1-A	GAAACAGGTCTTCAATGATGGGA		60
XM_070237841.1	Horse-CATSPER2-S	TCAAGAAAAGTCTAAATACGCTGCC	235	60
	Horse-CATSPER2-A	AACAACACGTTCATCCTGATCCATA		60
XM_023646077.2	Horse-SPON1-S	CAATCTTAGACTGCTGTGCCTGTG	97	60
	Horse-SPON1-A	CGACGAGGGTAATCCTTTGG		60
XM_023647326.2	Horse-TMEM132B-S	GTCGTGGGTGTTCAAGAGGA	107	60
	Horse-TMEM132B-A	ATGGAATCGCAGGTGTTGGAA		60
