# Supplementary material for: Transcriptome Sequencing and Differential Analysis of Testes in One- and Two-Year-Old Kazakh Horses
Source: Animals (Basel). 2026 Apr 16;16(8):1220. doi: 10.3390/ani16081220 (PMC13113442; doi:10.3390/ani16081220)
Supplement: Supplementary file 1 [file animals-16-01220-s001.zip › Supplementary Table S2.xlsx]

## Sheet: G-1-vs-G-2.filter.annot
id	G-1-1_fpkm	G-1-2_fpkm	G-1-3_fpkm	G-1-4_fpkm	G-2-1_fpkm	G-2-2_fpkm	G-2-3_fpkm	G-2-4_fpkm	log2(fc)	PValue	FDR	Symbol
ENSECAG00000000005	0.244	0.215	0.213	0.168	0.076	0.156	0.035	0.058	-1.36995	0.00287548863077572	0.00806222383001077	HNF4G
ENSECAG00000000006	2.232	2.645	2.743	2.674	0.429	0.495	0.706	0.513	-2.2641	5.98469440402059e-41	4.90054399467686e-39	GAD2
ENSECAG00000000025	0.726	0.644	0.788	0.877	0.382	0.292	0.327	0.392	-1.1235	1.56070290354417e-09	1.28566759822914e-08	FGD1
ENSECAG00000000056	0.089	0.092	0.076	0.059	0.012	0	0.014	0	-3.60334	4.56415861537089e-05	0.000186867186387012	SLITRK3
ENSECAG00000000105	1.034	0.726	0.659	1.599	0.657	0.198	0.239	0.396	-1.43117	6.69342523621539e-06	3.18877973523429e-05	GCNT2
ENSECAG00000000120	0.709	0.96	0.428	0.602	0.26	0.336	0.102	0.287	-1.45423	0.000524089344326872	0.00173858655239737	SGCZ
ENSECAG00000000231	0.879	1.194	0.886	0.97	0.327	0.376	0.543	0.301	-1.34469	2.28715107141127e-06	1.18635900593696e-05	CACNB4
ENSECAG00000000233	0.213	0.228	0.241	0.218	0.038	0.01	0.018	0.02	-3.38752	6.6833790480661e-13	8.3372542929684e-12	TMPRSS3
ENSECAG00000000239	11.304	13.3	11.476	12.378	6.188	5.433	5.896	4.429	-1.14278	3.66087537472578e-22	1.04228875267638e-20	FNDC1
ENSECAG00000000283	0.271	0.258	0.256	0.292	0.054	0.188	0.127	0.094	-1.21793	0.00579962465098544	0.0149999758137823	F13B
ENSECAG00000000340	0.274	0.258	0.351	0.287	0.179	0.204	0.086	0.078	-1.0969	0.000802844090891569	0.00256345536170194	CNTN5
ENSECAG00000000530	0.309	0.404	0.266	0.359	0.091	0.133	0.169	0.074	-1.51858	3.04618920271675e-06	1.55027971615553e-05	EPHA5
ENSECAG00000000548	1.606	1.904	1.973	1.23	0.744	0.585	0.882	0.608	-1.25177416450531	3.78414661463122e-13	4.840322649062e-12	-
ENSECAG00000000551	0.466	0.258	0.261	0.374	0.671	0.857	0.658	0.572	1.02107700074659	5.74877235600635e-05	0.000230830316666885	PAX5
ENSECAG00000000554	7.963	6.558	7.908	7.884	3.573	3.365	4.161	2.94	-1.1105	4.77425530562413e-16	8.15032736683739e-15	KPNA7
ENSECAG00000000593	10.306	8.937	9.125	8.732	2.765	3.831	3.481	2.651	-1.54341	1.84905347791695e-52	2.22828387989728e-50	PTN
ENSECAG00000000607	0.318	0.425	0.351	0.498	1.681	1.7	1.511	1.696	2.04900021918271	2.86517677997698e-25	1.01854642451093e-23	TRIB3
ENSECAG00000000634	0.199	0.296	0.307	0.422	0.099	0.129	0.112	0.192	-1.20211	0.000653596966693978	0.00212949693569517	SMPDL3B
ENSECAG00000000639	0.485	0.578	0.585	0.58	0.136	0.145	0.097	0.158	-2.05544	1.01202096518746e-16	1.84503650941551e-15	PLXNB3
ENSECAG00000000641	12.155	12.839	13.241	14.483	5.577	5.636	5.339	5.599	-1.25092	9.53851371863286e-109	3.58367571299459e-106	PLAGL1
ENSECAG00000000657	23.447	26.547	23.638	22.129	4.255	4.444	4.561	3.874	-2.48258	1.63062992542502e-135	1.00788709680867e-132	CDCP2
ENSECAG00000000658	15.506	14.372	16.071	16.019	5.338	4.538	5.146	4.931	-1.63492	4.31085920838442e-159	3.30401493167416e-156	GPNMB
ENSECAG00000000660	1.723	1.516	1.502	1.848	3.626	4.783	2.857	3.697	1.18326802484724	6.33436787355637e-06	3.04040137337709e-05	PROK2
ENSECAG00000000662	0.477	0.498	0.745	0.69	0.204	0.244	0.157	0	-1.99403	5.00527568171837e-07	2.89309464064572e-06	HMGCLL1
ENSECAG00000000726	3.458	2.519	2.814	2.784	1.387	1.102	1.788	1.003	-1.1324	6.29572808130779e-07	3.58385162703323e-06	HOXC9
ENSECAG00000000783	0.102	0.096	0.095	0.153	0.066	0.032	0.067	0.032	-1.17885	0.0146242180473279	0.0340190168756647	DUSP27
ENSECAG00000000788	0.069	0.071	0.142	0.068	0	0	0	0.036	-3.28129	0.00487297083210156	0.012843327938638	MS4A8
ENSECAG00000000831	0.147	0.348	0.297	0.33	0.144	0.129	0.177	0.02	-1.25534	0.0039579258323003	0.0107100433374814	-
ENSECAG00000000896	0.108	0.057	0.056	0.136	0.305	0.169	0.102	0.225	1.16587816837961	0.014095966960463	0.0329341327800794	ALDH3B2
ENSECAG00000000954	3.486	3.108	3.562	3.935	1.624	1.419	1.792	1.404	-1.17539	6.7688762458904e-27	2.65775487187512e-25	NPR1
ENSECAG00000001007	0	0	0	0	0.037	0.048	0	0.105	5.56985560833095	0.0166496008823689	0.0379789288698894	-
ENSECAG00000001068	0	0	0	0	0.053	0	0.123	0.068	5.93073733756289	0.0220243569525033	0.0483179188878997	TMEM125
ENSECAG00000001073	0.092	0.072	0.048	0.115	0	0	0.043	0.048	-1.84535	0.0222401325980886	0.0487243517850419	F11
ENSECAG00000001074	2.372	3.239	3.059	2.48	5.384	5.002	7.91	5.389	1.08692996177373	5.06565789002178e-09	3.88874482494821e-08	PALMD
ENSECAG00000001106	1.085	1.78	1.204	1.456	3.091	3.344	2.387	2.988	1.09596259511836	3.31364012591527e-11	3.38989100120995e-10	MAGEB18
ENSECAG00000001141	3.264	4.593	4.057	4.405	2.053	1.876	1.864	2.211	-1.02776	3.60213027206514e-15	5.66670099696553e-14	NAIP
ENSECAG00000001174	0.944	0.688	0.79	1.849	0.404	0.609	0.346	0.341	-1.32904	0.0115321802280662	0.0275349663987509	TNF
ENSECAG00000001213	0.04	0.209	0.124	0.04	0	0.084	0	0	-2.29768	0.0218984955303076	0.0480968675901219	ATOH1
ENSECAG00000001401	0.532	0.279	0.267	0.033	0.048	0.146	0.111	0.123	-1.37618	0.0127615868855974	0.0301398701238668	LALBA
ENSECAG00000001639	0.372	0.048	0.048	0.139	0	0	0	0	-7.24555	3.86648793308752e-05	0.000160671818013208	-
ENSECAG00000001747	0.596	0.069	0.137	0.198	0	0.069	0	0	-3.85726	0.000264266155755482	0.000933727422170531	-
ENSECAG00000001923	1.075	0.753	0.754	0.343	1.596	1.407	1.359	1.615	1.03098491806748	1.89112374740065e-05	8.33198945135523e-05	-
ENSECAG00000002111	0.513	0.317	0.496	0.3	0.065	0.071	0.096	0.071	-2.42394	3.55520454861298e-11	3.61577646725895e-10	ITIH4
ENSECAG00000002132	0	0.037	0	0	0.115	0.074	0	0.111	3.01936532486693	0.00995880470065615	0.0242311945230822	MYOD1
ENSECAG00000002188	0.103	0	0.035	0	0	0	0	0	-5.10852	0.0165445046669951	0.0377751732512265	KCNJ16
ENSECAG00000002228	0.118	0.25	0.214	0.27	0.061	0.192	0.071	0.047	-1.19943	0.0034785188254785	0.00955856865265933	PTCHD4
ENSECAG00000002250	2.057	1.854	2.072	1.867	0.956	0.904	0.728	1.233	-1.03874	1.99105637767792e-05	8.7381198471568e-05	SPRY2
ENSECAG00000002256	3.041	2.622	3.045	2.549	0.595	0.796	0.581	0.436	-2.22492	1.38833090666435e-36	8.80854586178663e-35	-
ENSECAG00000002417	0.199	0.077	0.102	0.198	0.02	0	0	0	-4.848	2.2612161448979e-06	1.17577103262927e-05	LRRTM3
ENSECAG00000002548	0.235	0	0.086	0	0	0	0	0	-6.32643	0.00552962664733392	0.0143723787560452	RNF182
ENSECAG00000002552	0	0	0.142	0.092	0	0	0	0	-5.87036	0.0115116401876368	0.027496202647134	OR10G3
ENSECAG00000002570	0.787	1.011	0.859	0.784	0.112	0.337	0.521	0.528	-1.19979	0.000792183067106991	0.00253321424379791	HS3ST1
ENSECAG00000002601	0.265	0.723	0.751	0.726	0.213	0.448	0.311	0.241	-1.02301	0.00616550599382678	0.0158276072277217	RASSF9
ENSECAG00000002893	0.048	0.05	0.148	0	0	0	0	0	-5.94251	0.00920296800013665	0.0225582793719609	LRRC30
ENSECAG00000002935	0.088	0.182	0.331	0.174	0.047	0.091	0.109	0	-1.64969	0.00773278448239065	0.019363288482369	KCNF1
ENSECAG00000002962	0	0	0	0	0.055	0	0.032	0.071	5.3037807481771	0.0106428425714155	0.0257224402763486	ADIPOQ
ENSECAG00000002984	0.389	0.674	0.49	0.517	0.174	0.27	0.203	0.179	-1.32542	0.00395366103665587	0.010700014000475	XCR1
ENSECAG00000003002	27.352	31.647	30.646	30.021	14.466	15.495	12.617	15.091	-1.05315	4.99289548234733e-52	5.83346770349129e-50	CD9
ENSECAG00000003011	0	0.04	0	0	0	0	0.107	0.198	2.93073733756289	0.0167900971158933	0.0382584196500929	S1PR3
ENSECAG00000003040	0.779	1.056	1.074	0.769	0.271	0.543	0.279	0.425	-1.27675	3.06198347752661e-07	1.83575298538446e-06	-
ENSECAG00000003049	1.204	0.417	1.034	0.999	0.323	0.209	0.188	0.208	-1.97728	0.00790305384020801	0.019727776788982	HILPDA
ENSECAG00000003072	1.35	0.983	1.669	0.807	0.326	0	0.127	0.28	-2.71385	1.21339900292387e-05	5.53833689733782e-05	TCIM
ENSECAG00000003105	0.678	0.573	0.48	1.055	0.205	0.264	0.278	0.352	-1.342	0.000716177607090409	0.00230982648198272	CXCR6
ENSECAG00000003177	0.092	0	0.095	0	0	0	0	0	-5.54689	0.0171620638927858	0.0389623585603873	-
ENSECAG00000003230	1.78	1.816	1.973	2.008	0.811	0.769	1.448	0.732	-1.01089	3.59849669829825e-06	1.80973215842763e-05	AKAP5
ENSECAG00000003485	0.688	0.619	0.657	0.518	0.317	0.244	0.299	0.191	-1.23974	1.20418540215101e-10	1.15656122759978e-09	-
ENSECAG00000003520	0.199	0.314	0.26	0.296	0.149	0.084	0.077	0.214	-1.02862	0.00427445015744293	0.0114698722570776	-
ENSECAG00000003655	1.724	0.97	3.194	1.396	0.11	0	0.127	0.071	-4.56373	1.60088614902286e-20	4.08449793627524e-19	-
ENSECAG00000003664	0.302	0.21	0.45	0.368	0.027	0.105	0.22	0.279	-1.07571	0.0194450851951164	0.0433795875449559	KCNJ12
ENSECAG00000003774	1.261	2.053	2.533	2.199	4.964	4.873	4.548	5.175	1.28156272721397	5.21194427297956e-23	1.58015924390129e-21	-
ENSECAG00000003925	11.396	17.496	13.164	12.643	29.504	30.394	26.096	24.856	1.01902240699666	1.25722516133342e-55	1.68459379834333e-53	-
ENSECAG00000003994	0.045	0.518	0	0.271	0	0	0.042	0.047	-3.22817	0.000973406048121923	0.00305260773945404	-
ENSECAG00000004098	0.01	0.032	0.042	0.03	0.008	0	0	0.01	-2.66297	0.0133879144170453	0.0314678395663646	C10orf71
ENSECAG00000004220	0.82	0.734	0.727	0.948	0.304	0.58	0.308	0.374	-1.044	5.88969057232926e-06	2.84048228181225e-05	SLC6A11
ENSECAG00000004403	0.122	0.38	0.126	0.182	0.049	0.127	0	0	-2.20235	0.0144222583923406	0.0336022486692166	CLDN14
ENSECAG00000004442	0.709	0.776	0.961	0.595	0.33	0.579	0.245	0.349	-1.0167	0.00708389516411496	0.0178998437609926	CX3CR1
ENSECAG00000004503	0.386	0.278	0.214	0.325	0.048	0	0.111	0.123	-2.09287	9.1246006694042e-05	0.000353991644920943	GAL3ST4
ENSECAG00000004544	0.89	1.295	1.253	0.827	0.382	0.185	0.361	0.523	-1.5555	8.87115784628005e-08	5.73289225944594e-07	HRH1
ENSECAG00000004587	3.253	3.295	3.295	3.521	1.332	1.809	1.683	1.513	-1.07648	2.35816281018886e-12	2.76333771393053e-11	ANKRD34B
ENSECAG00000004611	0.073	0.076	0.276	0.194	0.039	0	0	0	-3.98839	0.00294916566605542	0.00824633236312503	ARL11
ENSECAG00000004670	0.186	0.058	0.192	0.186	0.104	0.058	0.03	0.039	-1.42902	0.0155864287092335	0.0359388159443589	-
ENSECAG00000004709	1.943	1.796	2.094	2.223	0.983	0.784	1.097	0.689	-1.18103	1.48452784315953e-11	1.57765047159067e-10	C2
ENSECAG00000004819	0.813	0.861	0.857	0.945	0.409	0.397	0.384	0.428	-1.10322	4.12348470077782e-27	1.62907402786812e-25	DNAH11
ENSECAG00000004842	1.142	1.78	1.143	0.904	0.57	0.522	0.317	0.652	-1.26961	5.64021366758262e-11	5.59669259888921e-10	CDH10
ENSECAG00000004945	0.39	0.27	0.44	0.407	0.12	0.077	0.244	0.077	-1.54066	2.0191121970835e-05	8.84301915618672e-05	CCR7
ENSECAG00000004969	0.28	0.744	0.481	0.496	0.2	0.194	0.146	0.194	-1.44687	0.000570808940495534	0.00188022522070396	GPR68
ENSECAG00000004989	0.552	1.165	0.436	0.748	0.275	0.13	0.089	0.1	-2.28802	1.48662547042382e-10	1.4087651156672e-09	-
ENSECAG00000005128	6.848	7.463	6.967	18.391	4.884	4.906	5.187	4.824	-1.00244	2.45015222426418e-13	3.19804950743365e-12	ZNF30
ENSECAG00000005133	0.669	0.904	0.62	0.6	0.484	0.139	0.376	0.208	-1.21039	0.0137865818247198	0.0322955180469261	CLDN34
ENSECAG00000005185	0.145	0.05	0.1	0.177	0.052	0.067	0.06	0	-1.39883	0.0165173603784445	0.0377266828240999	CCR6
ENSECAG00000005193	0	0.135	0.089	0.215	0	0.045	0	0	-3.28622	0.00734759408374609	0.0185027270651411	-
ENSECAG00000005343	1.224	1.029	1.076	1.183	0.366	0.362	0.477	0.361	-1.52668	6.82847854178824e-09	5.14714702357217e-08	GNAL
ENSECAG00000005379	1.966	1.831	2.321	2.163	4.788	6.604	5.636	4.634	1.38728954878699	1.28625067028224e-17	2.5460587906279e-16	HPGD
ENSECAG00000005381	1.402	0.697	1.193	1.093	0.785	0.127	0.914	0.316	-1.03362	0.0039243212002051	0.0106281156914671	LRRN4CL
ENSECAG00000005406	0.61	0.829	0.725	0.748	0.226	0.439	0.22	0.049	-1.64052	8.35436716760281e-05	0.000326756540719407	-
ENSECAG00000005519	0	0	0.063	0	0.099	0	0.058	0.383	3.09953567355091	0.0103713656422022	0.025136065908201	HOXA7
ENSECAG00000005602	0.408	0.377	0.06	0.397	0.27	0.171	0.132	0	-1.11606	0.0214595265747793	0.0472247603881183	SHD
ENSECAG00000005631	0.205	0.171	0.042	0.204	0.033	0.043	0	0	-3.03284	0.00141476718494037	0.00427509131535127	BDKRB1
ENSECAG00000005787	0.435	0.226	0.276	0.184	0.177	0.105	0.11	0.104	-1.17637	0.00195569607758265	0.00571323258767514	TBX18
ENSECAG00000005835	0.055	0	0.057	0.11	0	0	0	0	-5.79442	0.0209162760087682	0.0462396575034921	KCTD21
ENSECAG00000005838	0.911	1.483	1.184	1.223	0.574	0.659	0.371	0.699	-1.05982	0.000286684088556047	0.00100496776817095	MOGAT1
ENSECAG00000005922	0	0	0	0	0	0.162	0	0.041	5.66533591718518	0.00894436912247568	0.022000392394834	-
ENSECAG00000005936	0.124	0.257	0.17	0.082	0.465	0.386	0.426	0.3	1.31690525536217	0.0024180835369109	0.00690918939074406	FOXA3
ENSECAG00000005937	0.805	0.907	0.709	0.803	0.189	0.279	0.157	0.104	-2.14486	3.98211166368806e-16	6.86162244495745e-15	SLC5A7
ENSECAG00000005948	0.107	0.022	0.044	0.032	0.009	0	0.01	0.022	-2.32193	0.00217972121249411	0.00629474576527501	RTL1
ENSECAG00000005959	0.35	0	0	0.281	0.614	0.809	0	0.591	1.67435177302424	0.000342401461991171	0.00117829641041897	GPR160
ENSECAG00000006012	5.114	4.109	4.208	4.637	1.58	1.774	1.67	1.241	-1.52805	5.39867559307284e-40	4.27454640656482e-38	FMO1
ENSECAG00000006044	0.043	0	0	0.085	0.1	0.129	0.05	0.073	1.4594316186373	0.00405427278429442	0.0109429385575244	-
ENSECAG00000006082	0.253	0.132	0.225	0.463	0.646	0.784	0.475	0.526	1.17989981727221	0.000976502571198083	0.00306031497656632	-
ENSECAG00000006095	3.623	3.025	3.218	3.489	15.507	14.43	14.293	14.58	2.13868151452682	7.29102219859718e-179	6.98516381736603e-176	-
ENSECAG00000006195	0.411	0.257	0.254	0.615	0.033	0.086	0	0	-3.69108	1.51258692057167e-07	9.46836915552881e-07	-
ENSECAG00000006212	28.637	42.525	25.171	28.792	13.163	16.46	12.372	17.906	-1.06272	1.49685404359589e-11	1.58898727586376e-10	SPAM1
ENSECAG00000006257	0.389	0.435	0.494	0.344	0.164	0.134	0.235	0.292	-1.01045	0.0068334330078272	0.0173286672661431	SNTG2
ENSECAG00000006313	3.942	2.916	2.762	3.298	1.123	1.074	1.57	2.329	-1.08345	8.5605293038486e-05	0.000334001836674899	-
ENSECAG00000006404	0.1	0.147	0.087	0.177	0.027	0	0	0	-4.24229	8.78868578997401e-05	0.000341790153078327	SLC17A3
ENSECAG00000006506	0.491	0.348	0.19	0.495	0.088	0.195	0.111	0.191	-1.38135	0.00110229465876729	0.00341111255008876	PEX5L
ENSECAG00000006513	0.331	0.39	0.409	0.461	0.089	0.229	0.145	0.114	-1.46329	0.000103636903094754	0.000397316266546335	GPR132
ENSECAG00000006546	11.332	11.398	10.154	10.948	5.236	5.642	5.643	5.068	-1.02169	8.18485032968422e-44	7.19403289757245e-42	ZNF521
ENSECAG00000006595	0.226	0.065	0.057	0.041	0	0	0.048	0	-3.01866	0.00899645495500167	0.0221086409378975	-
ENSECAG00000006620	3.89	3.981	4.26	3.894	1.148	1.099	1.089	1.397	-1.7595	2.58782696000451e-33	1.48459138864211e-31	GABRA1
ENSECAG00000006623	0.24	0.416	0.248	0.319	0.58	0.833	0.551	0.554	1.04185387919163	0.000133894798563436	0.000501623413433815	-
ENSECAG00000006662	0.193	0.219	0.344	0.297	0.113	0.183	0.148	0.073	-1.02627	0.0107487485877916	0.025929343030426	MPO
ENSECAG00000006685	0.341	0.333	0.505	0.489	0.257	0.133	0.22	0.221	-1.0052	0.00502222744573053	0.0131931587726409	NPFFR2
ENSECAG00000006701	0.074	0.2	0.213	0.088	0.036	0.046	0.042	0.015	-2.04848	0.000243769047041361	0.000866578610456313	-
ENSECAG00000006732	7.429	7.119	7.59	7.24	28.68	25.058	25.864	21.567	1.78395920172067	8.47881123773941e-05	0.000331285689490874	TMEM132B
ENSECAG00000006754	1.039	0.967	0.789	0.273	0.308	0.398	0.462	0.341	-1.02371	0.0154748232735863	0.0357201648891924	RTP1
ENSECAG00000006771	6.948	6.912	7.959	7.953	4.12	2.579	4.485	2.497	-1.12178	6.58533217226837e-10	5.72511568751517e-09	PRKCA
ENSECAG00000006772	2.46	2.546	2.601	2.883	1.165	1.14	1.207	0.785	-1.28761	7.39934197316958e-38	5.13691273724284e-36	DYSF
ENSECAG00000006795	1.351	1.361	1.492	1.526	0.721	0.703	0.685	0.698	-1.02951	1.20574198379304e-39	9.31581538365259e-38	RYR2
ENSECAG00000006816	0	0	0	0	0.052	0	0.06	0.1	5.7279204545632	0.00250072450583337	0.00711876129197343	-
ENSECAG00000006840	0.095	0.263	0.196	0.316	0.408	0.758	0.386	0.361	1.13674956761002	0.00105568851250711	0.00328377395911505	B3GNT7
ENSECAG00000006905	3.391	3.066	3.092	2.779	1.351	1.388	1.062	1.544	-1.20568	1.45652727977891e-19	3.45830473455311e-18	PLPPR3
ENSECAG00000006929	0.285	0.127	0.21	0.203	0.131	0.085	0	0	-1.93336	0.00594874594214916	0.0153369107908396	GNAT2
ENSECAG00000007024	3.047	4.171	2.935	3.21	1.659	1.552	1.499	1.019	-1.22189	1.46525333415044e-19	3.47471771480898e-18	ABHD6
ENSECAG00000007249	0.11	0.112	0.143	0.089	0.021	0	0.05	0.054	-1.86076	0.00146448492130273	0.00441280005929887	MCOLN3
ENSECAG00000007318	1.184	1.159	2.01	1.041	0.112	0.507	0.392	0.578	-1.76324	4.07413895958499e-06	2.02817813989629e-05	-
ENSECAG00000007324	0.017	0.036	0.108	0.087	0.028	0	0	0.018	-2.43063	0.0101028047581086	0.0245503921331793	GBX2
ENSECAG00000007466	0.104	0.162	0.187	0.168	0.052	0.054	0.049	0.027	-1.77065	0.000293876259664357	0.00102754799478627	-
ENSECAG00000007468	0.719	0.456	0.478	0.437	0.228	0.291	0.169	0.187	-1.25615	0.000339117900768609	0.00116951729600924	GAS2
ENSECAG00000007507	0.137	0.122	0.182	0.156	0.079	0.061	0.074	0.02	-1.35122	0.0149666824815293	0.0347061119482733	SLC35D3
ENSECAG00000007539	1.775	2.013	1.641	1.596	0.268	1.112	0.737	1.031	-1.15806	9.59404228112709e-05	0.000370702650027579	TRPM1
ENSECAG00000007574	1.261	2.01	2.752	2.548	0.792	1.169	0.802	0.715	-1.30121	0.0178735547422045	0.0403434070462223	NTM
ENSECAG00000007576	4.407	5.007	4.693	4.401	1.79	2.274	2.268	2.358	-1.09072	1.80589057838565e-79	4.16899630993344e-77	SLC38A1
ENSECAG00000007595	1.5	1.843	1.737	1.786	0.716	0.642	0.641	0.578	-1.41378	4.53965804763858e-36	2.85194714264927e-34	THSD7B
ENSECAG00000007740	0	0.057	0.114	0	0.266	0.172	0.052	0.4	2.37980901096786	0.00262881838307866	0.00744469243839348	HESX1
ENSECAG00000007761	3.469	3.979	3.891	3.914	0.744	1.091	0.983	0.96	-2.0134	1.13145514605218e-64	2.10483612169959e-62	DSC2
ENSECAG00000007808	2.98	2.61	3.172	3.028	1.403	1.144	1.042	1.143	-1.31704	8.56152525162863e-23	2.55525522346505e-21	DCBLD1
ENSECAG00000007831	0.239	0.284	0.176	0.272	1.016	0.816	0.704	0.92	1.83156001674428	2.92895333688664e-09	2.32676457774776e-08	GPX6
ENSECAG00000007855	0.122	0.072	0.054	0.035	0.014	0.036	0.016	0	-2.10026	0.00751816129619301	0.0188900457115597	PRDM13
ENSECAG00000007899	1.409	1.455	1.391	0.756	2.558	2.584	2.932	2.563	1.08592087568456	5.03993444432999e-11	5.02446326159245e-10	OVOL2
ENSECAG00000007918	0.097	0.08	0.06	0.154	0.047	0.02	0	0.02	-2.16808	0.00365571312207729	0.00998960626527709	TNS4
ENSECAG00000007939	0.551	0.917	0.659	0.615	0.231	0.183	0.31	0.274	-1.45812	1.74860432141134e-06	9.25297083749317e-06	VIPR2
ENSECAG00000007985	0.271	0.226	0.504	0.108	0.612	0.678	0.713	0.507	1.17842799867642	0.00259849748104641	0.0073686266441217	GOLGA7B
ENSECAG00000007994	0.233	0.288	0.162	0.353	0.094	0	0.109	0.133	-1.62449	0.000846203408535654	0.00268979819358853	TBXT
ENSECAG00000008034	2.282	2.126	1.871	2.45	1.419	0.634	0.747	1.068	-1.17423	8.64407048565103e-06	4.05655240204652e-05	PLPPR5
ENSECAG00000008118	0.682	0.851	0.781	0.996	0.305	0.378	0.327	0.393	-1.23832	3.51085064683378e-08	2.39262769183051e-07	DTX4
ENSECAG00000008161	0.593	0.745	0.43	0.34	0.295	0.203	0.209	0.076	-1.42879	1.45516134646824e-05	6.55284290474217e-05	HAL
ENSECAG00000008224	0.093	0.039	0.038	0.037	0	0.019	0.017	0	-2.52356	0.0108828537917332	0.0262106801382475	ZNF750
ENSECAG00000008330	0.643	0.669	0.869	0.709	0.204	0.274	0.246	0.352	-1.42539	1.12442395293076e-08	8.24850205287379e-08	RIPK4
ENSECAG00000008365	0.035	0.073	0.083	0.035	0	0	0	0	-5.82018	0.00466013652101208	0.0123469131470012	AMBP
ENSECAG00000008398	0.621	0.722	0.489	0.801	1.427	1.749	1.958	1.689	1.37369869491486	3.83629120507025e-10	3.45266208456323e-09	DAO
ENSECAG00000008427	0.424	0.415	0.54	0.474	0.235	0.125	0.157	0.214	-1.34192	1.60549446294412e-05	7.16248647368387e-05	SLC43A1
ENSECAG00000008441	0.683	0.752	0.497	0.881	0.453	0.335	0.075	0.459	-1.08939	0.00306463646587822	0.00853726568671577	ADORA2B
ENSECAG00000008518	3.46	3.607	3.818	4.06	1.361	1.411	1.647	1.45	-1.34848	3.25665832823656e-39	2.44709138146434e-37	NPNT
ENSECAG00000008523	0.339	0.466	0.308	0.288	0.168	0.135	0.103	0.114	-1.42987	4.03189741672943e-07	2.36833802581093e-06	NLRP1
ENSECAG00000008600	0.238	0.269	0.345	0.446	0.17	0.169	0.144	0.163	-1.00668	0.00113366881305943	0.00349850670430531	APOB
ENSECAG00000008606	2.289	1.984	2.303	2.77	1.535	0.964	0.92	0.792	-1.15019	4.97943128101437e-06	2.43395109121215e-05	GZMK
ENSECAG00000008625	0.797	0.632	0.614	0.875	0.071	0.211	0.143	0.184	-2.26047	7.19483041547278e-20	1.75394587265743e-18	MYBPC1
ENSECAG00000008700	0.324	0.265	0.242	0.212	0.108	0.128	0.126	0.093	-1.1968	0.00111763307930311	0.00345458419624566	MDGA1
ENSECAG00000008723	1.725	0.897	1.772	1.199	0.617	0.898	0.572	0.663	-1.02419	5.00404378405016e-05	0.000203442569374465	-
ENSECAG00000008768	13.347	15.815	14.2	11.767	6.093	6.754	5.847	6.795	-1.11294	5.48778047675518e-18	1.13065980338824e-16	PARD3B
ENSECAG00000008781	0.365	0.146	0.405	0.168	0.113	0.234	0.079	0.029	-1.25243	0.0116764707807183	0.0278482520076356	RIPK3
ENSECAG00000008805	0	0	0	0	0.197	0.297	0	0	6.94836723158468	4.97888373139946e-05	0.000202462629833075	-
ENSECAG00000008871	2.193	1.398	1.543	2.103	0.852	0.645	0.88	0.789	-1.19273	2.08317035120922e-08	1.46586952256775e-07	ALDH1A3
ENSECAG00000008971	0.708	0.721	0.934	0.719	0.262	0.335	0.279	0.308	-1.3802	9.54039776089495e-10	8.10658809297153e-09	P3H2
ENSECAG00000009008	0.092	0.057	0	0.128	0	0.038	0	0	-2.86581	0.00200022743703563	0.00582467445608508	TRIM72
ENSECAG00000009017	0.028	0.088	0.087	0.14	0.023	0	0	0	-3.8985	0.00181225551823731	0.00533404423731876	-
ENSECAG00000009019	1.005	1.48	1.251	1.227	0.262	0.266	0.306	0.225	-2.22851	1.42967289943585e-14	2.11047476318108e-13	-
ENSECAG00000009034	0	0	0	0	0.034	0.088	0.039	0.044	5.67948009950545	0.00943648594866563	0.0230834300092407	DUOXA1
ENSECAG00000009088	0.252	0.379	0.565	0.363	1.024	0.908	0.786	0.58	1.08097047073968	2.43391240770456e-05	0.000105083811726064	KCNMB2
ENSECAG00000009126	0.33	0.28	0.287	0.242	0.105	0.109	0.122	0.126	-1.3018	3.94420972247011e-06	1.96758663088388e-05	NOS1
ENSECAG00000009139	0.249	0.316	0.228	0.359	0.076	0.129	0.075	0.093	-1.62689	5.77904528974653e-09	4.39239535092556e-08	CFTR
ENSECAG00000009161	0.069	0.058	0.157	0.097	0.022	0.014	0.013	0.043	-2.05009	0.00137256395087577	0.00416200314333449	SIM1
ENSECAG00000009233	9.127	7.338	7.928	7.45	2.373	2.481	3.05	3.039	-1.54097	8.24370013058566e-18	1.66446299475397e-16	OPCML
ENSECAG00000009274	0.263	0.464	0.34	0.342	0.151	0.039	0.141	0.19	-1.43532	0.00651415581499981	0.0165981036663845	NPHS2
ENSECAG00000009300	2.487	2.111	2.217	2.714	0.854	0.84	0.899	0.998	-1.40794	8.00772814192862e-30	3.70618548134044e-28	SPOCD1
ENSECAG00000009319	0.387	0.293	0.436	0.316	1.701	1.43	0.958	1.023	1.83585634368274	4.50914495310476e-12	5.08832311227564e-11	ZACN
ENSECAG00000009334	0.149	0.287	0.178	0.252	0.092	0.191	0.054	0.083	-1.04398	0.00351410432754642	0.00964943436803053	SLC15A1
ENSECAG00000009342	0.841	1.046	0.965	1.079	0.478	0.49	0.432	0.529	-1.02704	4.18998666431959e-10	3.74810151610773e-09	PPEF2
ENSECAG00000009384	1.75	1.451	1.412	1.592	0.041	0.079	0.048	0.132	-4.3704	4.78853606249405e-42	4.04198852394046e-40	NECAB1
ENSECAG00000009385	0.352	0.39	0.232	0.332	0.189	0.056	0.15	0.173	-1.20119	0.0165899995153739	0.0378609945997975	ABHD12B
ENSECAG00000009410	0	0	0	0	0.044	0.185	0.055	0.061	6.43045255166553	0.0046051263197425	0.0122197514766079	CLDN18
ENSECAG00000009414	0	0	0.075	0.072	0.015	0	0	0	-3.29278	0.0213148376140495	0.0469710872366651	TMPRSS11A
ENSECAG00000009528	6.928	7.933	8.064	7.714	2.867	3.269	3.328	2.907	-1.30841	3.29797377503035e-50	3.63175146571014e-48	CDH3
ENSECAG00000009542	0.036	0.099	0.147	0.177	0.048	0.025	0.045	0.049	-1.45865	0.00765782223716899	0.0192031843850798	GABRE
ENSECAG00000009580	1.936	1.747	1.871	1.912	0.901	1.007	0.784	0.966	-1.02928	6.89516644904066e-17	1.27281584133014e-15	LVRN
ENSECAG00000009588	0.113	0.118	0.058	0	0	0	0	0	-6.17493	0.00865561068723938	0.0213641834829568	CRYGA
ENSECAG00000009614	0.263	0.171	0.175	0.19	0.045	0.059	0	0.059	-2.29332	0.00770995279290816	0.0193212667361906	-
ENSECAG00000009668	8.637	6.081	5.793	6.668	3.55	2.752	4.128	2.598	-1.06088	3.59778379509888e-16	6.23301404140051e-15	SCRG1
ENSECAG00000009684	0.203	0.081	0.17	0.188	0.113	0	0.066	0.045	-1.51907	0.00156876018774235	0.00468427831655464	-
ENSECAG00000009690	0.707	0.348	0.46	0.668	0.21	0.155	0.14	0.193	-1.64501	0.000131981673788584	0.000495245665284159	-
ENSECAG00000009766	0.603	0.969	0.788	0.67	0.47	0.241	0.353	0.359	-1.09038	0.0001722682851285	0.000633314008316807	-
ENSECAG00000009811	0.745	0.934	0.48	0.659	0.424	0.388	0.349	0.166	-1.0865	0.00471800862409846	0.0124795366160064	-
ENSECAG00000009829	0.084	0.104	0.095	0.13	0.043	0.064	0.043	0.056	-1.0035	0.0132072150333695	0.0310926953255181	DSCAML1
ENSECAG00000009839	1.051	0.911	1.444	1.358	0.486	0.587	0.292	0.424	-1.41302	5.231362044662e-10	4.60653162397834e-09	VAT1L
ENSECAG00000009864	10.185	10.468	10.787	12.275	5.058	5.102	4.671	4.649	-1.16613	1.30716820625996e-146	8.6367758621197e-144	PTPRD
ENSECAG00000009902	0.864	0.784	0.996	0.752	0.422	0.324	0.353	0.391	-1.18852	3.01915797119669e-07	1.8129140045785e-06	IRF5
ENSECAG00000009919	0.109	0.049	0.08	0.062	0	0.016	0.029	0	-2.73697	4.19680632480889e-06	2.08383016298687e-05	MAP3K19
ENSECAG00000009937	32.27	32.484	33.017	29.258	9.106	11.949	9.665	9.905	-1.64472	2.31883572960796e-125	1.16924240565837e-122	-
ENSECAG00000009963	0.277	0.349	0.301	0.236	0.048	0.082	0.089	0.139	-1.69982	9.47351200914975e-05	0.00036643835858745	CHODL
ENSECAG00000010091	0.192	0.532	0.329	0.446	0.103	0.133	0.18	0.066	-1.6369	0.0133146999156806	0.0313341887846176	CLCF1
ENSECAG00000010127	2.957	3.413	3.501	3.399	1.523	1.138	1.293	1.263	-1.34688	4.7987235470349e-48	4.864991634113e-46	INSR
ENSECAG00000010170	0.055	0.057	0.1	0.11	0.011	0.014	0.013	0	-3.08299	0.000110377901667182	0.000420718315863313	RPE65
ENSECAG00000010280	1.097	0.876	1.032	0.961	0.254	0.388	0.469	0.434	-1.36008	4.06277667110145e-09	3.17353704830717e-08	KCNC2
ENSECAG00000010342	5.069	5.055	4.164	5.021	1.472	2.03	2.22	2.274	-1.27192	1.3564929945805e-16	2.45436848622823e-15	RETSAT
ENSECAG00000010369	17.791	18.476	18.939	19.16	8.771	9.651	8.57	8.709	-1.05868	1.33930742602982e-149	9.50461836672494e-147	DNM3
ENSECAG00000010444	0.197	0.18	0.153	0.123	0.071	0	0.023	0.102	-1.73623	0.0031557818532222	0.00875839166998706	SYT6
ENSECAG00000010454	0.837	1.05	0.989	1.472	0.614	0.487	0.508	0.383	-1.12613	1.11179924734896e-05	5.1198379345895e-05	MYOC
ENSECAG00000010474	0	0	0.091	0	0.213	0.183	0	0.274	2.88022264514644	0.0178504693558178	0.0403102938511284	FAM167B
ENSECAG00000010495	0.13	0.271	0.201	0.454	0.419	1.015	0.915	0.54	1.45196036920616	0.000785951637491494	0.00251538655853925	CIDEB
ENSECAG00000010510	0.676	0.516	0.509	0.568	0.185	0.181	0.328	0.297	-1.1951	1.51055591070295e-05	6.78804027330312e-05	SEMA4F
ENSECAG00000010512	2.834	3.988	1.453	1.886	1.884	0.945	1.299	0.209	-1.22827	0.00587034410303716	0.0151612971233718	RCN3
ENSECAG00000010531	0.8	1.387	1.178	1.443	0.613	0.476	0.679	0.554	-1.05007	0.000374392306622926	0.00127942411043372	F2RL2
ENSECAG00000010565	0.058	0	0.06	0	0.325	0.095	0.056	0.18	2.47490895525624	0.00372905223478662	0.0101610309827569	-
ENSECAG00000010649	0.602	0.484	0.563	0.298	0.292	0.343	0.168	0.124	-1.07061	0.00556340066551834	0.0144484033819459	SULT2A1
ENSECAG00000010669	0.591	0.765	0.752	0.725	0.292	0.314	0.382	0.266	-1.17579	5.13601517665304e-10	4.53090178636505e-09	CRB1
ENSECAG00000010749	3.272	3.039	3.182	2.948	1.109	1.167	1.245	1.201	-1.39763	8.37032294638726e-47	8.05948532541338e-45	EMILIN3
ENSECAG00000010762	13.618	14.812	13.603	13.784	5.272	5.73	4.393	5.574	-1.41245	5.59266844849796e-13	7.04543853659891e-12	ROBO2
ENSECAG00000010807	20.919	20.387	20.614	20.074	10.082	10.196	10.21	10.261	-1.00875	1.86983750779398e-58	2.71423912779094e-56	PXYLP1
ENSECAG00000010869	0.389	0.38	0.288	0.424	0.157	0.114	0.16	0.202	-1.22629	2.81816705821237e-05	0.000120211262249348	CAPN6
ENSECAG00000010887	0.293	0.131	0.431	0.459	0.168	0	0.078	0.043	-2.18482	0.000474574746885358	0.00158905026255025	ANGPTL7
ENSECAG00000010920	0.085	0.088	0.022	0.042	0.119	0.22	0.139	0.088	1.25591499393362	0.0140160125012996	0.0327553135184048	SLC5A12
ENSECAG00000010940	0.206	0.182	0.245	0.332	0.089	0.066	0.03	0.099	-1.76464	4.78510729842795e-05	0.000195079661585485	-
ENSECAG00000010953	0.381	0.185	0.318	0.456	0.123	0.159	0.119	0.106	-1.40218	0.0013502314937767	0.00410012450907373	TNIP3
ENSECAG00000011067	0.455	0.252	0.224	0.256	0.1	0.124	0.093	0.082	-1.57286	0.00019721012725526	0.000715535551664086	CAPN3
ENSECAG00000011071	0.108	0.224	0.16	0.119	0.038	0.062	0.045	0.05	-1.6477	0.000426841469406358	0.00144146822368085	ZNF804A
ENSECAG00000011123	0.112	0.078	0.27	0.075	0	0.019	0	0	-4.81547	2.20012403882296e-07	1.3494552001145e-06	GABRG1
ENSECAG00000011223	1.624	1.31	1.199	2.153	0.687	0.489	0.648	0.883	-1.21545	1.4331613453916e-10	1.36079308915007e-09	HGF
ENSECAG00000011260	17.127	17.847	18.888	19.634	8.007	8.068	8.229	8.106	-1.18123	5.87080155261547e-161	4.68710118956938e-158	NRK
ENSECAG00000011313	0.687	0.595	0.983	0.619	0.407	0.397	0.411	0.119	-1.11231	0.00334107057781483	0.00920728510592694	SLC35F1
ENSECAG00000011334	0.252	0.205	0.203	0.284	0.053	0.08	0.082	0.057	-1.79518	8.39887075083459e-07	4.68094131636828e-06	SALL1
ENSECAG00000011345	0.12	0.083	0.103	0.08	0.032	0.021	0.019	0	-2.42253	0.00170452939769049	0.00504720874503901	ONECUT2
ENSECAG00000011404	0.402	0.192	0.611	0.146	0.839	0.51	0.842	0.663	1.07895766015008	0.00611316814902119	0.0157100878357558	SAA1
ENSECAG00000011486	4.578	4.977	4.792	4.14	1.827	2.483	2.004	2.264	-1.1078	2.27447127672526e-16	4.0166953118279e-15	ATF3
ENSECAG00000011502	0	0	0	0	0.027	0.069	0	0.103	5.63662462054365	0.00427645910807895	0.0114731493937133	OSTN
ENSECAG00000011504	0.361	0	0.074	0.144	0.349	0.376	0.609	0.3	1.49677273015645	0.00988675729596197	0.0240711761814393	PRRG2
ENSECAG00000011520	0.65	0.716	0.864	0.54	0.172	0.299	0.153	0.056	-2.02628	2.79714522771891e-12	3.25021829644161e-11	SLC6A2
ENSECAG00000011588	0.18	0.086	0	0.165	0.321	0.972	0.205	0.344	2.09551328700224	0.00313887044000177	0.00872029817324547	C2orf80
ENSECAG00000011643	2.286	1.757	2.202	2.624	0.56	0.724	0.745	0.412	-1.8613	2.11144521968714e-12	2.49275427322399e-11	KLK1E2
ENSECAG00000011645	0.16	0.138	0.114	0.149	0.01	0.055	0.038	0	-2.44536	6.62933006311638e-07	3.76146263960239e-06	GUCY2D
ENSECAG00000011649	0.632	0.508	0.64	0.621	0.234	0.266	0.211	0.15	-1.47955	9.23081860405666e-15	1.38940860386748e-13	IRS4
ENSECAG00000011682	0.325	0.369	0.404	0.44	0.173	0.241	0.124	0.15	-1.16058	7.16734695112829e-06	3.39934492402399e-05	PPFIA2
ENSECAG00000011691	0.58	1.096	0.597	0.893	0.042	0.329	0.049	0.164	-2.43862	2.55263442507852e-07	1.55223828051189e-06	ERP27
ENSECAG00000011703	0.288	0.359	0.385	0.631	0.116	0.239	0.162	0.09	-1.45402	0.000876666782437963	0.00277661198702784	STYK1
ENSECAG00000011781	0.117	0.095	0.107	0.104	0.021	0.041	0	0.027	-2.24878	0.000138619256711083	0.000518058041318717	ANKK1
ENSECAG00000011794	0.301	0.156	0.543	0.375	0.061	0.157	0	0.078	-2.21576	0.00398225323745206	0.010771309187298	C20H6orf141
ENSECAG00000011866	3.362	3.223	2.895	2.806	1.628	1.144	1.349	1.285	-1.18438	1.22764873635845e-13	1.64957766040423e-12	KRT72
ENSECAG00000011893	1.866	2.544	1.874	1.662	1.041	0.976	1.055	0.759	-1.05251	2.35094013241984e-16	4.13648887762135e-15	CNTNAP4
ENSECAG00000011903	1.811	1.973	1.327	1.149	0.571	0.547	0.428	0.356	-1.71865	5.38727954264315e-08	3.5917071439313e-07	ELSPBP1
ENSECAG00000011949	0.117	0.075	0.103	0.231	0.025	0.032	0.058	0.016	-2.0055	0.000398530296378167	0.00135442337866301	LGR5
ENSECAG00000012009	0	0	0.08	0	0	0	0	0	-4.32193	0.00638738402297637	0.0163185697936562	-
ENSECAG00000012103	0.099	0.159	0.085	0.181	0.06	0.076	0.026	0.043	-1.35394	0.00622454896314847	0.0159535289837999	BEGAIN
ENSECAG00000012111	0.441	0.385	0.649	0.556	0.183	0.155	0.158	0.074	-1.83316	4.79196724901434e-18	9.92636588739068e-17	-
ENSECAG00000012119	11.489	11.301	11.361	11.866	4.445	5.969	5.689	6.471	-1.0275	2.84171756250263e-28	1.19934251575138e-26	C3H4orf36
ENSECAG00000012150	0.819	0.645	0.657	0.657	0.278	0.335	0.326	0.272	-1.19785	1.09225328598199e-13	1.478013079993e-12	SHROOM2
ENSECAG00000012153	0.451	0.213	0.19	0.388	0.066	0.149	0.154	0.064	-1.52023	0.000442725760889262	0.0014905928093825	JPH4
ENSECAG00000012190	0.267	0.479	0.425	0.579	0.254	0.101	0.136	0.126	-1.50401	0.000212324273848586	0.000764253281559822	ARSH
ENSECAG00000012299	0.137	0.01	0.091	0.088	0.063	0.01	0	0.041	-1.51584	0.00536159336876364	0.0140021112905656	-
ENSECAG00000012373	1.106	0.832	0.746	1.064	0.229	0.237	0.285	0.246	-1.91046	1.34667631497459e-14	1.99102352401451e-13	PLEKHG6
ENSECAG00000012388	0.036	0.074	0.012	0.012	0.01	0	0.011	0	-2.67377	0.0130125895079654	0.0306797376106959	GALNT5
ENSECAG00000012522	0.085	0.088	0.044	0	0	0	0	0	-5.76155	0.00865561068723938	0.0213641834829568	GNB3
ENSECAG00000012533	0.539	0.928	0.556	0.89	0.298	0.338	0.258	0.14	-1.49427	1.65781009741015e-08	1.18394704720372e-07	RSPH4A
ENSECAG00000012577	0.062	0	0.096	0.031	0	0	0	0	-5.56224	0.00421628821836574	0.0113259916657936	HOXA10
ENSECAG00000012583	0	1.835	3.295	2.329	2.898	3.502	4.115	4.925	1.04962	0.00319356487330012	0.00885683840458874	-
ENSECAG00000012667	1.345	1.156	1.389	1.37	0.451	0.559	0.613	0.743	-1.15261	0.00361982536324611	0.00990566606471847	RBFOX1
ENSECAG00000012692	0.548	0.704	0.697	0.628	0.207	0.267	0.23	0.266	-1.40964	4.55517384893858e-10	4.04831568272319e-09	FAM81A
ENSECAG00000012749	0.173	0.223	0.14	0.181	0.028	0.05	0.241	0	-1.16842	0.0168479218740779	0.0383673676050875	-
ENSECAG00000012771	0.083	0.058	0.029	0.069	0.134	0.23	0.195	0.1	1.4632678470273	0.000606825527103468	0.00198962763943011	ALOXE3
ENSECAG00000012802	0	0	0	0	0.035	0.137	0	0.046	5.76818432477693	0.00964557246351142	0.0235407991304728	-
ENSECAG00000012803	0.249	0.129	0.128	0.248	0.067	0	0	0	-3.49233	0.000219429677704105	0.000787800647271568	IL12B
ENSECAG00000012811	0.098	0.317	0.264	0.23	0.115	0.05	0	0.093	-1.81691	0.00033962129229307	0.00117062125951206	-
ENSECAG00000012831	0.022	0	0.068	0.044	0	0	0	0	-5.06609	0.00488867443969893	0.0128758612974668	CACNG7
ENSECAG00000012906	1.383	0.339	1.711	0.772	0.401	0.345	0.104	0.689	-1.45011	0.000787108166175299	0.00251866726320723	-
ENSECAG00000012913	1.779	1.189	1.746	2.104	0.648	0.485	1.032	0.527	-1.34067	3.53053575379023e-07	2.09698064409097e-06	SLAMF7
ENSECAG00000012922	0.217	0.345	0.306	0.228	0.143	0.071	0.129	0.142	-1.17619	0.00015020021568591	0.000558940829822825	KLHL14
ENSECAG00000012924	0.215	0.266	0.131	0.158	0.085	0.037	0.105	0.11	-1.19211	0.00967177795597076	0.0236017495433464	AIRE
ENSECAG00000012933	6.454	6.416	7.139	5.515	3.016	3.473	2.483	3.159	-1.07316	8.07384101537687e-18	1.6370673830226e-16	DRB
ENSECAG00000012935	0.194	0.161	0.16	0.271	0.375	0.525	0.437	0.564	1.27415731438995	0.00123249153781425	0.00377791878996301	NRL
ENSECAG00000012940	0.982	1.406	1.204	1.195	0.437	0.511	0.667	0.582	-1.12359	4.4768562195588e-08	3.01138252057274e-07	NLGN1
ENSECAG00000012955	1.059	0.903	1.091	0.882	0.499	0.405	0.45	0.472	-1.10768	7.45796126198838e-13	9.26130886201941e-12	CD163L1
ENSECAG00000012957	0.127	0.198	0.217	0.084	0	0	0.02	0.044	-3.29002	5.89923046211402e-06	2.84436725929962e-05	RHAG
ENSECAG00000013082	0.387	0.256	0.266	0.187	0.132	0.098	0.088	0.195	-1.09522	0.000917972176520395	0.00289678275268565	RNF112
ENSECAG00000013092	0.868	0.739	1.098	0.826	0.349	0.328	0.481	0.287	-1.28901	0.000127680163338999	0.000480172641754378	WNT6
ENSECAG00000013163	0	0	0	0	0	0.099	0.048	0	5.19967234483636	5.8045635363909e-05	0.000232875297154075	-
ENSECAG00000013175	0.391	0.285	0.181	0.351	0.047	0.224	0.128	0.122	-1.21327	0.00226159534495948	0.00650862547383126	TPH2
ENSECAG00000013221	0.812	0.964	0.869	0.92	0.382	0.425	0.308	0.349	-1.28399	6.67216974922902e-21	1.74891169035537e-19	PTPRQ
ENSECAG00000013230	0.632	0.748	0.682	0.785	0.274	0.377	0.337	0.252	-1.1991	4.48726435851415e-10	3.99351938567068e-09	SLC5A8
ENSECAG00000013233	3.817	4.023	4.053	4.406	1.715	1.558	1.77	1.696	-1.27418	6.75910329613171e-131	3.70031937877656e-128	FAT4
ENSECAG00000013237	0.722	0.997	0.822	0.686	0.23	0.287	0.362	0.305	-1.44652	2.47312172978604e-09	1.98356992316577e-08	JAKMIP2
ENSECAG00000013341	1.283	1.313	1.715	1.391	0.485	0.567	0.678	0.555	-1.31927	5.36060177174964e-09	4.09874263960474e-08	NRG2
ENSECAG00000013370	0.085	0.266	0.15	0.067	0.048	0	0	0.033	-2.8099	0.00134487085457478	0.00408449365105522	-
ENSECAG00000013402	0.141	0.098	0.194	0.187	0.038	0	0.044	0	-2.91857	0.00370600146363387	0.0101126023988448	-
ENSECAG00000013425	5.192	4.985	5.146	4.361	2.113	2.008	2.238	1.878	-1.25683	4.34671155908183e-30	2.02153738309629e-28	IGFBP5
ENSECAG00000013429	0.263	0.173	0.2	0.345	0.1	0.086	0.039	0.101	-1.58938	4.93738198226417e-05	0.000200860246628798	SLITRK6
ENSECAG00000013446	1.288	1.48	2.086	2.213	3.792	3.535	3.632	3.452	1.02800063555316	7.28375063379448e-11	7.16079763438358e-10	MANSC4
ENSECAG00000013450	0.581	0.541	0.55	0.396	0.161	0.278	0.172	0.127	-1.48654	0.000104185928018718	0.000399181477057919	CORO6
ENSECAG00000013464	0.062	0.096	0.027	0.16	0.106	0.274	0.29	0.164	1.27345102177913	0.00589865679127057	0.0152159616017145	RRH
ENSECAG00000013465	0.172	0.391	0.159	0.173	0.126	0.121	0.094	0.099	-1.02438	0.00576472971507976	0.0149146619052988	SLC4A10
ENSECAG00000013480	0.716	0.604	0.648	0.301	0.223	0.26	0.187	0.311	-1.20973	3.94634952809466e-07	2.32093318931313e-06	ANO4
ENSECAG00000013506	2.12	0.531	1.468	1.75	3.812	3.4	2.563	2.004	1.00503045087436	3.385740568061e-05	0.000141956619309884	UBL4A
ENSECAG00000013567	0.028	0.045	0.06	0.112	0.136	0.166	0.198	0.146	1.39875241569135	0.000658762255030707	0.00214450281492412	DRD2
ENSECAG00000013575	0.901	1.175	0.75	1.061	0.556	0.25	0.419	0.418	-1.24232	4.30855204357578e-09	3.34506344031424e-08	CNTN3
ENSECAG00000013598	0.142	0.125	0.18	0.185	0.044	0.011	0.082	0.079	-1.54889	0.00027194219780974	0.00095855122373665	COL28A1
ENSECAG00000013685	5.797	5.231	5.931	5.49	2.745	2.451	2.565	3.004	-1.0603	2.76994679197768e-116	1.1794433440241e-113	TNXB
ENSECAG00000013731	3.941	4.05	3.833	4.718	1.886	2.172	1.957	1.573	-1.12434	3.53515767737502e-31	1.76859415812488e-29	STC1
ENSECAG00000013741	27.236	29.175	25.166	25.764	11.963	14.643	10.334	11.09	-1.16019	7.60987628831732e-62	1.32557126873135e-59	MORC1
ENSECAG00000013762	0.424	0.617	0.361	0.497	0.241	0.224	0.041	0.132	-1.57361	0.00142741651064481	0.00430923708215931	NCR1
ENSECAG00000013809	0.719	0.732	0.658	0.44	0.019	0.05	0.034	0.075	-3.83998	6.02286419725846e-34	3.54000309459109e-32	DSC1
ENSECAG00000013811	0.92	0.956	0.919	1.194	0.224	0.609	0.235	0.463	-1.38155	3.68511768938284e-07	2.18068375683337e-06	TRMT9B
ENSECAG00000013826	1.224	1.373	0.69	0.817	16.324	11.562	13.974	12.254	3.72089925037228	2.5810928654183e-270	8.24272006571336e-267	SLC17A8
ENSECAG00000013836	0	0	0.035	0.101	0	0	0	0	-5.08746	0.00211606257460007	0.00613031070334321	PKLR
ENSECAG00000013861	0.412	0.495	0.353	0.495	0.166	0.088	0.105	0.11	-1.90381	1.37243358927834e-07	8.67321899873426e-07	UMOD
ENSECAG00000013935	27.599	24.915	25.676	25.155	14.467	11	10.127	11.464	-1.13496	1.99916316332258e-24	6.77981688007503e-23	-
ENSECAG00000013964	73.68	72.79	73.923	78.222	33.729	31.743	34.741	34.434	-1.1491	9.87769381099087e-183	1.11333230066115e-179	CARNMT1
ENSECAG00000014006	0	0	0	0	0	0.089	0	0.268	6.4797802640291	0.0177890742046085	0.0401979918241014	MLN
ENSECAG00000014012	0	0.017	0.051	0.017	0	0	0	0	-4.40939	0.0108076385470061	0.0260484480753691	GABRA6
ENSECAG00000014037	0	0.036	0	0	0.139	0.054	0.016	0.054	2.86899398784999	0.00100676036054643	0.00314420055729795	PCK1
ENSECAG00000014105	0.29	0.242	0.15	0.318	0.047	0.121	0.027	0.09	-1.81097	0.000888351372920741	0.00281071675306049	ACP7
ENSECAG00000014260	25.66	24.485	28.993	27.925	9.032	8.494	9.262	8.172	-1.61468	4.19655339004256e-147	2.8717914109502e-144	FOS
ENSECAG00000014302	0	0.551	0.128	0	0	0	0	0	-7.40727	1.04377436018031e-05	4.82619703557311e-05	-
ENSECAG00000014327	0	0.062	0.093	0.03	0.193	0.156	0.225	0.093	1.85016149066827	0.00218845373087383	0.00631370020190687	-
ENSECAG00000014338	8.974	8.762	10.18	9.975	2.201	1.881	2.439	1.67	-2.20974	1.33442603420665e-114	5.440199413071e-112	EGR1
ENSECAG00000014406	4.095	6.593	6.675	5.373	2.688	2.267	2.771	2.436	-1.16179	5.59833473009035e-11	5.55801511726742e-10	IL15
ENSECAG00000014414	0.153	0.099	0.158	0.293	0.378	0.363	0.279	0.415	1.02945414249052	0.00025002373528577	0.000887496256356177	SPI2
ENSECAG00000014433	0.04	0.126	0	0.121	0	0	0	0	-6.16491	0.00298559785956727	0.00833678819399133	-
ENSECAG00000014464	3.157	2.687	3.019	3.986	1.418	1.604	1.173	1.266	-1.23442	3.03525074569206e-17	5.77541604152985e-16	-
ENSECAG00000014487	1.173	1.22	1.153	1.235	0.93	0.496	0.465	0.376	-1.07653	1.04919214679633e-06	5.75209462797265e-06	SLC14A1
ENSECAG00000014515	0.319	0.246	0.256	0.306	0.219	0.123	0.155	0.061	-1.01415	0.00177714835103098	0.00524037235366338	CILP
ENSECAG00000014521	0.708	0.974	1.012	0.979	0.463	0.38	0.343	0.474	-1.14578	9.20374244363908e-06	4.29814547800557e-05	ANKDD1B
ENSECAG00000014578	3.01	2.93	3.286	3.579	0.564	0.711	0.817	0.594	-2.25318	1.44044545637693e-34	8.65215529455747e-33	TRIM50
ENSECAG00000014580	0.994	0.599	0.863	1.095	0.337	0.762	0.491	0.163	-1.0184	0.00689906768261506	0.0174766044244563	KCNMB3
ENSECAG00000014588	0.074	0.066	0.092	0.076	0.01	0.054	0	0	-2.26679	0.000979881226078723	0.00306989930884474	CAMK1G
ENSECAG00000014602	0.381	0	0	0.374	0	0	0	0	-7.56033	0.00443794244517797	0.011833483884227	VAMP1
ENSECAG00000014632	0.527	0.633	0.45	0.589	0.629	0.804	6.4	0.613	1.94142064294633	0.00889430250037122	0.0218941071697858	CPLX2
ENSECAG00000014708	2.247	2.468	2.06	1.376	0.528	0.644	0.529	0.798	-1.70563	5.96022821402748e-09	4.5211374825408e-08	PTHLH
ENSECAG00000014775	0.154	0.204	0.244	0.175	0.035	0.034	0.092	0.046	-1.90828	0.00152671110667427	0.00457511909837125	CLNK
ENSECAG00000014799	52.836	53.023	50.468	48.855	26.988	23.442	24.631	24.212	-1.04743	1.86693246505005e-64	3.43964355411769e-62	RARRES2
ENSECAG00000014829	3.074	3.586	3.881	2.198	1.784	1.534	1.442	1.334	-1.06379	1.40700182276229e-52	1.71716954942345e-50	FGF2
ENSECAG00000014907	0.29	0.273	0.256	0.372	0.111	0.072	0.091	0.143	-1.51405	1.69605754080745e-05	7.51924075414426e-05	AMPD1
ENSECAG00000014930	0	0	0	0	0.036	0	0	0.093	5.01122725542325	0.00514632905371132	0.0134914230398362	SLC6A18
ENSECAG00000014972	0	0	0.29	0	0.644	2.663	2.782	2.138	4.82624163815538	4.06505950580547e-21	1.08331857010763e-19	PHF11
ENSECAG00000014985	1.344	1.715	1.196	1.917	0.565	0.604	0.573	0.507	-1.45645	1.53684806172409e-09	1.26976066200419e-08	-
ENSECAG00000015063	4.615	4.533	5.127	5.281	2.192	2.053	2.251	1.972	-1.20752	6.9267471259436e-72	1.42713335140006e-69	ADGRG6
ENSECAG00000015079	4.515	4.866	4.316	4.964	1.786	1.65	1.702	1.416	-1.50958	1.1484061073552e-111	4.4907366169455e-109	CRYBG1
ENSECAG00000015095	1.433	1.299	0.947	0.806	0.71	0.612	0.482	0.191	-1.16872	4.91439843345428e-05	0.000199967696715688	NCF1
ENSECAG00000015104	5.044	5.206	4.737	4.052	1.825	1.067	1.204	0.974	-1.9089	7.69405583307018e-16	1.2932088054163e-14	-
ENSECAG00000015109	2.088	3.412	3.138	1.831	25.011	20.722	19.213	26.191	3.12191323899824	1.14094797864584e-116	4.96856914064385e-114	-
ENSECAG00000015137	0.201	0	0.289	0.2	0.065	0.042	0	0.083	-1.8606	0.0150413448500175	0.0348539374375603	-
ENSECAG00000015205	0.459	0.441	0.546	0.633	0.284	0.294	0.166	0.256	-1.05589	0.00907346437779779	0.0222721817759395	-
ENSECAG00000015208	0.504	0.476	0.755	0.913	0.221	0.477	0.429	0.19	-1.00765	0.0143777902607562	0.0335190216798089	SYP
ENSECAG00000015211	0.283	0.074	0.146	0.212	0	0	0	0.073	-3.29197	0.00449765526922969	0.0119677229015012	RASL10A
ENSECAG00000015233	0.138	0.172	0.114	0.247	0.022	0.086	0.052	0	-2.06824	0.00199864743441315	0.00582184303599731	DUSP26
ENSECAG00000015270	0.869	0.954	0.946	1.492	0.311	0.201	0.136	0.05	-2.60989	4.14671529275357e-10	3.71286036095566e-09	TREM2
ENSECAG00000015284	0.289	0.3	0.232	0.384	0.284	0.134	0.09	0.033	-1.15533	0.0224451426377948	0.0491282249297024	CHRNA10
ENSECAG00000015298	0.377	0.588	0.906	0.751	0.051	0.327	0	0.195	-2.19406	4.41161264971706e-05	0.000181280098608682	SYNGR3
ENSECAG00000015341	8.061	7.867	9.803	8.702	4.694	3.722	4.16	4.306	-1.02831	1.3060337553924e-12	1.58285343371751e-11	KMO
ENSECAG00000015350	0.611	0.742	0.816	0.839	1.895	1.704	1.401	1.144	1.03037364904352	7.94606582015819e-09	5.94048252750882e-08	-
ENSECAG00000015351	1.65	1.673	1.931	1.319	0.557	0.551	0.898	0.571	-1.35086	5.39922394073733e-13	6.82417743591477e-12	LRRN3
ENSECAG00000015510	4.081	4.289	3.467	4.153	1.537	1.378	1.099	0.991	-1.67573	2.84036218599773e-36	1.79617755267005e-34	FGF7
ENSECAG00000015549	0.091	0.095	0.125	0.03	0	0	0	0	-6.41363	0.000133687585977543	0.000500995078215469	CBLIF
ENSECAG00000015592	3.568	3.9	3.676	2.582	7.166	8.104	8.126	7.602	1.17526387560335	4.14354228380553e-35	2.5446927467948e-33	GLIPR1L1
ENSECAG00000015626	12.698	14.078	12.513	12.962	35.875	40.421	38.025	37.844	1.54210600427338	0	0	BHMT
ENSECAG00000015648	4.119	3.157	3.006	3.839	7.874	7.636	8.541	8.108	1.18738028703799	7.4825224962259e-14	1.032200241542e-12	-
ENSECAG00000015692	2.629	2.7	1.98	2.508	1.102	1.541	1.19	0.981	-1.02805	4.85408487478378e-11	4.84927634440729e-10	SERTAD4
ENSECAG00000015695	0.394	0.491	0.455	0.482	0.237	0.259	0.099	0.24	-1.12567	4.8776442139922e-06	2.38724242105503e-05	PTPRO
ENSECAG00000015705	0.746	0.703	0.745	0.581	0.263	0.17	0.175	0.145	-1.88177	4.21222339348768e-09	3.27558492056077e-08	-
ENSECAG00000015713	1.554	1.912	1.622	1.284	0.475	0.512	0.34	0.645	-1.69209	8.24330503089815e-14	1.13388347234056e-12	SLC5A4
ENSECAG00000015730	0.79	0.738	0.425	0.32	0.285	0.286	0.173	0.245	-1.20056	0.000144479045904032	0.000538906559970247	NAPSA
ENSECAG00000015753	1.235	1.278	1.13	1.22	0.535	0.795	0.716	0.241	-1.08839	0.000261809676837884	0.000925560003300867	-
ENSECAG00000015758	0.307	0.221	0.292	0.283	0.152	0.098	0.133	0.123	-1.12422	0.0130181129299779	0.0306889839876115	IRX2
ENSECAG00000015772	5.858	5.259	5.83	5.989	2.508	1.916	3.378	3.501	-1.02091	0.00231328578934944	0.00663844076826786	GALNT17
ENSECAG00000015837	0.106	0.111	0.183	0.071	0.043	0.074	0.033	0.037	-1.33269	0.0227657478912743	0.0497564155748496	SLC26A9
ENSECAG00000015842	1.622	1.445	1.795	1.391	3.693	3.858	3.548	3.323	1.20565082474159	2.24329967361727e-23	7.04653525347223e-22	ANKRD55
ENSECAG00000015915	0.225	0.293	0.344	0.479	0.117	0.154	0.129	0.1	-1.42331	1.91329797990785e-06	1.00605660244276e-05	-
ENSECAG00000015934	0.57	0.915	0.804	0.948	0.429	0.284	0.372	0.36	-1.16359	6.2582987846869e-08	4.14788180606661e-07	MAMDC2
ENSECAG00000015958	0.851	0.912	0.657	0.901	0.321	0.526	0.349	0.359	-1.0947	0.000106455940499939	0.000407042999586714	NKD1
ENSECAG00000016046	0.155	0	0.159	0.077	0	0	0	0	-6.61102	0.00852562051309784	0.0210976901267555	ECATH-2
ENSECAG00000016047	0.365	0.424	0.177	0.257	0.138	0.179	0.04	0.201	-1.13209	0.00549555409841461	0.0142876949904644	CPA6
ENSECAG00000016101	56.601	58.074	59.645	60.398	25.317	26.48	26.556	23.869	-1.19922	1.28868783293902e-133	7.71642111467016e-131	DPT
ENSECAG00000016114	0.97	0.568	0.475	0.884	0.302	0.317	0.16	0.265	-1.47244	1.29093227974641e-08	9.40157864394563e-08	ATP6V0A4
ENSECAG00000016139	0.612	0.636	0.405	0.768	0.352	0.22	0.164	0.227	-1.33	0.00249386501905656	0.00710028939526639	TIGIT
ENSECAG00000016151	0.106	0.132	0.197	0.211	0.068	0.022	0.08	0.044	-1.59392	0.00624436647393316	0.0159957628351649	CHRNA4
ENSECAG00000016210	1.016	1.276	1.34	1.227	0.547	0.54	0.52	0.638	-1.11394	2.8166124921294e-12	3.26887413456641e-11	ADAMTS10
ENSECAG00000016320	0.602	0.683	0.573	0.807	0.503	0.342	0.263	0.192	-1.03562	0.000213465146224353	0.000767969520616754	SOX8
ENSECAG00000016339	8.981	9.036	9.15	9.297	4.774	4.252	4.53	4.269	-1.03257	1.98362600379185e-81	5.00108656034942e-79	ADAMTS1
ENSECAG00000016365	0.209	0	0	0	0.674	0.436	0.196	0.434	3.05751245865521	0.0105373522793589	0.0254992636559095	C2H4orf3
ENSECAG00000016418	0.379	0.273	0.18	0.29	0.047	0.182	0.082	0.06	-1.59658	0.00160057194013894	0.00477285432493562	KIR3DL
ENSECAG00000016428	1.169	1.353	1.419	2.1	0.442	0.417	0.116	0.213	-2.34625	5.60851732326684e-09	4.27295429149566e-08	-
ENSECAG00000016448	0.415	0.144	0.57	0.138	0.631	0.528	0.907	0.67	1.11065170574509	0.00113362560304014	0.00349850670430531	RAB33A
ENSECAG00000016475	0.031	0	0.032	0	0.05	0.227	0.088	0.065	2.77091292608954	0.00299132715322988	0.0083479201256973	HPX
ENSECAG00000016514	0.16	0.041	0.123	0.437	0	0.042	0.037	0	-3.26797	0.000356292293452783	0.00122214762528621	PHOX2A
ENSECAG00000016516	1.006	0.46	0.746	0.521	0.356	0.293	0.151	0.417	-1.16716	0.00218712484539778	0.00631137035582333	WNT5B
ENSECAG00000016544	16.609	22.771	16.065	14.96	8.501	9.556	8.718	8.215	-1.00874	1.07318908657651e-26	4.14584195320413e-25	-
ENSECAG00000016559	0.218	0.151	0.224	0.265	0.117	0.025	0.113	0.075	-1.37851	0.00855274077624039	0.0211511442970498	TNFSF11
ENSECAG00000016560	0.104	0.324	0.428	0.104	0.418	0.541	0.584	0.862	1.32493058304889	0.0143146693774307	0.0333881168522153	CRABP2
ENSECAG00000016567	0.324	0.118	0.159	0.142	0	0	0.058	0.177	-1.6607	0.00570688709771525	0.0147849734558304	PNLIPRP1
ENSECAG00000016581	0.477	0.476	0.595	0.476	0.238	0.228	0.224	0.227	-1.14222	0.000311894727983674	0.00108421895553251	HRH2
ENSECAG00000016643	0.287	0.299	0.444	0	0.173	0.075	0	0	-2.05423	0.017197784743533	0.0390203378887905	VMO1
ENSECAG00000016661	4.965	3.97	4.604	5.028	2.049	1.63	2.005	1.648	-1.34046	1.21247341616693e-32	6.67592043884327e-31	NR4A1
ENSECAG00000016737	0.148	0.139	0.122	0.089	0.036	0.093	0.028	0.015	-1.53374	0.00333047870516013	0.00918337925882476	SLC34A1
ENSECAG00000016792	0.189	0.065	0.016	0.11	0.025	0	0	0.082	-1.82839	0.00411404936660742	0.0110871026601357	-
ENSECAG00000016795	0.197	0.082	0.122	0.118	0.032	0.041	0	0.041	-2.1867	0.0121467186566611	0.0288226967405923	HTR1E
ENSECAG00000016907	0.97	0.894	1.164	0.785	0.448	0.424	0.471	0.38	-1.146	2.81191319020697e-09	2.23843243197157e-08	NKD2
ENSECAG00000017014	0.109	0.039	0.083	0.02	0	0	0	0.025	-3.32769	0.00124621163808449	0.00381509205900892	-
ENSECAG00000017133	1.31	1.225	1.389	1.557	0.345	0.302	0.395	0.144	-2.20834	1.00506101182898e-32	5.5658884530795e-31	GABRB2
ENSECAG00000017181	0.277	0.275	0.182	0.288	0.132	0.131	0.083	0.118	-1.1392	0.00102328601516725	0.00318815989213328	PTGS2
ENSECAG00000017191	138.69	160.534	132.456	133.018	51.997	60.589	52.984	55.884	-1.35047	4.57178935651348e-246	1.25142936943078e-242	SPP1
ENSECAG00000017203	2.296	1.79	1.577	1.43	1.309	1.393	0.448	0.198	-1.0831	0.00197416185136763	0.00576015155079264	BTG2
ENSECAG00000017274	2.305	1.873	2.426	2.694	1.106	0.639	0.704	1.168	-1.36213	1.55091800511948e-15	2.53664826707865e-14	KRT13
ENSECAG00000017300	0	0	0	0	0	0.073	0.111	0.127	6.2807707701306	4.14266304236039e-08	2.79301782387993e-07	INTS5
ENSECAG00000017305	0.032	0.093	0.017	0.049	0.151	0.102	0.084	0.148	1.34441210903874	0.00548155615481469	0.0142551706680788	SEZ6L2
ENSECAG00000017329	0.037	0.039	0.077	0.136	0.27	0.248	0.224	0.155	1.63403849241858	0.00312094169460425	0.00867929808567664	CPB2
ENSECAG00000017410	0.516	0.23	0.228	0.294	0.119	0.153	0	0	-2.22088	0.00444351703190219	0.011846699575383	MYL3
ENSECAG00000017448	2.766	2.277	1.234	1.943	0.091	0.269	0.01	0.045	-4.30796	1.54710602659933e-11	1.64043400243799e-10	-
ENSECAG00000017471	0.385	0.621	0.507	0.499	0.186	0.181	0.291	0.2	-1.22958	0.000168299810754196	0.000620391049223	PAK6
ENSECAG00000017494	14.908	16.241	15.137	16.653	42.026	43.406	40.236	38.656	1.38451704368468	6.38942418770169e-196	9.417519758504e-193	CYP11A1
ENSECAG00000017502	18.254	16.132	17.174	17.438	6.762	7.798	8.325	6.991	-1.20757	2.25365152982163e-62	4.07379405310493e-60	PCDH9
ENSECAG00000017575	0.038	0	0.078	0.038	0	0	0	0	-5.26679	0.0193608153130124	0.0432268215116092	CLEC17A
ENSECAG00000017600	0.322	0.335	0.411	0.321	0.808	0.67	1.243	1.055	1.44281216538045	5.07715537671339e-16	8.63206514402886e-15	CNTN2
ENSECAG00000017602	0.196	0.178	0.227	0.122	0.039	0.051	0.069	0	-2.18497	0.000383430913239905	0.00130704851958545	MAT1A
ENSECAG00000017609	0.116	0.121	0.48	0.348	1.312	0.848	0.546	0.242	1.46888309398187	0.00872799486553473	0.0215289790961008	WFDC2
ENSECAG00000017662	0.118	0.164	0.184	0.129	0.046	0.039	0.068	0.071	-1.40939	0.00240930425331834	0.00688819438941102	NLRP12
ENSECAG00000017689	1.074	1.501	1.283	1.466	0.523	0.516	0.552	0.449	-1.38394	1.1668697948772e-24	4.01407399275441e-23	ARHGEF28
ENSECAG00000017738	0	0	0	0	0.038	0.101	0.022	0	5.33091687811462	0.0113728606066182	0.0272054159904384	IL36A
ENSECAG00000017748	0.029	0.061	0	0.029	0	0	0	0	-4.89482	0.0213595784419318	0.0470458862443321	-
ENSECAG00000017755	1.324	1.44	1.413	1.384	0.682	0.529	0.5	0.368	-1.41945	6.06732408114592e-15	9.30792607836966e-14	RAPGEF4
ENSECAG00000017774	1.093	1.443	1.704	1.265	0.761	0.707	0.332	0.49	-1.26539	4.6916741661303e-07	2.72296389101423e-06	TMEM184A
ENSECAG00000017825	0.065	0.068	0.112	0.043	0	0.023	0	0.045	-2.08246	0.014163137454852	0.0330628504839693	SLC28A2
ENSECAG00000017843	3.094	3.462	4.221	3.053	0	0	0.969	0	-3.83516	0.00629754499632644	0.0161147515591094	-
ENSECAG00000017949	0.709	0.99	0.502	0.552	0.374	0.254	0.166	0.322	-1.30267	1.43153412624438e-05	6.45402950422791e-05	CRHBP
ENSECAG00000017959	1.118	1.53	1.329	1.325	0.346	0.659	0.371	0.64	-1.39504	1.42086439764074e-12	1.71012454291421e-11	OVCH2
ENSECAG00000017982	2.478	1.293	2.887	2.176	1.459	0.692	1.031	0.848	-1.13229	0.00410758900601089	0.0110728071108856	MB
ENSECAG00000017995	0.016	0	0	0.094	0.126	0.098	0.162	0.065	2.03562390973072	0.000353795035354607	0.0012144512132622	PRR35
ENSECAG00000018039	0.266	0.124	0.153	0.047	0.038	0.073	0.033	0.036	-1.71272	0.00151430698047686	0.0045414988343899	FRK
ENSECAG00000018058	0.247	0.292	0.248	0.332	0.061	0.096	0.088	0.099	-1.70173	1.58937966289149e-05	7.09720431616497e-05	-
ENSECAG00000018104	62.003	62.031	63.889	63.789	11.079	10.815	10.122	11.184	-2.54267	0	0	IGFBP3
ENSECAG00000018148	2.3	0	0	0	0.001	0	0	0	-11.1674	3.58280376994298e-13	4.59198013617909e-12	SNRPN
ENSECAG00000018182	0.385	0.133	0.364	0.128	2.822	2.765	2.372	3.37	3.48759332337661	3.50929972431944e-16	6.09073297261638e-15	TBX20
ENSECAG00000018359	2.63	2.826	2.726	2.678	0.625	0.53	0.613	0.415	-2.31464	1.23912654247006e-12	1.50557410781666e-11	COL13A1
ENSECAG00000018404	0.455	0.682	0.393	0.559	0.204	0.275	0.268	0.263	-1.04846	8.45515520541781e-06	3.97276186589041e-05	DHRS7C
ENSECAG00000018514	1.755	2.38	1.934	1.929	0.867	1.009	0.949	0.752	-1.16089	1.36949097531355e-13	1.83245925823903e-12	ADAM23
ENSECAG00000018546	0.297	0.438	0.346	0.323	0.16	0.143	0.155	0.153	-1.2003	9.69004267108142e-06	4.505481864125e-05	TP63
ENSECAG00000018559	1.966	1.787	1.888	2.011	1.056	0.462	0.535	0.677	-1.48694	3.54896423708022e-23	1.09857356618246e-21	GLP2R
ENSECAG00000018578	0.073	0	0.374	0.217	0	0	0	0	-7.37504	0.000705396718380762	0.00227966040156751	AICDA
ENSECAG00000018585	0.6	0.623	0.842	0.489	0.132	0.113	0.307	0.057	-2.06824	3.48104776211211e-05	0.000145697588837549	C5H1orf162
ENSECAG00000018603	0.55	0.318	0.399	0.4	0.031	0.099	0.037	0.079	-2.76052	3.790693179825e-10	3.41804574205303e-09	SLC46A2
ENSECAG00000018685	1.848	1.814	1.265	2.606	4.134	3.21	3.8	4.197	1.02609609324894	1.29381973819295e-09	1.0825711791928e-08	INCA1
ENSECAG00000018689	0.179	0.168	0.216	0.236	0.066	0.063	0.068	0.101	-1.42288	8.89941942880448e-05	0.000345675604450279	IGSF1
ENSECAG00000018690	0.017	0	0.045	0.035	0.007	0	0	0	-3.79256	0.00284386815780025	0.00798295140011619	TNR
ENSECAG00000018719	0.104	0.226	0.117	0.196	0.075	0.043	0.078	0.032	-1.49578	0.000675685701685706	0.00219251714309904	GRK7
ENSECAG00000018724	1.589	1.802	0.893	1.324	0.349	0.541	0.65	0.42	-1.51663	1.74218801601389e-09	1.42719386809928e-08	ETNPPL
ENSECAG00000018730	0.143	0.39	0.258	0.371	0.03	0.056	0.052	0.167	-1.92973	4.32950332849218e-06	2.14194715407278e-05	CPA4
ENSECAG00000018762	11.93	15.505	14.679	14.169	6.876	5.596	5.477	7.359	-1.15311	5.06516087926652e-14	7.10494492003117e-13	CACNA1S
ENSECAG00000018782	0	0	0.096	0	0	0	0	0	-4.58496	0.00541070138352008	0.0141053672394052	BAIAP2L2
ENSECAG00000018784	0.422	0.482	0.587	0.252	0.187	0.285	0.119	0.241	-1.06692	0.00237670113872346	0.00680717048117791	NIM1K
ENSECAG00000018842	0	0	0.08	0	0.313	0.324	0.51	0.726	4.54920708935568	8.64455711940004e-07	4.8066848219624e-06	GNGT1
ENSECAG00000018904	1.678	1.453	1.919	1.573	0.526	0.511	0.414	0.524	-1.74563	5.4819799890255e-15	8.44374747344996e-14	NOXA1
ENSECAG00000018905	0.199	0.372	0.328	0.04	0	0	0.075	0	-3.64616	2.03688556437726e-05	8.91271164627371e-05	AGTR2
ENSECAG00000018907	0.146	0.068	0.1	0.178	0.078	0.045	0.061	0	-1.41895	0.0162271809691048	0.037153122897309	NCR2
ENSECAG00000018931	0.516	0.929	0.794	0.513	0.156	0.222	0.344	0.493	-1.17952	0.000388108356158148	0.00132064361789136	-
ENSECAG00000018933	0.698	0.939	0.803	0.736	0.363	0.47	0.269	0.213	-1.27215	0.00040400711001664	0.00137181999557484	WNT4
ENSECAG00000018938	0.152	0.202	0.114	0.139	0.078	0.014	0.066	0.029	-1.69866	0.000822331289594932	0.00261956605817597	KLHL1
ENSECAG00000018955	0.237	0.206	0.19	0.158	0.032	0.041	0	0.068	-2.48798	2.20014510994087e-07	1.3494552001145e-06	DRP2
ENSECAG00000018964	0	0	0	0	0.108	0.278	0.188	0.139	7.47775826644389	0.000151749576124447	0.000564158639526683	-
ENSECAG00000019005	1.237	0.684	1.019	0.585	0.455	0.31	0.168	0.294	-1.52249	9.04291852127558e-09	6.71854834378292e-08	RSPH6A
ENSECAG00000019007	0.82	0.801	0.563	0.736	0.274	0.217	0.375	0.325	-1.29379	3.72232653729723e-05	0.000155219801482377	THRB
ENSECAG00000019015	1.61	1.185	1.204	1.162	0.585	0.756	0.56	0.503	-1.10221	2.72506849209029e-10	2.50311780330499e-09	GRM8
ENSECAG00000019052	0.408	0.424	0.803	0.665	0.269	0.116	0.035	0.385	-1.51457	0.000379532578474984	0.00129527406944985	-
ENSECAG00000019090	0.299	0.207	0.376	0.351	0	0.069	0.156	0.172	-1.63496	0.000817746242696243	0.00260539337484248	MAB21L3
ENSECAG00000019138	0.145	0.06	0.269	0.202	0.023	0.03	0.082	0.06	-1.79355	0.00603026489963434	0.0155199336120743	DMRTA1
ENSECAG00000019154	0.616	0.594	0.612	0.635	0.38	0.252	0.309	0.274	-1.01594	3.73482387148621e-06	1.87043806067818e-05	ADAMTSL4
ENSECAG00000019182	0.217	0.306	0.34	0.447	0.162	0.326	0.1	0.064	-1.00662	0.00754850109196399	0.0189588189045906	GPRC6A
ENSECAG00000019194	0.083	0.136	0.245	0.083	0.229	0.309	0.262	0.394	1.12619009847225	0.00385263423910186	0.0104650304303134	CHGA
ENSECAG00000019196	0	0.114	0.076	0.219	0	0.038	0	0.038	-2.42803	0.019272155786404	0.0430639973204999	SBK2
ENSECAG00000019225	0.038	0	0.117	0.038	0	0	0	0	-5.59246	0.00949497126906758	0.0232087185210619	METTL21C
ENSECAG00000019227	1.349	1.403	1.554	1.463	0.703	0.537	0.651	0.535	-1.24974	1.8595580244578e-10	1.74149517627741e-09	SLC9A7
ENSECAG00000019232	0.137	0.314	0.127	0.078	0.026	0	0.09	0.093	-1.65019	0.0209188939966677	0.0462396575034921	-
ENSECAG00000019421	1.318	0.826	1.005	1.007	0.247	0.207	0.254	0.187	-2.21524	1.47258383686209e-19	3.48778478345051e-18	GDF5
ENSECAG00000019445	0.709	0.786	0.601	0.612	0.081	0.124	0.207	0.34	-1.84842	1.4869227087178e-08	1.07108744442638e-07	MMP12
ENSECAG00000019543	0.269	0.097	0.164	0.213	0.128	0.059	0.09	0	-1.42348	0.00471655817124093	0.0124774224933242	-
ENSECAG00000019617	1.782	1.897	1.602	1.532	0.73	0.795	0.895	0.872	-1.04933	2.11549966694941e-14	3.06156262223698e-13	ATP8B4
ENSECAG00000019682	0.72	0.758	0.518	0.692	1.567	1.498	1.507	1.608	1.20107370001298	5.86246444657846e-15	9.00085587026361e-14	ACVR1C
ENSECAG00000019716	3.398	3.756	1.685	4.205	5.059	8.174	6.449	9.193	1.14643460032968	8.72486022796573e-05	0.000339583682364516	CCDC88C
ENSECAG00000019753	1.795	1.655	1.64	1.748	0.624	0.976	0.65	1.143	-1.01101	3.23313957171106e-05	0.000135974950249244	A4GALT
ENSECAG00000019767	0.162	0.084	0	0.243	1.045	0.591	0.228	0.505	2.27637	0.000122845094290467	0.000464175675744358	-
ENSECAG00000019769	1.445	1.979	1.364	1.791	0.753	0.974	0.826	0.671	-1.02902	3.25501096278576e-06	1.646061363366e-05	PPARGC1B
ENSECAG00000019926	0.866	0.767	0.817	1.01	0.104	0.23	0.225	0.038	-2.53497	1.74674408831231e-18	3.76483278696876e-17	BRINP3
ENSECAG00000019934	0.963	0.851	0.992	0.72	0.504	0.276	0.451	0.475	-1.04741	7.11331884959338e-05	0.000281666258477079	-
ENSECAG00000019999	0.038	0.236	0.468	0.075	0.03	0.039	0.106	0.039	-1.93273	0.00899525806987789	0.0221085351304426	-
ENSECAG00000020026	0.355	0.571	0.433	0.547	0.078	0.034	0.182	0.034	-2.53878	3.78449305923531e-07	2.2367264499694e-06	ARHGAP40
ENSECAG00000020100	1.837	2.468	2.34	2.517	0.924	0.956	0.813	1.165	-1.24781	2.51501117546186e-12	2.9366318789168e-11	CYP4X1
ENSECAG00000020109	0.028	0.057	0.113	0.082	0.288	0.143	0.206	0.114	1.42338608056931	0.00598707122059181	0.0154274168447767	SOAT2
ENSECAG00000020122	0.956	1.027	1.022	0.838	0.527	0.405	0.215	0.246	-1.46404	3.13687992687815e-06	1.59220546434205e-05	SELL
ENSECAG00000020127	4.319	5.139	5.475	6.12	9.908	10.59	10.439	11.301	1.00451569526877	1.36216987324834e-33	7.8853585925412e-32	THEM4
ENSECAG00000020130	0.771	0.555	0.671	0.646	0.117	0.443	0.237	0.266	-1.31403	3.05456777363614e-05	0.000129344912951695	-
ENSECAG00000020172	3.961	4.137	4.137	4.071	1.947	2.066	1.758	1.948	-1.07892	8.97766504467033e-38	6.21014584552087e-36	ZFPM2
ENSECAG00000020178	0.391	0.366	0.282	0.662	0.126	0.041	0.11	0.284	-1.60031	0.00106541034559456	0.00331078943106347	WNT9A
ENSECAG00000020180	0.509	0.488	0.484	0.444	0.069	0.284	0.356	0.081	-1.28493	0.000568233761156046	0.00187238643121427	CREB5
ENSECAG00000020364	0.658	0.607	0.5	0.361	0.8	1.47	1.299	0.916	1.07696638827552	2.5513248702894e-05	0.000109782025240546	-
ENSECAG00000020452	0.624	0.834	0.643	0.799	0.431	0.186	0.251	0.278	-1.33945	0.0142969494810726	0.0333549067340597	TNNC1
ENSECAG00000020494	0.751	1.74	1.091	1.293	0.797	0.64	0.576	0.354	-1.04234	0.000336952885925359	0.00116351671422163	B3GALT2
ENSECAG00000020505	0.25	0.26	0.184	0.426	0.086	0.186	0.134	0.037	-1.33812	0.015963344268049	0.0366535218118738	GDF11
ENSECAG00000020576	0.8	0	0.378	0	0.179	0.167	0	0	-1.7675	0.0115216093452044	0.0275131551175801	TMEM181
ENSECAG00000020599	0.089	0.139	0.138	0.2	0.054	0.023	0	0.069	-1.95483	0.00280325712269016	0.00788045917368929	HOXD10
ENSECAG00000020615	2.041	2.362	1.746	2.284	0.665	0.908	0.647	0.758	-1.5017	5.85818954280414e-19	1.33153938113488e-17	SLC13A1
ENSECAG00000020628	0.085	0.124	0.19	0.102	1.003	0.787	0.614	0.788	2.67157814302714	1.79759511526778e-18	3.87008089928607e-17	-
ENSECAG00000020644	0	0	0	0	0	0.1	0.269	0	6.5274770060604	0.0226728077537711	0.0495815646393526	LTC4S
ENSECAG00000020647	0.982	1.318	0.902	1.234	0.566	0.55	0.572	0.511	-1.01241	2.66921171426466e-06	1.37007140790317e-05	PLCB2
ENSECAG00000020685	1.124	1.331	1.22	1.143	0.423	0.466	0.466	0.385	-1.46935	1.12274937844164e-08	8.23937221000391e-08	IGF2BP2
ENSECAG00000020756	4.499	4.081	4.688	3.395	13.236	12.147	13.355	11.117	1.58109003464307	7.34591166758047e-52	8.47921767846443e-50	CRYBB3
ENSECAG00000020759	10.385	11.061	9.488	9.468	19.523	21.935	19.517	21.391	1.02762221601609	1.78311975864614e-94	5.60104224515062e-92	CATSPER2
ENSECAG00000020763	2.751	1.885	1.031	1.62	0.805	1.236	0.41	0.723	-1.19902	5.89193059229558e-05	0.000236083818651141	MGST1
ENSECAG00000020789	17.469	17.121	15.756	17.476	36.946	37.655	38.681	42.675	1.20132307465575	3.99812124256708e-173	3.6480000537537e-170	SPON1
ENSECAG00000020864	0.045	0	0	0	0.212	0	0	0	2.23606735823352	0.0174260390439343	0.0394541337729912	-
ENSECAG00000020869	0.715	0.77	0.787	0.792	0.409	0.325	0.363	0.413	-1.02087	3.24722895921678e-05	0.000136507578077123	FGFR4
ENSECAG00000020892	0.374	0.259	0.238	0.284	0.086	0.167	0.1	0.185	-1.10221	0.00348152221566765	0.00956544983860164	TLR10
ENSECAG00000020903	0	0	0	0	0.046	0.179	0	0.059	6.14974711950468	0.00964557246351142	0.0235407991304728	RAB26
ENSECAG00000020930	0.09	0.188	0.251	0.097	0	0	0	0	-7.29002	4.28213582299516e-05	0.000176375762047313	NR1I3
ENSECAG00000020953	0.118	0.14	0.035	0.1	0.014	0.017	0	0.052	-2.24335	0.00114586755505544	0.00353216991995129	CNGA1
ENSECAG00000020956	0.77	0.723	0.912	0.728	0.469	0.308	0.335	0.272	-1.1787	3.3576488874831e-05	0.00014093299087199	SERINC2
ENSECAG00000020973	10.432	9.614	8.671	8.826	3.989	4.394	3.943	3.865	-1.21335	1.80122600535957e-30	8.60680585752987e-29	BCAT1
ENSECAG00000020976	0.818	0.232	0.402	0.278	0.269	0.058	0.157	0.116	-1.52774	0.00586752197099464	0.0151560512922928	HLA-DOB
ENSECAG00000020984	0.619	0.626	0.896	0.633	0.414	0.291	0.283	0.384	-1.01569	2.41083382133215e-05	0.000104157805750948	BTK
ENSECAG00000021061	0.516	0.882	0.627	0.643	0.045	0.038	0.086	0.038	-3.68806	5.13830175101931e-22	1.45213864087435e-20	SLC6A14
ENSECAG00000021073	0.185	0.128	0.571	0.307	0.099	0	0.115	0.128	-1.80011	0.0140136313329611	0.0327537435924454	CRYBA4
ENSECAG00000021122	7.274	6.668	7.146	7.782	3.326	2.737	3.281	2.969	-1.22939	2.31410007514511e-90	6.71825326361445e-88	THBS2
ENSECAG00000021162	7.533	7.683	8.594	7.084	3.738	3.572	3.196	4.055	-1.08522	6.24538935825212e-31	3.07629577104033e-29	CDH13
ENSECAG00000021182	0.314	0.584	0.386	0.347	0.81	1.256	0.569	0.761	1.05807967684115	0.0117574605824191	0.0280170006491397	TNFSF4
ENSECAG00000021205	0.506	0.604	0.537	0.451	0.222	0.194	0.175	0.189	-1.42747	2.06501599709753e-12	2.4409482739288e-11	COL11A1
ENSECAG00000021252	0.063	0.077	0.043	0.084	0.008	0.066	0.01	0.022	-1.33278	0.0184013068973523	0.0414126663683541	ITPRID1
ENSECAG00000021256	0.346	0.574	0.455	0.462	0.296	0.268	0.179	0.145	-1.04872	1.47425703262157e-06	7.90602826813937e-06	SI
ENSECAG00000021274	6.719	6.71	7.247	7.412	3.18	2.835	2.896	2.943	-1.24458	2.80438447661102e-100	9.59550195648995e-98	COL4A6
ENSECAG00000021338	0.071	0.056	0.037	0.071	0	0.019	0.017	0.018	-2.12163	0.0139737114217614	0.0326803716040975	GAL3ST2
ENSECAG00000021347	0.068	0.094	0.093	0.023	0.018	0	0.042	0	-2.21205	0.0182611394747823	0.0411213648461986	GCKR
ENSECAG00000021418	0.24	0.318	0.228	0.259	0.137	0.088	0.097	0.076	-1.39266	0.00076316168933295	0.00244940387425606	CDH1
ENSECAG00000021580	0.042	0.129	0	0.207	0.037	0	0	0	-3.35279	0.012182332465014	0.02889646847761	-
ENSECAG00000021644	0.234	0.134	0.103	0.101	0.056	0	0.12	0	-1.70044	0.0227437404485955	0.049724921206348	ZAR1
ENSECAG00000021670	0.351	0.17	0.482	0.279	0.094	0.122	0.131	0.073	-1.60994	0.000331573871967753	0.00114721685821129	GGT5
ENSECAG00000021702	0.516	0.67	0.576	0.3	0.208	0.179	0.242	0.268	-1.20086	0.00033758763464071	0.00116528853672323	PANX2
ENSECAG00000021708	0.579	0.344	0.597	0.289	0.167	0.258	0.155	0.258	-1.11017	0.0174258626889956	0.0394541337729912	CALHM6
ENSECAG00000021749	0.505	0.382	0.838	0.543	0.166	0.359	0.302	0.238	-1.09057	0.000785341276157029	0.00251385302245988	-
ENSECAG00000021760	1.262	2.287	0.738	0.843	0.277	1.135	0.224	0.343	-1.37419	1.73529224107015e-10	1.63069811825135e-09	DCC
ENSECAG00000021766	3.093	2.067	2.067	1.652	0.357	0.917	1.452	0.194	-1.60443	0.00395174034931453	0.0106963267175047	PCOLCE
ENSECAG00000021775	18.495	17.507	18.363	19.312	9.747	9.208	7.888	7.079	-1.11899	1.7343820870144e-59	2.68003993300668e-57	KRT4
ENSECAG00000021776	1.118	1.086	0.793	1.141	0.379	0.285	0.535	0.749	-1.08694	1.53168366324639e-05	6.86838068604356e-05	-
ENSECAG00000021856	1.605	1.54	1.029	1.724	0.66	0.52	0.569	0.333	-1.50226	2.328639554081e-14	3.35734104557909e-13	PADI2
ENSECAG00000021915	0.075	0.082	0	0.117	0	0	0	0	-6.09803	4.9821601562989e-06	2.43466388051117e-05	-
ENSECAG00000021933	0.925	0.951	0.943	1.227	0.316	0.452	0.368	0.407	-1.39076	6.35340898329538e-07	3.61561240062141e-06	AGXT2
ENSECAG00000021969	0.219	0.285	0.258	0.093	0.038	0.015	0.029	0.044	-2.7625	2.42809164803056e-07	1.48120547812523e-06	ITGB6
ENSECAG00000021978	0.427	0.832	0.935	0.691	0.258	0.444	0.2	0.332	-1.22523	0.00484081172131456	0.0127641402433972	TRAPPC3L
ENSECAG00000021991	0.027	0.043	0.127	0.055	0	0.043	0.013	0.014	-1.848	0.0117490596953992	0.0280004642815353	GPR139
ENSECAG00000022015	0.152	0.09	0.067	0.152	0.035	0.045	0.041	0.023	-1.6787	0.0123078091617837	0.0291724308942277	ALOX12
ENSECAG00000022107	0.703	0.97	0.896	1.062	0.441	0.198	0.398	0.199	-1.55469	4.81871185854824e-06	2.36141529211363e-05	SLC16A4
ENSECAG00000022142	0.173	0.202	0.089	0.108	0.035	0.045	0.061	0.067	-1.45943	0.0143018981049453	0.0333623897722007	SRRM3
ENSECAG00000022280	0.064	0.217	0.135	0.097	0.045	0.039	0	0.019	-2.31631	0.000657028895185096	0.00214031463118695	-
ENSECAG00000022352	0.314	0.392	0.582	0.355	0.135	0.131	0.177	0.195	-1.3647	0.000188205981087171	0.0006857225334876	CLUL1
ENSECAG00000022377	2.259	2.263	2.116	1.474	0.165	0.043	0	0	-5.2854	3.51711648663197e-38	2.50525907064517e-36	-
ENSECAG00000022398	0.532	0.601	0.47	0.667	0.11	0.142	0.1	0.142	-2.20011	1.79733671182265e-13	2.37836800657692e-12	NDST3
ENSECAG00000022414	0.176	0.083	0.11	0.175	0.035	0.033	0.029	0.017	-2.25457	7.64672543824501e-05	0.000301045625893184	-
ENSECAG00000022425	0.396	0.408	0.354	0.245	0.053	0.117	0.138	0.102	-1.77482	0.00112118456630264	0.00346388543613752	-
ENSECAG00000022430	21.595	23.239	24.94	24.404	7.7	8.188	7.772	7.302	-1.60489	7.01965235922557e-25	2.43665867491162e-23	TOX
ENSECAG00000022446	1.166	0.825	0.918	0.968	0.404	0.556	0.486	0.403	-1.0682	5.15210987911787e-07	2.97348124680053e-06	PLD4
ENSECAG00000022448	13.774	13.537	13.434	13.21	6.25	7.07	6.758	6.366	-1.02882	3.29275440217853e-81	7.9863882405244e-79	INHBA
ENSECAG00000022465	0.927	1.037	0.757	1.286	0.459	0.378	0.381	0.16	-1.53995	8.93477201844877e-07	4.94938325080939e-06	TAFA2
ENSECAG00000022551	0.832	0.649	0.962	1.008	0.368	0.404	0.225	0.115	-1.63386	4.54207818547165e-10	4.03855035321681e-09	SLC8A3
ENSECAG00000022555	1.68	1.644	1.335	1.591	3.659	3.934	4.351	3.495	1.30465121589465	6.8973321402924e-23	2.06822818685669e-21	KLC3
ENSECAG00000022618	0.196	0.194	0.293	0.156	0.055	0.061	0.156	0.102	-1.16563	0.000546011207330896	0.00180568186808203	INAVA
ENSECAG00000022716	0.255	0.412	0.495	0.461	0.103	0.096	0.13	0.085	-1.97096	6.99119445541793e-06	3.31908515758828e-05	-
ENSECAG00000022736	0.226	0.897	0.167	0.314	0.275	0.203	0.096	0.089	-1.27459	0.00184096041428619	0.00540856217389415	-
ENSECAG00000022751	0.865	1.956	1.133	0.776	0.035	0.045	0.041	0.045	-4.83259	3.28760110059497e-10	2.99399832169678e-09	GRXCR1
ENSECAG00000022759	0.13	0.068	0.067	0.117	0.167	0.176	0.329	0.243	1.26019910513566	0.000191089330796053	0.000694906560520625	AOC1
ENSECAG00000022764	0.791	0.58	0.565	0.605	0.344	0.235	0.186	0.271	-1.29437	0.00113972668974949	0.00351606876546287	-
ENSECAG00000022794	0.207	0.403	0.16	0.214	0.104	0.027	0.024	0.027	-2.43472	5.04493093479774e-05	0.000204887498180711	-
ENSECAG00000022800	0.116	0.165	0.195	0.071	0.02	0.123	0.023	0.045	-1.3743	0.020799449543356	0.0460205272850652	MPP4
ENSECAG00000022808	0.08	0.209	0.048	0.092	0.258	0.292	0.414	0.208	1.4499230169227	0.00291129049614807	0.00815043833974893	ASMT
ENSECAG00000022850	0.824	0.563	0.743	0.796	0.29	0.429	0.29	0.347	-1.10957	0.00020101553912445	0.000727689164021083	CERKL
ENSECAG00000022873	4.543	4.153	3.938	4.684	1.862	1.644	1.8	1.932	-1.25861	1.74214855286898e-44	1.55261899634988e-42	ATP8A1
ENSECAG00000022909	1.206	1.069	1.33	1.037	0.448	0.5	0.367	0.251	-1.56766	3.14200872560193e-28	1.32026379805392e-26	MYH1
ENSECAG00000022941	1.041	1.169	1.008	1.317	4.684	3.978	4.466	4.257	1.93866861119911	9.7449524233281e-45	8.84943286177202e-43	PIK3C2G
ENSECAG00000022961	0.986	1.142	0.923	1.138	0.072	0.21	0.168	0.07	-3.01002	2.29259436713667e-23	7.16613387743976e-22	-
ENSECAG00000022981	0.118	0.098	0.194	0.117	0.019	0.074	0.022	0	-2.19617	0.0015132351360955	0.00453899474682621	PLEKHN1
ENSECAG00000023008	1.83	1.895	1.977	2.38	0.957	1.075	0.963	0.936	-1.03982	1.47678901562993e-17	2.90521091668224e-16	RIMS2
ENSECAG00000023022	0.635	0.618	0.83	0.826	0.344	0.28	0.283	0.336	-1.2267	2.84249079604551e-08	1.9641170624965e-07	CDH19
ENSECAG00000023027	0.742	1.249	0.947	0.739	0.512	0.405	0.63	0.22	-1.05723	0.000959702471519398	0.00301456705848905	CD69
ENSECAG00000023129	0.263	0.273	0.541	0.196	0.159	0	0.123	0.068	-1.86281	0.0109750126408671	0.0263987217187615	-
ENSECAG00000023228	0.105	0.103	0.144	0.228	0.48	0.54	0.31	0.191	1.39089534770956	0.0158755465870545	0.0365044219554244	SVOP
ENSECAG00000023231	0.129	0.15	0.141	0.126	0.041	0.053	0.045	0.029	-1.70044	4.60888542512858e-13	5.85227658256386e-12	HMCN2
ENSECAG00000023243	2.369	3.714	2.874	2.354	0.543	0.657	0.693	0.383	-2.31315	1.09205524447917e-29	4.97027803787774e-28	PPP1R3A
ENSECAG00000023325	0.088	0.117	0.073	0.053	0.018	0.045	0.017	0.045	-1.4049	0.019280536621389	0.04306765705321	TBX15
ENSECAG00000023329	0.083	0.09	0.092	0.109	0.053	0.038	0.028	0.041	-1.22497	7.48475418907533e-05	0.000295458127352436	FAT2
ENSECAG00000023357	0.74	0.33	0.479	0.4	0.085	0.176	0.198	0.11	-1.77623	7.2194612134001e-07	4.05547042831895e-06	COL9A3
ENSECAG00000023395	0.701	0.674	0.605	0.672	0.24	0.365	0.304	0.236	-1.21173	1.96232102131502e-10	1.83236028700863e-09	KCNK6
ENSECAG00000023478	0.057	0.059	0.117	0.014	0.011	0	0.013	0	-3.3634	0.00042849278507418	0.00144624806320352	PRAM1
ENSECAG00000023490	0.292	0.291	0.445	0.347	0.081	0.106	0.107	0.092	-1.83276	5.80659402363737e-09	4.41158398441378e-08	ATP2B3
ENSECAG00000023496	0.318	0.361	0.268	0.346	0.07	0.12	0.054	0.12	-1.82871	0.000199575311050168	0.000723432185969026	IRX3
ENSECAG00000023515	1.297	1.167	1.221	1.498	0.551	0.652	0.533	0.605	-1.14666	4.99842347810013e-11	4.98827043041024e-10	SIX4
ENSECAG00000023525	0	0	0.169	0	0.396	0.512	0.462	0.17	3.18783519930008	0.00546214658125064	0.0142143407094043	NDUFA4L2
ENSECAG00000023530	0.204	0.245	0.34	0.298	0.114	0.131	0.118	0.098	-1.23751	0.00121796489430664	0.0037363793371453	-
ENSECAG00000023562	0.706	0.669	0.984	0.6	0	0	0	0.043	-6.10463	8.90344638782976e-31	4.35201367952056e-29	CLEC4F
ENSECAG00000023566	0.172	0.23	0.076	0.367	0.02	0.102	0.023	0.128	-1.63005	0.00252162098537985	0.00716972543416876	DHRS9
ENSECAG00000023578	2.985	3.684	3.574	3.236	0.949	1.085	1.06	1.076	-1.69259	1.29502670933921e-15	2.13545669342931e-14	ELOVL3
ENSECAG00000023585	0.733	1.071	1.115	1.217	0.463	0.636	0.311	0.362	-1.22286	5.4368884640668e-08	3.6222607739911e-07	SATB1
ENSECAG00000023599	0.928	1.24	1.311	1.218	0.192	0.496	0.547	0.88	-1.15108	1.72080570722545e-06	9.11607316568588e-06	HPSE
ENSECAG00000023645	0.038	0.197	0.274	0.189	0.153	0.474	0.32	0.552	1.10270144173821	0.00870295598075061	0.0214755105662798	FABP4
ENSECAG00000023669	0.038	0.039	0.061	0.07	0.03	0	0.02	0.006	-1.89308	0.00065747388014909	0.00214103620284444	ROS1
ENSECAG00000023681	0.425	0.221	0.328	0.635	0	0	0	0	-8.65195	1.82779225726107e-09	1.49031180601614e-08	AQP2
ENSECAG00000023722	0.649	0.783	0.67	0.944	0.373	0.385	0.332	0.409	-1.02292	7.59684463077543e-10	6.54510521449137e-09	TIAM2
ENSECAG00000023733	1.48	1.116	1.22	0.839	0.165	0.19	0.23	0.142	-2.67875	9.31119835626062e-23	2.77467918669222e-21	MMP1
ENSECAG00000023763	0.775	1.132	0.97	1.007	0.312	0.396	0.184	0.264	-1.7484	1.84907733986858e-13	2.44009441523567e-12	KIAA0408
ENSECAG00000023801	0.118	0.061	0.137	0.088	0.047	0.046	0.055	0	-1.44876	0.0128048022605798	0.0302307560516226	-
ENSECAG00000023854	0.103	0.214	0.247	0.307	0.744	0.783	0.674	0.533	1.6502686190072	7.80998496313318e-07	4.36925903295168e-06	CRLF1
ENSECAG00000023860	0.113	0.255	0.331	0.282	0.106	0.118	0.035	0.039	-1.71894	0.000478919237471297	0.00160205508191123	TGM3
ENSECAG00000023871	0.091	0.047	0.094	0.317	0	0.047	0.043	0	-2.60881	0.0106281408715568	0.0256998747147779	-
ENSECAG00000023884	0.044	0	0.015	0.058	0	0	0	0	-4.87036	0.00123975849313577	0.00379715672745757	NLRP13
ENSECAG00000023893	0.582	0.332	0.387	0.599	0.136	0.176	0.247	0.175	-1.37215	2.9338580046636e-05	0.00012470198142715	SERPINB5
ENSECAG00000023905	5.131	5.72	4.783	4.571	11.452	11.017	10.263	10.643	1.10215140616953	1.34544947102262e-53	1.68497760223951e-51	CYP2J2
ENSECAG00000023918	0.065	0.077	0.077	0.121	0.337	0.261	0.201	0.241	1.61297687689075	2.09853350146245e-08	1.4759208187628e-07	DUOX1
ENSECAG00000023922	0.259	0.371	0.434	0.452	0.782	0.495	0.942	0.866	1.02500073586569	0.000139587294729265	0.000521269178387732	E2F2
ENSECAG00000023982	0	0.012	0	0.034	0.064	0.064	0.076	0.024	2.30932805810773	0.0044066684923802	0.011758275307408	NPC1L1
ENSECAG00000023997	0.337	0.225	0.104	0.168	0.039	0.105	0.127	0.035	-1.44652	0.0029566782336084	0.008263260156676	DACH2
ENSECAG00000024055	20.669	16.736	21.386	20.383	6.579	7.316	7.346	6.943	-1.49015	1.18720770259727e-67	2.29778654439054e-65	JUN
ENSECAG00000024060	0.227	0.218	0.324	0.174	0	0.055	0.164	0.091	-1.60499	0.000226127419417342	0.000809420415366279	LRFN5
ENSECAG00000024146	0.483	0.287	0.462	0.378	0.139	0.215	0.129	0.072	-1.5365	0.0010597301230693	0.00329420650359033	UCMA
ENSECAG00000024147	0.962	0.96	0.762	1.295	2.321	2.562	2.227	2.325	1.24561661879407	3.59318395223187e-27	1.42544508713695e-25	SOX10
ENSECAG00000024183	0.148	0.134	0.199	0.15	0	0.051	0	0.045	-2.71653	3.71617481166316e-05	0.000154997008198254	SERPINB11
ENSECAG00000024203	0.666	0.692	0.994	1.018	1.982	2.632	1.872	2.037	1.33861274084148	9.87310307756112e-13	1.20803657770848e-11	FIGLA
ENSECAG00000024233	1.221	1.334	1.648	1.698	0.63	0.605	0.537	0.602	-1.31364	1.47808940013561e-08	1.06552562061695e-07	-
ENSECAG00000024259	9.242	9.496	9.238	8.251	22.282	21.902	20.598	20.971	1.24312180421485	1.20569940358275e-60	1.92520052267075e-58	-
ENSECAG00000024282	0.504	0.662	1.28	0.611	0.078	0.231	0.239	0.408	-1.67703	1.17041652075145e-09	9.82749822704577e-09	HTR2A
ENSECAG00000024318	3.152	2.84	2.974	4.543	0.165	0.237	0.256	0.386	-3.69373	3.22998924657687e-74	6.95391280378195e-72	MYBPC3
ENSECAG00000024322	0.94	0.802	0.671	0.913	0.427	0.201	0.158	0.25	-1.68276	7.5912378519858e-09	5.68852985850214e-08	ARSJ
ENSECAG00000024331	0.189	0.181	0.357	0.283	0.061	0.129	0.16	0.098	-1.17278	0.00540662293253986	0.0140966528793572	PTPN7
ENSECAG00000024351	0.168	0.138	0.264	0.135	0	0	0.018	0.115	-2.4062	5.51350227115947e-07	3.16774263921099e-06	MEPE
ENSECAG00000024377	3.364	3.725	2.667	3.202	1.436	1.658	0.943	1.75	-1.16296	2.42855416689061e-10	2.24691097980642e-09	RXRG
ENSECAG00000024387	0.278	0.381	0.26	0.29	0.112	0.105	0.036	0.092	-1.80915	2.3210673043801e-07	1.41998629052449e-06	PRKG2
ENSECAG00000024422	1.163	1.547	1.302	1.689	0.912	0.824	0.734	0.356	-1.01245	0.000137547633825416	0.000514554902719405	CDH22
ENSECAG00000024589	0.112	0.238	0.194	0.229	0.024	0	0.034	0.046	-2.89388	1.63194454859599e-06	8.68361274525071e-06	PDIA2
ENSECAG00000024600	0.25	0.182	0.335	0.399	0.04	0.13	0.141	0.104	-1.49038	0.00149218852447	0.00448649422668911	SERPINA12
ENSECAG00000024612	1.024	0.802	0.961	1.04	0.37	0.401	0.284	0.403	-1.39222	1.36679323207083e-16	2.47067218110465e-15	SNED1
ENSECAG00000024625	0.674	0.754	0.725	0.845	0.379	0.393	0.196	0.217	-1.33911	1.65087599921901e-05	7.34442419805794e-05	TH
ENSECAG00000024629	0	0	0	0	0	0	0	1.559	8.60640521269779	4.53564626630648e-05	0.000185858678590031	PNRC2
ENSECAG00000024660	1.496	1.811	1.536	2.018	0.643	0.63	0.779	0.509	-1.42171	1.78262350674654e-14	2.59945578483793e-13	DPF3
ENSECAG00000024670	0	0.096	0.095	0.023	0.204	0.096	0.108	0.12	1.30292713295731	0.0148235876640047	0.0344284561490903	B3GNT8
ENSECAG00000024690	0.2	0.069	0.069	0.133	0	0	0	0	-6.87958	0.00207307761007312	0.00602034557238723	FGF17
ENSECAG00000024753	0.679	0.51	0.328	1.104	0.259	0.074	0.168	0.171	-1.96358	3.21778406640252e-06	1.62895536317936e-05	-
ENSECAG00000024763	0.161	0.204	0.239	0.178	0.072	0.056	0.067	0.037	-1.75304	0.000462739685610736	0.00155274149121791	IGDCC3
ENSECAG00000024793	14.263	16.408	14.589	15.739	7.243	7.351	7.483	6.701	-1.08382	9.43291206192015e-89	2.6976720599769e-86	PDGFRB
ENSECAG00000024821	0.252	0	0.173	0.125	0	0	0	0.044	-3.64386	0.00076823777052021	0.00246404484783022	ALX3
ENSECAG00000024855	0	0	0	0.797	0	0	0.007	0	-6.83108	1.1083539573583e-07	7.08850806974044e-07	-
ENSECAG00000024875	0.507	0.547	0.371	0.487	1.016	1.238	1.005	1.03	1.16555879265481	6.49208548640962e-18	1.32758644615896e-16	-
ENSECAG00000024897	0	0.046	0	0	0.179	0.046	0.042	0.138	3.13821614171497	0.0063176229870412	0.0161618122903466	ANXA10
ENSECAG00000024940	0.364	0.568	0.234	0.249	0.201	0.118	0.171	0.094	-1.27676	0.00244729611459816	0.00698330614658229	RNF207
ENSECAG00000024943	1.946	1.802	1.951	1.993	0.579	0.361	0.65	0.581	-1.825	4.38441622327755e-18	9.15139425427246e-17	CA7
ENSECAG00000024948	0.458	0.211	0.217	0.283	0.169	0.097	0.167	0.073	-1.20807	0.00390948311701131	0.0105924216636105	SLCO2A1
ENSECAG00000024963	0.179	0.031	0	0	0	0	0	0	-5.71425	0.00205841471411012	0.00598164033406248	KCNJ1
ENSECAG00000025046	0.117	0.054	0.067	0.182	0	0.095	0.024	0.054	-1.27962	0.0152780296336533	0.0353297520891178	TPO
ENSECAG00000025060	97.706	110.872	103.155	112.615	50.917	45.4	47.582	45	-1.16763	1.45982581166264e-122	6.82237131152875e-120	MYH3
ENSECAG00000025069	0.15	0.104	0.154	0.199	0.644	0.624	0.984	0.882	2.3682367582169	3.18212777220764e-08	2.18383775942946e-07	CTRC
ENSECAG00000025076	0.955	0.94	0.976	1.095	0.355	0.444	0.434	0.315	-1.35728	7.10418531079108e-20	1.73405471006456e-18	CTTNBP2
ENSECAG00000025115	11.589	10.422	12.814	12.118	5.758	5.044	5.6	6.644	-1.02639	9.01238550130529e-51	1.02789475351494e-48	CC2D2A
ENSECAG00000025174	0.778	0.807	0.681	0.876	0.122	0.216	0.291	0.099	-2.10967	3.94168799796055e-08	2.66502059735081e-07	HS3ST3B1
ENSECAG00000026810	0	0	0	0	0	0.328	0	0	6.35755200461808	0.00851299943884403	0.02106917879717	FAM133B
ENSECAG00000026830	3.274	2.103	1.389	3.07	3.177	6.813	4.333	5.695	1.02515420154901	1.17334720847084e-06	6.38526153408399e-06	-
ENSECAG00000026838	0.143	0	0	0.085	0	0.027	0	0	-3.078	0.0176768834241643	0.0399606846732434	C5H1orf87
ENSECAG00000026894	0.487	0.658	0.903	0.776	0.313	0.152	0.411	0.152	-1.4579	0.000752461544836112	0.00241749088876672	CIDEA
ENSECAG00000027719	0.082	0.043	0	0.041	0	0	0	0	-5.37504	0.0188800360673196	0.0423260057430572	-
ENSECAG00000027754	0.747	0.1	0.564	0.569	1.015	1.588	1.181	1.696	1.46867546288092	0.00530861563323399	0.0138769964731782	CDX2
ENSECAG00000027808	2.536	2.491	2.432	2.071	1.418	0.77	1.189	1.243	-1.04458	1.96904218789346e-07	1.21627393172878e-06	PLCXD1
ENSECAG00000027818	0.565	0.655	0.582	0.433	0.122	0.203	0.061	0.203	-1.92394	1.99184325195446e-08	1.40625307850771e-07	-
ENSECAG00000027833	6.263	8.032	5.897	5.554	3.151	2.704	1.744	2.071	-1.41276	1.24267478393307e-17	2.46489560403122e-16	-
ENSECAG00000027859	0.111	0.092	0.091	0.154	0	0.023	0.062	0.023	-2.05247	0.00391522879045425	0.0106049899425917	-
ENSECAG00000027948	0	0	0.021	0	0.017	0.022	0.078	0.064	3.10752846430444	0.0086114629301054	0.0212743993300348	NKX3-2
ENSECAG00000027962	0.426	0.379	0.533	0.636	0.294	0.19	0.143	0.158	-1.33036	0.000967039350459541	0.0030351254699681	KCTD8
ENSECAG00000027986	5.297	9.317	6.134	6.57	2.937	3.022	4.481	2.679	-1.05819	3.17680530692135e-08	2.18096619440774e-07	TEX48
ENSECAG00000028030	0.526	0.296	0.542	0.306	0.159	0.205	0.226	0.114	-1.2462	0.000541838186785047	0.00179280979053502	-
ENSECAG00000028150	4.881	3.617	3.852	3.532	9.748	11.939	9.208	10.142	1.36953266625933	2.17901151871351e-42	1.85564620933642e-40	-
ENSECAG00000028298	0.254	0.745	0.142	0.145	0	0	0.108	0	-3.57379	0.000966808828672113	0.00303489907702922	-
ENSECAG00000028346	106.178	90.796	103.28	108.12	29.229	26.867	29.835	29.159	-1.82713	0	0	IGF2
ENSECAG00000028535	0.894	1.398	1.034	0.851	10.269	12.737	9.14	11.841	3.39653816134778	1.52032477643951e-123	7.46947257470702e-121	-
ENSECAG00000028537	0.676	0.615	0	0.674	0	0	0	0	-8.94031	1.33835324254296e-22	3.94525945851779e-21	-
ENSECAG00000028591	0.078	0.13	0.111	0.092	0.038	0.034	0.026	0	-2.06828	0.00027017524769747	0.000953024285922536	-
ENSECAG00000028742	21.503	19.678	20.908	19.086	109.317	95.035	108.517	104.212	2.36122020755969	2.68366887840562e-313	1.0284355875826e-309	-
ENSECAG00000028766	0.04	0	0	0.282	0	0	0	0	-6.33092	0.00236090417003729	0.00676495959355234	NEUROD1
ENSECAG00000028791	0.086	0	0.089	0	0	0	0	0	-5.45121	0.0171620638927858	0.0389623585603873	C3orf80
ENSECAG00000028822	0.814	0.537	0.448	0.447	0.131	0.056	0.305	0	-2.19063	5.11238428887474e-05	0.00020741520836562	-
ENSECAG00000028896	0.017	0.068	0.101	0.067	0	0.035	0	0	-2.85371	0.0015022724895257	0.00451034835032935	-
ENSECAG00000028902	0.06	0.11	0.062	0.09	0.219	0.126	0.184	0.313	1.38675954495178	0.000286577823884742	0.00100496297281397	SP9
ENSECAG00000028933	5.62	6.116	5.951	4.883	2.246	2.636	2.373	3.005	-1.13738	5.13854227389392e-19	1.17074445315198e-17	-
ENSECAG00000028939	9.536	7.495	9.748	8.451	20.362	20.545	18.562	17.779	1.1326931063727	2.73849654549498e-24	9.20567233477708e-23	-
ENSECAG00000028989	0.022	0.023	0.091	0.219	0.035	0.023	0	0	-2.61369	0.00662083593303226	0.016838576760397	-
ENSECAG00000029021	9.215	5.345	9.971	9.535	15.64	16.084	20.269	16.467	1.00692873496193	6.73036066308872e-22	1.89091555227922e-20	-
ENSECAG00000029028	0.132	0.251	0.114	0.225	0.095	0.031	0.103	0.069	-1.27669	0.000403484500532678	0.00137028828690299	COL11A2
ENSECAG00000029047	0.049	0.034	0.034	0.13	0.026	0	0.015	0	-2.59082	0.00634546267913519	0.0162286986645634	FOXI2
ENSECAG00000029139	13.088	12.058	11.235	9.763	23.253	20.563	24.059	27.536	1.04801253543463	2.5870113753395e-24	8.71172670700882e-23	-
ENSECAG00000029428	36.32	29.995	35.047	35.083	13.181	11.535	11.38	12.483	-1.48991	2.37477420555694e-206	5.05589428363073e-203	DLK1
ENSECAG00000029752	0.142	0.037	0.256	0.042	2.622	3.656	2.944	2.853	4.66189011260499	1.79075329939417e-61	2.98370643214711e-59	-
ENSECAG00000029767	1.57	2.299	1.878	2.634	0.84	0.996	1.28	0.894	-1.06352	0.000159601652512656	0.000591285240486273	NKAIN2
ENSECAG00000029785	0.046	0	0	0	0.074	0.144	0.173	0.096	3.40421600602533	0.00295501567067857	0.00825981841952913	-
ENSECAG00000029788	0.118	0	0.366	0	0	0	0	0	-6.91886	0.0191540349968845	0.0428350215424025	-
ENSECAG00000029810	0	0.04	0.074	0	0	0	0	0	-4.83289	0.00545052546487021	0.0141918084566352	-
ENSECAG00000029837	0.164	0.184	0.082	0.045	0.032	0	0.038	0	-2.7625	0.000131998309723198	0.000495245665284159	-
ENSECAG00000029867	0.089	0.062	0.213	0.177	0.048	0.062	0.028	0.031	-1.67861	0.0221778878944326	0.0485935403024841	-
ENSECAG00000029965	0.234	0.323	0.249	0.212	0.063	0.149	0.128	0.088	-1.25005	0.0089398574295558	0.0219949419886644	ALKAL2
ENSECAG00000030050	0.138	0.048	0	0.046	0	0	0	0	-5.85798	0.00864222765469087	0.0213421477112427	-
ENSECAG00000030129	0	0	0	0.018	0	0	0	0	-2.16993	0.00526492396365017	0.0137740589933781	-
ENSECAG00000030155	0.382	0.263	0.471	0.191	0	0.088	0.159	0.154	-1.70458	0.00538267550813358	0.0140456823384649	-
ENSECAG00000030233	0.083	0.174	0	0.083	0.134	0.174	0.078	1.039	2.06735526780176	0.00845832099682068	0.0209609271365858	RETNLB
ENSECAG00000030258	0.362	0.673	0.894	0.538	3.851	1.42	2.241	2.723	2.05268148161065	7.65021777840422e-10	6.5851672440253e-09	-
ENSECAG00000030478	0.45	0.897	0.425	0.561	0.242	0.312	0.211	0.195	-1.28108	0.00180999796387624	0.00532821800366149	GPR88
ENSECAG00000030489	0	0.155	0.065	0	0.276	0.118	0.279	0.233	2.04200752652158	0.00432734630183297	0.0115853405741821	-
ENSECAG00000030646	0.564	0.464	0.242	0.281	0.208	0.122	0.154	0.097	-1.41659	0.000411536223850865	0.00139565408587724	-
ENSECAG00000030706	0.606	0.735	0.451	0.235	0.108	0.28	0.189	0.314	-1.18585	0.0040980953091649	0.0110503242638487	FAM181B
ENSECAG00000030731	0.303	0.228	0.211	0.204	4.231	5.786	5.113	5.322	4.43425793734755	6.60788188372451e-82	1.68818166365394e-79	-
ENSECAG00000030746	0.273	0.3	0.526	0.329	0.129	0.09	0.071	0.118	-1.80735	0.000670005002946055	0.00217629528080172	ILT11A
ENSECAG00000030839	0.105	0.044	0.087	0.126	0	0.044	0	0	-3.04041	0.000532316350009388	0.00176373734601035	CD1A7
ENSECAG00000031055	0.158	0.232	0.284	0.265	0.063	0.027	0.025	0.108	-2.07408	7.35233455051139e-07	4.12527327444652e-06	CR2
ENSECAG00000031059	0.074	0	0.025	0.025	0	0	0	0	-4.9542	0.00822445599240681	0.0204448366983014	TMEM121B
ENSECAG00000031065	0.479	0.495	0.728	0.782	0.265	0.3	0.216	0.35	-1.13507	0.000950521287276598	0.00298817692953353	-
ENSECAG00000031152	1.082	1.081	1.281	0.88	0.441	0.542	0.488	0.473	-1.15334	6.77524895607525e-08	4.47040445066659e-07	EMX2
ENSECAG00000031200	1.689	1.354	1.699	1.947	0.704	0.995	0.572	0.676	-1.18254	2.74386331152996e-10	2.51917416924895e-09	-
ENSECAG00000031201	0	0	0	0	0	0.035	0	0.105	5.12928301694497	0.0177890742046085	0.0401979918241014	-
ENSECAG00000031222	0.5	0.142	0.281	0.339	0.256	0.118	0.043	0.165	-1.11662	0.00709331934740854	0.0179165689448583	CACNG5
ENSECAG00000031280	0.101	0	0	0	0.346	0.289	0.601	0.186	3.81549426686762	4.83433173468211e-06	2.36846408509956e-05	-
ENSECAG00000031310	0.501	0.342	0.501	0.647	0.171	0.188	0.143	0.157	-1.59514	4.28746431545958e-07	2.50158659404754e-06	-
ENSECAG00000031414	0.536	0.719	0.968	1.368	2.47	2.597	2.049	2.23	1.37996338420014	2.3020607997518e-07	1.40970875628137e-06	-
ENSECAG00000031503	0.426	0.295	0.476	0.46	0	0.074	0	0.037	-3.89994	1.54071804780692e-09	1.27193875545146e-08	-
ENSECAG00000031522	0.056	0.058	0.116	0	0.226	0.117	0.21	0.407	2.06140054466414	0.00434664500609877	0.011625637208523	-
ENSECAG00000031636	0.126	0.164	0.195	0.251	0.076	0.033	0.03	0	-2.40462	0.00101629213510202	0.00316946184907061	PLIN5
ENSECAG00000031639	0.095	0.098	0.097	0.141	0	0	0	0	-6.75154	0.000587546589728012	0.00193104291694313	FAM240A
ENSECAG00000031648	0.297	0.491	0.488	0.484	0.214	0.223	0.156	0.163	-1.21912	6.37703109596907e-06	3.05858054642962e-05	PROKR1
ENSECAG00000031652	0	0.261	0.453	0.127	0.101	0	0	0.065	-2.34092	0.0189996832074576	0.0425444583309683	-
ENSECAG00000031763	0	0	0	0	0.11	0.095	0.043	0.236	6.9188632372746	0.000154210083411573	0.000572861459528723	-
ENSECAG00000031851	0.153	0.127	0.095	0.066	0	0	0.029	0.067	-2.19967	0.00808157092389938	0.0201247008580415	-
ENSECAG00000031893	0.074	0.136	0.115	0.177	0.031	0.065	0.036	0.06	-1.38658	0.00969250960555657	0.0236493284798255	-
ENSECAG00000031963	0.239	0.199	0.18	0.357	0.116	0.116	0.097	0.156	-1.00742	0.000492015119174718	0.0016409924627514	ADGRB1
ENSECAG00000032134	0.268	0.309	0.245	0.237	0.12	0.186	0	0.154	-1.203	0.0145985553665016	0.0339716929047288	-
ENSECAG00000032139	3.145	1.585	1.588	2.493	3.792	6.948	3.976	4.669	1.13756306359254	4.60393294705589e-08	3.09095862643791e-07	-
ENSECAG00000032184	0.124	0.041	0.09	0.181	1.295	1.395	1.184	1.481	3.61848653486069	3.34824524598404e-79	7.6375865664643e-77	-
ENSECAG00000032271	0.152	0.161	0.104	0.051	0.05	0	0.027	0.03	-2.1289	0.00326815325401375	0.00903492778822066	-
ENSECAG00000032400	0.13	0.068	0	0.065	0	0	0	0	-6.03892	0.0188800360673196	0.0423260057430572	-
ENSECAG00000032427	0	0.035	0.017	0.033	0.04	0.086	0.047	0.086	1.60741735154885	0.017272221410718	0.0391611272346964	KLK10
ENSECAG00000032529	0.336	0.174	0.296	0.239	0.096	0.1	0.067	0.075	-1.62841	0.00085141888326294	0.0027032373193374	CHST13
ENSECAG00000032627	0.521	0.62	0.73	0.587	0.229	0.253	0.358	0.216	-1.21888	0.00143456156390698	0.00432807969233532	-
ENSECAG00000032704	0.268	0.697	0.323	0.178	0.108	0.186	0.042	0.232	-1.36792	0.0143798142982081	0.0335196620155676	-
ENSECAG00000032721	0.017	0.089	0.036	0.063	0.232	0.301	0.314	0.511	2.72778766473929	4.23990138997598e-09	3.29443432819666e-08	-
ENSECAG00000032757	0.974	0.506	0.502	0.485	0.196	0.169	0.304	0.337	-1.29413	0.0176240934066409	0.039864862916379	-
ENSECAG00000032835	0.476	0.626	0.447	0.693	0.35	0.309	0.122	0.257	-1.11098	0.000487401631671774	0.00162702137011548	-
ENSECAG00000032860	1.08	0.958	0.511	3.172	0.294	0.635	0.384	0.667	-1.53077	0.00275914027231567	0.00777812075295579	-
ENSECAG00000032947	0.762	0.453	0.597	0.542	1.227	1.23	1.619	0.736	1.03152232213763	0.0098686747321246	0.0240393689985049	-
ENSECAG00000033164	0.439	0.551	0.579	0.46	0.293	0.172	0.236	0.286	-1.03965	1.40012968468033e-08	1.01313764683383e-07	-
ENSECAG00000033189	0.625	0.826	0.825	1.003	1.169	2.005	2.352	1.921	1.18340345581923	1.5541566649046e-08	1.11658027207488e-07	-
ENSECAG00000033282	0.022	0.023	0.056	0.022	0.088	0.057	0.031	0.125	1.29110517142046	0.013143527098864	0.0309582002073565	COL20A1
ENSECAG00000033320	0	0.031	0	0	0.122	0.031	0	0.063	2.80069119177659	0.0223329185900946	0.0489164441134892	PRODH2
ENSECAG00000033402	1.517	1.596	1.252	1.687	3.307	3.296	2.702	3.135	1.03950259280123	4.20666917502406e-11	4.23785426196824e-10	-
ENSECAG00000033410	1.047	0.487	1.272	0.808	0.351	0.268	0.32	0.533	-1.29582	2.88081186447251e-06	1.4688460919414e-05	-
ENSECAG00000033495	0.12	0.125	0	0.18	0	0	0	0	-6.73132	0.00256120953008668	0.00727473107115191	-
ENSECAG00000033693	0.369	0.311	0.522	0.413	0.056	0.096	0.043	0.048	-2.73251	3.01615771185035e-09	2.39108803958479e-08	HAS1
ENSECAG00000033710	0.039	0.04	0.04	0	0.248	0.12	0.217	0.04	2.39289461624151	0.00217418993188348	0.00627971861393116	-
ENSECAG00000033805	0.572	0.372	0.442	0.285	0.633	0.744	1.207	1.039	1.1164730723921	0.00363708443365452	0.00994437426273606	-
ENSECAG00000033827	1.265	1.224	1.302	1.054	0.809	0.37	0.457	0.768	-1.01106	1.17202638484214e-06	6.38169865301514e-06	-
ENSECAG00000033889	0.05	0.048	0	0.092	0	0	0	0	-5.56986	0.020558049874626	0.0455548506589231	-
ENSECAG00000033932	0.015	0.08	0.063	0.046	0	0.016	0	0	-3.67243	0.00098739767650615	0.00309092090827223	-
ENSECAG00000034000	0	0.85	0	0	2.077	1.186	1.539	1.216	2.82374936030827	4.89828257516132e-07	2.83552847198387e-06	-
ENSECAG00000034045	0	0	0.048	0	0.075	0.145	0.087	0.048	2.88671271367089	0.0166762188230926	0.0380351183036873	FOXE3
ENSECAG00000034110	0.137	0.095	0.047	0.045	0	0	0	0	-6.33985	0.00201481980186525	0.00586360301086573	-
ENSECAG00000034172	0.486	0.758	1.21	0.888	0.358	0.337	0.494	0.462	-1.01737	0.00423976574870939	0.0113842701108493	KLRB1
ENSECAG00000034185	0.118	0.123	0.182	0.176	0.024	0	0	0.092	-2.36843	0.00138953687511928	0.00420681246076164	-
ENSECAG00000034219	0.221	0	0.055	0	0	0	0	0	-6.10852	1.43358363316587e-07	9.02098390643389e-07	-
ENSECAG00000034226	0.255	0.088	0.438	0.254	0	0.088	0.08	0.088	-2.01542	0.0227461476109619	0.049724921206348	SAMD5
ENSECAG00000034255	0.1	0.069	0.034	0.033	0.643	0.624	0.406	0.553	3.23759482798012	1.54788616273049e-11	1.64043400243799e-10	LDLRAD2
ENSECAG00000034365	0.295	0.044	0.174	0.126	0.068	0	0	0	-3.23221	0.000940918852945354	0.00295944618208896	HOXC10
ENSECAG00000034395	16.387	15.24	17.812	16.125	2.86	2.837	2.566	2.616	-2.59136	7.39196398690684e-193	1.01169587109373e-189	MHCB3
ENSECAG00000034481	1.272	1.017	1.565	0.675	0.337	0.067	0.51	0	-2.30893	0.000752771857289236	0.00241808240696044	-
ENSECAG00000034483	0.252	0.289	0.208	0.226	0.081	0.053	0.071	0.026	-2.07751	0.000152804395458703	0.000567859779166835	-
ENSECAG00000034621	0	0	0	0	0.258	0.417	0.075	0.358	8.11374216604919	1.17039831793517e-05	5.36507228946309e-05	-
ENSECAG00000034628	0	0.163	0.108	0.104	0	0	0	0	-6.55075	0.00291663746751562	0.00816087770371886	-
ENSECAG00000034647	0.622	0.359	0.641	0.413	0.278	0.288	0.259	0	-1.30256	0.0178038037153128	0.0402238748955439	-
ENSECAG00000034679	0.178	0.202	0.132	0.37	0.064	0.085	0.099	0.09	-1.38376	0.000346304559563872	0.00119044522170853	-
ENSECAG00000034911	0.262	0.247	0.267	0.218	0.143	0.138	0.112	0.103	-1.00291	4.09725010436713e-08	2.76629349012609e-07	CMYA5
ENSECAG00000034930	0.367	0.371	0.368	0.425	0.12	0.155	0.112	0.216	-1.34424	2.51587663544857e-07	1.53085780285265e-06	C6orf132
ENSECAG00000034955	0.547	0.522	0.612	0.573	0.285	0.341	0.211	0.191	-1.13265	0.00274161791525963	0.00773327555929483	BHLHE41
ENSECAG00000035001	0.114	0.394	0.078	0.151	0	0.079	0.036	0.039	-2.25873	0.00334888571461369	0.00922351576508738	-
ENSECAG00000035038	0.205	0.323	0.198	0.221	0.046	0.12	0.072	0.124	-1.38737	0.00145218624145478	0.00437780688680223	-
ENSECAG00000035060	19.246	19.717	19.246	20.714	6.913	6.677	5.653	6.129	-1.63721	2.53753936084688e-209	6.07772396164838e-206	-
ENSECAG00000035101	1.108	1.364	1.131	1.171	0.414	0.526	0.508	0.491	-1.29989	2.48712882649706e-17	4.76558754445101e-16	ANOS1
ENSECAG00000035110	3.977	1.509	3.781	3.635	6.719	8.196	6.987	8.635	1.24296361464281	1.25947994149609e-12	1.52836574787883e-11	-
ENSECAG00000035129	0.084	0.029	0.029	0.083	0	0	0	0	-5.81378	0.00111124856932924	0.00343595834063541	RBPJL
ENSECAG00000035146	0	0	0	0	0.031	0.2	0.036	0.04	6.26209484537018	0.00121444086506929	0.00372676191793603	-
ENSECAG00000035288	0	0	0	0.107	0	0	0	0	-4.74147	0.00781360392060662	0.0195503349076447	-
ENSECAG00000035354	0	0	0	0	0.077	0.09	0	0	5.38370429247405	4.48469883226114e-05	0.00018400709705558	-
ENSECAG00000035386	0.084	0.153	0.086	0.104	0	0.087	0.039	0.022	-1.52864	0.0178621152208723	0.0403270872802091	-
ENSECAG00000035561	0.24	0.323	0.214	0.442	0	0.065	0.024	0.097	-2.71232	8.58251657346765e-10	7.31537366833691e-09	-
ENSECAG00000035652	0	0	0	0	0	0.122	0.025	0	5.19967234483636	0.00262732120951969	0.00744265252744039	-
ENSECAG00000035661	3.442	3.132	2.711	2.803	0.312	0.448	0.161	0.268	-3.34575	1.27290683228776e-37	8.71077421909493e-36	-
ENSECAG00000035675	3.672	4.7	3.14	4.695	1.344	1.626	1.691	2.318	-1.21552	3.07689692846071e-13	3.97012943072294e-12	-
ENSECAG00000035710	0.236	0.588	0	0.388	0.764	1.283	0.178	1.038	1.42880928861891	0.019820900330087	0.0441111912568947	PET117
ENSECAG00000035776	72.313	86.383	76.457	79.613	14.298	16.743	15.51	15.621	-2.33994	0	0	-
ENSECAG00000035902	0	0	0	0	0.33	0.465	0.244	0.395	8.4858293087019	5.91125901809893e-12	6.62759707699202e-11	-
ENSECAG00000036087	0.269	0.254	0.45	0.378	0.116	0.105	0.09	0.095	-1.73448	1.82459562635674e-15	2.95528967004407e-14	FBN3
ENSECAG00000036123	69.359	80.859	82.848	79.482	33.837	31.542	32.99	32.718	-1.25355	4.46822008783872e-156	3.29290635011837e-153	-
ENSECAG00000036152	0.6	0.66	0.451	0.414	0.308	0.275	0.083	0.344	-1.07311	0.000266460298141823	0.000941132861326355	-
ENSECAG00000036162	20.102	17.788	21.834	21.003	43.276	35.084	46.46	45.106	1.0737834290167	1.33468881726451e-46	1.26603823899036e-44	-
ENSECAG00000036164	0.273	1.133	0	0.559	0	0	0.255	0	-2.94596	0.00423754062783769	0.0113798901149261	-
ENSECAG00000036195	18.979	14.522	16.728	22.002	33.334	40.986	39.501	34.554	1.03855798088726	5.02615529767792e-28	2.08907075181793e-26	-
ENSECAG00000036225	9.748	10.302	11.033	9.917	35.31	16.675	18.213	17.102	1.09035774412399	5.36224671722231e-49	5.64538512904927e-47	NNAT
ENSECAG00000036289	0.755	0.357	0.356	0.206	0	0	0	0	-8.70908	2.12551268277853e-08	1.49401865424503e-07	-
ENSECAG00000036299	0	0	0	0	0.103	0	0.06	0.067	5.84549005094438	0.00160066603476	0.00477285432493562	NOTO
ENSECAG00000036404	0.074	0.138	0	0.149	0	0.036	0.073	0	-1.72767	0.0194384796425488	0.0433699008419747	-
ENSECAG00000036418	0.069	0	0	0.046	0	0	0	0	-4.84549	1.20985344380277e-05	5.52478594773711e-05	-
ENSECAG00000036584	0	0.139	0.046	0.074	0.18	0.155	0.042	0.186	1.12018282439368	0.00846834164325576	0.0209803328454129	SKOR1
ENSECAG00000036606	0	4.602	0.287	2.035	6.056	10.166	7.211	13.206	2.40370249821568	0.0154032602457379	0.0355849854796942	-
ENSECAG00000036610	14.319	13.646	14.224	14.28	6.112	5.216	6.665	5.85	-1.24389	5.18929263164216e-68	1.0146126134173e-65	CALY
ENSECAG00000036629	0.188	0.213	0	0.108	0.044	0.069	0	0.036	-1.77235	0.0018666726772669	0.00547235544203046	-
ENSECAG00000036633	0.103	0.107	0.053	0.103	0	0	0	0	-6.5157	0.00225034523314132	0.00648014202167432	-
ENSECAG00000036725	0.222	0	0	0	0	0	0	0	-5.79442	0.00841038355553008	0.0208556178733676	-
ENSECAG00000036791	0.072	0.188	0.074	0.036	0	0	0	0	-6.53138	0.00032254991043711	0.0011192283292078	SP5
ENSECAG00000036823	2.946	2.68	3.763	3.302	1.383	1.852	1.266	1.656	-1.04351	4.21022100792883e-10	3.76268865358788e-09	C19orf84
ENSECAG00000036873	0.389	0.588	0.729	0.317	0.199	0.074	0.133	0.11	-1.97105	3.08941866750826e-05	0.000130560986078795	-
ENSECAG00000036888	0.219	0.403	0.243	0.335	0.149	0.07	0.126	0.21	-1.11247	0.00375794014360406	0.0102266568799315	-
ENSECAG00000036956	0.034	1.298	1.449	1.662	0	0	0.005	1.05	-2.07429	0.0158195335955452	0.036384357607039	-
ENSECAG00000036993	0.273	0	0.141	0.045	0	0.047	0	0	-3.28776	0.00451052883707092	0.0119969798788334	-
ENSECAG00000037030	8.888	11.791	10.564	7.175	26.066	25.149	26.888	27.82	1.46316156760016	9.78322787557982e-55	1.27521380492507e-52	-
ENSECAG00000037150	0.217	0.15	0	0.108	0	0	0	0	-6.89178	0.00310385452937625	0.00863553893384323	-
ENSECAG00000037206	0.219	0.091	0.407	0.219	0.035	0	0	0.046	-3.53051	5.96201025762315e-05	0.000238492857090433	FAM43B
ENSECAG00000037385	0	0.052	0	0	6.48	6.558	6.118	7.126	8.98134772703409	3.71267106533282e-206	7.11384902828422e-203	-
ENSECAG00000037420	0.096	0	0.099	0.096	0.426	0.401	0.135	0.35	2.1726766617098	0.000315245888429232	0.00109527225171215	-
ENSECAG00000037442	0.295	0	0.067	0.135	0	0	0	0	-6.9571	7.22990550503395e-12	8.0030167176173e-11	-
ENSECAG00000037465	0	0	0	0.209	1.853	0.436	0	0	3.4531426154748	0.00350922563588529	0.00963741900662148	-
ENSECAG00000037539	0.027	0.057	0.085	0.055	0.022	0	0	0	-3.34792	0.0153732403915542	0.0355199154880706	-
ENSECAG00000037575	1.765	3.233	2.132	2.893	6.157	7.065	6.792	5.865	1.36846748218872	6.75540419785136e-24	2.2126546980347e-22	-
ENSECAG00000037584	0	0	0	0	0	0	0.048	0.08	5	0.00918721132790855	0.0225225379035384	-
ENSECAG00000037677	0.731	0.455	1.954	0.872	3.172	3.34	3.285	4.087	1.79102975921647	1.93243341361013e-08	1.36733222445287e-07	-
ENSECAG00000037678	1.184	0.903	1.22	0.865	2.541	2.546	2.59	2.62	1.30341301079267	1.54084498446944e-07	9.63581290712104e-07	FTHL17
ENSECAG00000037686	0.426	0.418	0.415	0.637	0.209	0.197	0.2	0.147	-1.33224	0.000254559087850289	0.00090275896396435	NXPH1
ENSECAG00000037711	1.118	0.821	1.107	1.071	0.282	0.297	0.555	0.205	-1.62044	9.56192789627624e-11	9.24866736095654e-10	DDIT4L
ENSECAG00000037731	0.326	0.432	0.367	0.296	0.191	0.093	0.139	0.062	-1.55085	0.00109426263130032	0.00339274535248309	-
ENSECAG00000037831	0.959	0.897	0.889	0.987	0.386	0.299	0.449	0.232	-1.44999	2.48877030737498e-06	1.28468016863179e-05	SOX11
ENSECAG00000037840	0.492	0.369	0.467	1.161	0.134	0.143	0.091	0.054	-2.56025	8.00367172379119e-07	4.47108903497268e-06	-
ENSECAG00000037967	0.277	0.288	0.171	0.276	0.089	0	0.104	0	-2.39054	0.00299997502746082	0.0083671792578132	-
ENSECAG00000038132	0.28	0.189	0.145	0.124	0.087	0.072	0.075	0.058	-1.33765	0.010592901422558	0.0256211290277245	-
ENSECAG00000038185	0.248	0.103	0.102	0.074	0.4	0.491	0.303	0.49	1.67601727142918	5.94956165952944e-06	2.86791323165393e-05	HOXA13
ENSECAG00000038202	0.181	0.046	0.044	0	0	0	0	0	-6.08215	5.31901537216052e-05	0.000215243196506795	-
ENSECAG00000038231	0.463	0.318	0.255	0.365	0.138	0.04	0.189	0.2	-1.30504	0.010011469456736	0.024343878967071	P2RY6
ENSECAG00000038263	0.142	0.074	0.147	0.284	1.317	0.592	0.667	0.738	2.35673598522894	1.65666903621552e-06	8.8005088447257e-06	-
ENSECAG00000038372	0	0	0	0	0.459	0.198	0	0.197	7.73809225962049	0.0120408229217237	0.0286103928575331	-
ENSECAG00000038379	11.103	12.267	10.22	11.075	4.129	4.873	3.974	4.112	-1.38616	1.51948671759363e-48	1.59097732217549e-46	-
ENSECAG00000038429	0.448	0.349	0.577	0.669	0.18	0.175	0.157	0.407	-1.15255	0.0201471915212303	0.0447427372204791	HOXD4
ENSECAG00000038561	0	0.041	0.065	0.021	0	0	0	0	-4.98868	0.00327133934894176	0.00904243122692919	-
ENSECAG00000038580	0.142	0.148	0.122	0.142	0.057	0.025	0.067	0	-1.89457	0.00446693752000582	0.0118996311199382	-
ENSECAG00000038631	0.164	0.361	0.094	0.127	0.044	0.019	0.034	0	-2.94312	3.2049192915934e-06	1.62330051668573e-05	CHRM2
ENSECAG00000038635	0.788	0.182	0.409	0.338	0	0.084	0.378	0.15	-1.48829	0.0141627928026011	0.0330628504839693	-
ENSECAG00000038678	0	0	0	0	0.05	0.064	0.029	0.032	5.45121111183233	0.0049862452353819	0.013106156289267	-
ENSECAG00000038712	3.322	2.938	3.293	3.416	1.298	0.993	1.074	1.39	-1.44755	2.49774198373911e-35	1.54884252913997e-33	-
ENSECAG00000038731	1.099	1.468	1.975	2.892	0.726	0.461	0.548	0.474	-1.75075	8.85333956753835e-10	7.53950397571566e-09	-
ENSECAG00000038754	0.086	0	0.044	0.043	0	0	0	0	-5.43463	0.0179479832353211	0.0404788101177994	-
ENSECAG00000038758	0.216	0.315	0	0.302	0	0	0.041	0	-4.34462	4.27614807910979e-05	0.000176242790586842	-
ENSECAG00000038780	0.022	0.114	0	0	0	0	0	0	-5.08746	0.00627191704961614	0.0160598961095409	-
ENSECAG00000039058	0.628	0.355	0.609	0.36	0.246	0.262	0.111	0.189	-1.27253	1.63947610769783e-05	7.29709679433172e-05	KRT6B
ENSECAG00000039093	20.219	24.847	22.699	22.551	45.124	45.906	48.797	43.795	1.02368542314727	3.70532509418836e-66	7.09977341297431e-64	-
ENSECAG00000039164	0.327	0.442	0.505	0.586	0.158	0.068	0.215	0.034	-1.9693	3.0750579874083e-05	0.000130046771094547	-
ENSECAG00000039208	2.26	2.176	1.99	2.17	0.321	0.479	0.742	1.027	-1.74246	7.51687082269883e-09	5.63721181345332e-08	-
ENSECAG00000039229	0.117	0.03	0.26	0.203	0.414	0.613	0.389	0.423	1.59204033196169	2.50825486197414e-05	0.000108147325405685	-
ENSECAG00000039359	3.175	3.72	3.75	3.688	1.795	1.595	1.67	1.542	-1.11837	1.44101925915345e-22	4.22838744634597e-21	CYS1
ENSECAG00000039368	0	0	0	0	0	0	0.419	0	6.71080643369935	0.000303092145472004	0.00105630203699328	-
ENSECAG00000039385	0.098	0	0	0.064	0	0	0	0	-5.33985	0.0172741426537056	0.0391611272346964	-
ENSECAG00000039409	0.081	0.197	0.133	0.1	0	0.029	0.059	0	-2.53775	0.000311816222671543	0.00108414274044809	-
ENSECAG00000039578	0.598	1.016	0.77	0.172	0.071	0.289	0.404	0	-1.74224	0.00681652480738465	0.0172903669359673	-
ENSECAG00000039579	0	0	0	0.048	0.077	0.1	0.135	0.1	3.10153802646206	0.00833815451715821	0.0206979373886861	GDF15
ENSECAG00000039594	0	0	0.142	0.046	0	0	0	0	-5.55459	0.0225730349948335	0.04937464880548	-
ENSECAG00000039598	0	0.106	0	0.133	0	0	0.026	0	-3.20043	0.0031433200042607	0.008730128221719	-
ENSECAG00000039599	4.82	4.988	4.83	5.965	18.673	19.281	17.838	18.845	1.85703657555835	3.47930806843898e-59	5.29103348407614e-57	-
ENSECAG00000039653	0.557	0	0	0.275	0.357	0	0	0	-1.22066	0.0147155316830896	0.0342065149314181	-
ENSECAG00000039666	0.089	0.031	0.076	0.059	0.024	0.015	0.042	0	-1.6545	0.0225168476151759	0.0492573715212222	CLRN2
ENSECAG00000039757	0.045	0.169	0.078	0.12	0.044	0.047	0.014	0.05	-1.41038	0.0211121369760355	0.0466100458549835	-
ENSECAG00000039765	0.427	0.092	0.114	0.11	0.027	0.034	0.091	0.023	-2.08601	9.75988636317182e-05	0.00037650328690303	-
ENSECAG00000039902	0.047	0.049	0.057	0.031	0.114	0.106	0.125	0.065	1.15591814344843	0.00174045579851779	0.00514167029839644	TMEM114
ENSECAG00000039917	0.096	0.333	0.262	0.16	0.155	0.033	0.06	0	-1.77882	0.00699371614895149	0.0176883045314229	OSCAR
ENSECAG00000039998	0.333	0.312	0.211	0.322	0.058	0.149	0.094	0.055	-1.72639	0.000155191463361073	0.000576395353646351	-
ENSECAG00000040129	0.079	0	0	0	0	0	0	0	-4.30378	0.003336398501623	0.00919768947957231	-
ENSECAG00000040159	62.024	38.571	58.363	50.765	114.067	87.059	111.631	108.44	1.00601007245628	7.9234436075673e-73	1.65022938004997e-70	-
ENSECAG00000040172	0.045	0.141	0.047	0.068	0.018	0	0	0	-4.06369	0.000933547386885612	0.0029391556819118	-
ENSECAG00000040231	0.01	0	0	0.025	0	0	0	0	-3.12928	0.00319592969788997	0.00886151861515309	ADGRG4
ENSECAG00000040389	0.101	0.232	0.256	0.247	0.016	0.188	0.054	0.092	-1.25615	0.00298483751932652	0.00833587985830278	-
ENSECAG00000040429	0.093	0.113	0.65	0.141	0.07	0.034	0.061	0.022	-2.41456	0.00970332251525959	0.0236696833500813	SLC12A1
ENSECAG00000040443	0.718	0.996	1.151	1.272	0.385	0.498	0.374	0.331	-1.38137	0.00222200031749723	0.00640525772281697	-
ENSECAG00000040484	19.366	12.301	21.06	18.702	36.331	32.058	39.304	38.561	1.03389425350832	8.24561035883364e-31	4.04077084617932e-29	-
ENSECAG00000040645	0.047	0.145	0.333	0.046	0	0.048	0	0.048	-2.57238	0.00998350207626371	0.0242882025499351	-
ENSECAG00000040681	0.042	0	0	0	0.026	0.08	0.032	0.061	2.24430719776489	0.0135092333999032	0.0317296422132319	-
ENSECAG00000040688	0	0.065	0.224	0.186	0	0	0	0	-6.89178	2.16594676396225e-05	9.43864133370041e-05	-
ENSECAG00000040757	6.437	7.432	6.214	6.239	3.228	2.539	3.104	3.269	-1.1165	3.23462436104639e-12	3.72467772728425e-11	-
ENSECAG00000040864	0.252	0.262	0.445	0.394	0.101	0.112	0.101	0.019	-2.02257	9.11333000069645e-07	5.04683572668626e-06	KLHL33
ENSECAG00000040865	1.428	2.253	1.167	1.717	0.832	0.768	0.6	1.022	-1.02684	0.00027253226640607	0.00096010126063738	-
ENSECAG00000040986	0	0	0.069	0	0	0	0	0	-4.10852	0.006426994549247	0.0164087465100762	-
ENSECAG00000040987	0.287	0.143	0.228	0.197	0.211	0.099	0.043	0.022	-1.18903	0.00246718589699346	0.00702955375052663	-
ENSECAG00000041126	0.084	0.188	0	0.196	0.192	0.207	0.213	0.394	1.10404987022212	0.000161557303940017	0.000597952385704976	-
ENSECAG00000041144	0	0.072	0.021	0.136	0.029	0	0.014	0.017	-1.93231	0.0220227083192182	0.0483179188878997	-
ENSECAG00000041265	0.289	0.075	0.074	0	0	0	0	0	-6.77479	0.00380782133161525	0.0103521090430022	-
ENSECAG00000041282	0.235	0.542	0.353	0.456	0.25	0.188	0.091	0.159	-1.20491	0.000776362818033997	0.00248802273897799	-
ENSECAG00000041300	0.172	0.231	0.169	0	0.539	0.581	0.753	0.603	2.11392426243588	8.49316487309863e-10	7.26506839881441e-09	-
ENSECAG00000041314	0.238	0.138	0.254	0.169	0.093	0	0.173	0.006	-1.55459	0.0211394066785738	0.0466488738187439	-
ENSECAG00000041373	181.46	160.02	176.277	177.693	361.767	328.536	372.775	362.101	1.03512443088393	6.95886172841634e-197	1.11115624648488e-193	-
ENSECAG00000041426	0	0.652	0.079	0.3	0.152	0	0	0	-2.7619	0.0101093125442349	0.0245630912579362	-
ENSECAG00000041580	0	1.599	0	0	0	0	0	0	-8.64295	7.40424022619072e-08	4.84897233868249e-07	GPN2
ENSECAG00000041594	0.148	0.117	0.131	0.089	0.012	0	0.128	0	-1.79256	0.00149491866378799	0.00449319788499477	-
ENSECAG00000041659	1.762	1.473	1.894	2.27	0.712	0.412	0.534	1.195	-1.37485	2.41704321530239e-16	4.24111401542208e-15	-
ENSECAG00000041933	0.157	0	0.054	0	0	0	0	0	-5.7211	9.84681318389683e-07	5.42324769809276e-06	PHPT1
ENSECAG00000041964	0.301	0.313	0	0.6	0	0	0	0	-8.24555	0.0220083002537161	0.0482937518508308	STMP1
ENSECAG00000041979	0	0	0	0	0.029	0	0.087	0.044	5.32192809488736	1.60901021613481e-05	7.17650017489735e-05	-
ENSECAG00000041984	0.128	0	0	0	0	0	0	0	-5	0.000150818082846304	0.00056113112338214	-
ENSECAG00000042008	10.728	11.338	11.321	10.74	2.624	3.248	1.258	1.651	-2.3292	4.40607913429067e-50	4.79686831205361e-48	-
ENSECAG00000042020	0.32	0.315	0.325	0.354	0.172	0.149	0.176	0.15	-1.02213	2.07842123861561e-48	2.15268266773588e-46	-
ENSECAG00000042056	0	0.069	0.068	0.066	0.374	0.069	0.187	0.207	2.04374789536517	0.0124955385882913	0.0295917704721604	-
ENSECAG00000042147	0.947	0.914	0.382	0.555	0.279	0.365	0.295	0.349	-1.11926	5.92062661260529e-05	0.000237084903916677	-
ENSECAG00000042170	0.077	0.198	0.097	0.122	0	0	0.037	0.058	-2.37851	1.51005949671975e-05	6.78804027330312e-05	-
ENSECAG00000042199	0	0	0	0	0	0.08	0	0	4.32192809488736	0.00418605298832646	0.0112589782859802	-
ENSECAG00000042242	0	0	0	0	0	0.119	0	0	4.89481776330794	0.00831153979504954	0.0206398929513925	-
ENSECAG00000042275	6.859	4.741	5.85	5.601	3.603	1.881	2.093	3.514	-1.05544	6.7492403819324e-06	3.21217573169912e-05	-
ENSECAG00000042391	0	0	0.266	0	0	0	0	0	-6.05528	0.00125058057897112	0.0038250335871553	-
ENSECAG00000042531	0.185	0.111	0.122	0.123	0.131	0.045	0	0	-1.62005	0.00239162308736153	0.00684479312575568	-
ENSECAG00000042557	2.133	2.042	1.946	2.309	0.957	0.781	0.947	0.71	-1.31212	2.07921400766544e-49	2.23819211240885e-47	-
ENSECAG00000042813	0.03	0.115	0.16	0	0.033	0	0.032	0	-2.2303	0.00182915440339816	0.00537965119317146	-
ENSECAG00000042833	0.166	0.072	0.059	0.169	0.028	0.021	0	0.082	-1.83076	0.00230440828122836	0.00661593753020926	-
ENSECAG00000042895	0.145	0	0.037	0	0	0	0	0	-5.50779	0.00786227138442034	0.0196515760496841	-
ENSECAG00000042952	2.106	2.102	2.778	2.574	1.04	1.373	0.684	0.874	-1.26751	2.26820969429653e-11	2.37104015015907e-10	GPX3
ENSECAG00000042978	0.763	0.74	0.974	0.85	0.33	0.444	0.277	0.52	-1.08254	1.42739995621071e-06	7.66978257472874e-06	-
ENSECAG00000043104	0.06	0.031	0.154	0.09	0	0	0.028	0	-3.58066	0.00257766940272585	0.0073160603504118	GABRD
ENSECAG00000043143	0.117	0.03	0.131	0.135	0.078	0.04	0	0.034	-1.44207	0.0213506761851666	0.0470338360984108	-
ENSECAG00000043219	0.2	0.12	0.122	0.122	0.023	0.128	0	0.058	-1.43219	0.00120046991578657	0.003688615146951	-
ENSECAG00000043310	0	0	0.08	0.081	0.085	0.143	0.184	0.349	2.24083576538893	3.80161469262276e-05	0.000158250573811307	-
ENSECAG00000043343	5.574	4.569	4.765	6.219	18.092	16.429	17.704	15.795	1.68687108460341	2.24259851237933e-37	1.51304331322889e-35	-
ENSECAG00000043488	5.123	5.568	4.943	5.387	1.538	1.714	1.641	2.244	-1.55844	7.4166753089895e-36	4.62902005197224e-34	-
ENSECAG00000043494	0.764	0.414	0.787	0.397	0.187	0.173	0.156	0.241	-1.64164	3.17957570323603e-05	0.000133911027244579	-
ENSECAG00000043520	0.06	0.081	0.106	0.061	0.038	0	0.016	0.058	-1.45943	0.0129776935346805	0.030612530569742	-
ENSECAG00000043633	49.012	40.283	46.335	49.482	143.054	122.294	146.441	134.134	1.56029905796535	1.65899430866233e-205	2.88981726802536e-202	-
ENSECAG00000043705	1.085	1.241	0.932	0.888	0	0.094	0.594	0.563	-1.72864	0.000347353795686234	0.00119340973267777	DEFA31L
ENSECAG00000043810	0.263	0.303	0.309	0.256	0.136	0.186	0.092	0.126	-1.06657	0.00066331056597079	0.00215674423121777	-
MSTRG.10875	0.314	0.123	0.04	0.039	0.601	0.613	0.81	0.815	2.45993987830114	3.44655198319653e-09	2.7221509707349e-08	--
MSTRG.10943	7.913	7.727	8.187	9.263	3.702	3.079	3.227	3.271	-1.31725	7.6085171283322e-33	4.2503439269963e-31	--
MSTRG.1128	0.334	0.392	0.501	0.382	0.391	0.05	0.09	0.051	-1.46707	0.00645624801739614	0.0164702660446448	CYFIP1
MSTRG.11434	1.128	1.173	1.105	0.618	0.409	0.352	0.635	0.527	-1.06527	0.00398167180134967	0.0107712570077172	STX8
MSTRG.11598	0.867	1.893	2.296	2.852	5.687	4.097	3.865	2.521	1.03193490263182	0.000386828646681064	0.00131675674170472	--
MSTRG.12601	2.42	2.48	2.114	2.044	1.129	1.295	1.036	0.928	-1.04563	7.59682325100121e-13	9.41544180546146e-12	--
MSTRG.13662	2.744	2.506	3.136	3.339	1.302	0.971	1.276	1.564	-1.19735	2.72372573648547e-34	1.61576807544267e-32	SPATA31D4
MSTRG.13666	3.239	3.029	3.092	3.458	1.005	1.192	1.078	1.025	-1.57576	7.77870503150704e-62	1.34277267665501e-59	SPATA31D1
MSTRG.15183	4.805	5.68	5.356	5.726	10.581	11.976	11.049	11.159	1.05354567672965	5.98668326438172e-113	2.38980912560038e-110	Pol
MSTRG.15793	1.571	0.843	1.044	1.161	0.775	0.422	0.38	0.526	-1.13513	0.000555377091021337	0.00183349077206407	--
MSTRG.19127	1.547	1.034	0.797	0.551	0.356	0.23	0.725	0.344	-1.24733	0.0157165507806616	0.0361909421353512	--
MSTRG.19133	0.652	0.452	0	1.19	1.311	1.582	1.018	2.028	1.37235464127272	0.000234168011278913	0.000835837084778243	TRBV20-1
MSTRG.19473	18.665	21.1	25.006	20.757	58.544	62.134	61.373	55.713	1.47506158293608	2.00589598001655e-182	2.13527627072762e-179	--
MSTRG.19760	3.706	4.062	3.679	3.515	0.041	0.076	0.126	0.07	-5.579	3.02796895961603e-121	1.38140269607626e-118	CD1A
MSTRG.20460	5.763	7.002	6.71	6.893	2.194	2.524	2.219	3.13	-1.38915	7.8724293842966e-37	5.13073535484718e-35	--
MSTRG.22424	3.3	2.743	2.625	2.028	0.82	1.412	0.985	1.1	-1.30897	6.98492701821997e-15	1.06474293234776e-13	--
MSTRG.22462	0.053	0.055	0.056	0.053	2.521	2.376	2.67	2.204	5.49273927267258	6.97170585512588e-40	5.47478917582242e-38	ZDHHC19
MSTRG.23006	0.378	0	0.662	1.023	1.737	2.552	4.333	1.462	2.28925229697205	1.82973822269024e-06	9.64501075239829e-06	--
MSTRG.23547	3.347	4.015	4.87	2.888	0.211	0.587	0.773	0.451	-2.9026	1.58960233134371e-23	5.04277653491338e-22	--
MSTRG.24517	1.421	1.225	1.381	0.769	0.654	0.465	0.799	0.421	-1.03594	0.000372622737834163	0.00127405857952184	--
MSTRG.24559	1.75	1.674	1.479	1.744	0.31	0.255	0.164	0.581	-2.34314	8.31973231185863e-18	1.67804621923709e-16	--
MSTRG.2594	2.372	1.541	1.516	1.823	4.051	4.636	3.95	2.804	1.09031535818353	1.5883320935017e-12	1.90093886593292e-11	--
MSTRG.4508	5.706	6.629	4.371	5.379	2.392	2.905	2.498	1.735	-1.21252	3.91821986994393e-10	3.52143578461518e-09	--
MSTRG.4557	7.718	7.583	8.082	7.352	2.314	3.306	3.203	3.166	-1.35817	1.93433153983039e-18	4.15047330735612e-17	USP25
MSTRG.4573	3.402	3.465	3.648	3.37	1.179	1.593	1.305	1.223	-1.38946	1.61923033739293e-30	7.77595801874335e-29	PTPRJ
MSTRG.4579	2.327	1.544	2.293	2.443	0.398	0.686	0.728	0.81	-1.71484	3.36908412243979e-10	3.0652906396044e-09	OR4P4
MSTRG.4595	6.795	6.294	6.451	8.484	14.765	14.823	15.145	14.545	1.08083387964827	3.24218220836196e-38	2.31803930203073e-36	OR4A47
MSTRG.5623	0	0.14	0.695	0.403	1.195	0.702	0.506	0.98	1.45029186257972	0.0068012658424117	0.0172562307741592	ACSM5
MSTRG.5971	4.157	5.473	6.291	5.878	2.471	2.66	2.51	3.129	-1.01724	8.42884788036055e-10	7.21972079729944e-09	--
MSTRG.7597	0.201	0.105	0.311	0.1	0	0	0	0	-7.48583	0.00206123611887463	0.00598868010216175	--
MSTRG.8591	1.444	1.793	1.152	1.764	0.187	0.727	0.349	0.725	-1.62997	2.23010361523927e-08	1.56352050390046e-07	--
MSTRG.9594	0.279	0.387	0.383	0.185	1.422	2.128	1.395	2.122	2.51775551451528	3.57467835483495e-10	3.23850647550792e-09	--
MSTRG.9891	2.506	2.248	2.231	2.816	0.57	0.558	0.245	0.436	-2.43774	1.96538687100929e-12	2.32892874677855e-11	--
