# Supplementary material for: Transcriptome Sequencing and Differential Analysis of Testes in One- and Two-Year-Old Kazakh Horses
Source: Animals (Basel). 2026 Apr 16;16(8):1220. doi: 10.3390/ani16081220 (PMC13113442; doi:10.3390/ani16081220)
Supplement: Supplementary file 1 [file animals-16-01220-s001.zip › Supplementary Table S3.xlsx]

## Sheet: BP
GO ID	Description	G-1-vs-G-2 (677)	All (15708)	pvalue	p.adjust	Genes
GO:0007267	cell-cell signaling	65	723	1.37500548019194e-08	7.66015553014929e-05	ENSECAG00000000231(CACNB4);ENSECAG00000000530(EPHA5);ENSECAG00000000593(PTN);ENSECAG00000000658(GPNMB);ENSECAG00000001174(TNF);ENSECAG00000002962(ADIPOQ);ENSECAG00000003049(HILPDA);ENSECAG00000004544(HRH1);ENSECAG00000004969(GPR68);ENSECAG00000005937(SLC5A7);ENSECAG00000006620(GABRA1);ENSECAG00000006795(RYR2);ENSECAG00000007024(ABHD6);ENSECAG00000008441(ADORA2B);ENSECAG00000009126(NOS1);ENSECAG00…
GO:0099536	synaptic signaling	46	473	2.15781396502687e-07	0.000315454483941093	ENSECAG00000000231(CACNB4);ENSECAG00000000593(PTN);ENSECAG00000001174(TNF);ENSECAG00000002962(ADIPOQ);ENSECAG00000004544(HRH1);ENSECAG00000005937(SLC5A7);ENSECAG00000006620(GABRA1);ENSECAG00000007024(ABHD6);ENSECAG00000008441(ADORA2B);ENSECAG00000009126(NOS1);ENSECAG00000009319(ZACN);ENSECAG00000009864(PTPRD);ENSECAG00000010444(SYT6);ENSECAG00000011123(GABRG1);ENSECAG00000011520(SLC6A2);ENSECAG00…
GO:0099537	trans-synaptic signaling	46	473	2.15781396502687e-07	0.000315454483941093	ENSECAG00000000231(CACNB4);ENSECAG00000000593(PTN);ENSECAG00000001174(TNF);ENSECAG00000002962(ADIPOQ);ENSECAG00000004544(HRH1);ENSECAG00000005937(SLC5A7);ENSECAG00000006620(GABRA1);ENSECAG00000007024(ABHD6);ENSECAG00000008441(ADORA2B);ENSECAG00000009126(NOS1);ENSECAG00000009319(ZACN);ENSECAG00000009864(PTPRD);ENSECAG00000010444(SYT6);ENSECAG00000011123(GABRG1);ENSECAG00000011520(SLC6A2);ENSECAG00…
GO:0098742	cell-cell adhesion via plasma-membrane adhesion molecules	24	168	2.36292435173154e-07	0.000315454483941093	ENSECAG00000000056(SLITRK3);ENSECAG00000000639(PLXNB3);ENSECAG00000002962(ADIPOQ);ENSECAG00000004842(CDH10);ENSECAG00000007466(-);ENSECAG00000007761(DSC2);ENSECAG00000009528(CDH3);ENSECAG00000009829(DSCAML1);ENSECAG00000009864(PTPRD);ENSECAG00000010669(CRB1);ENSECAG00000010762(ROBO2);ENSECAG00000012940(NLGN1);ENSECAG00000013233(FAT4);ENSECAG00000013809(DSC1);ENSECAG00000013861(UMOD);ENSECAG000000…
GO:0009887	organ morphogenesis	65	784	2.83121956507892e-07	0.000315454483941093	ENSECAG00000000551(PAX5);ENSECAG00000000593(PTN);ENSECAG00000000726(HOXC9);ENSECAG00000001174(TNF);ENSECAG00000001213(ATOH1);ENSECAG00000002250(SPRY2);ENSECAG00000004819(DNAH11);ENSECAG00000005519(HOXA7);ENSECAG00000006929(GNAT2);ENSECAG00000007324(GBX2);ENSECAG00000007539(TRPM1);ENSECAG00000007740(HESX1);ENSECAG00000007899(OVOL2);ENSECAG00000007994(TBXT);ENSECAG00000008518(NPNT);ENSECAG000000088…
GO:0007166	cell surface receptor signaling pathway	131	2004	4.49146786906158e-07	0.000362618038136559	ENSECAG00000000105(GCNT2);ENSECAG00000000231(CACNB4);ENSECAG00000000530(EPHA5);ENSECAG00000000548(-);ENSECAG00000000593(PTN);ENSECAG00000000639(PLXNB3);ENSECAG00000000954(NPR1);ENSECAG00000001174(TNF);ENSECAG00000001213(ATOH1);ENSECAG00000001923(-);ENSECAG00000002250(SPRY2);ENSECAG00000002962(ADIPOQ);ENSECAG00000002984(XCR1);ENSECAG00000003011(S1PR3);ENSECAG00000003072(TCIM);ENSECAG00000003105(CX…
GO:0007268	synaptic transmission	45	470	4.55632070894977e-07	0.000362618038136559	ENSECAG00000000231(CACNB4);ENSECAG00000000593(PTN);ENSECAG00000001174(TNF);ENSECAG00000002962(ADIPOQ);ENSECAG00000004544(HRH1);ENSECAG00000005937(SLC5A7);ENSECAG00000006620(GABRA1);ENSECAG00000007024(ABHD6);ENSECAG00000008441(ADORA2B);ENSECAG00000009126(NOS1);ENSECAG00000009319(ZACN);ENSECAG00000010444(SYT6);ENSECAG00000011123(GABRG1);ENSECAG00000011520(SLC6A2);ENSECAG00000011893(CNTNAP4);ENSECAG…
GO:0050803	regulation of synapse structure or activity	25	201	1.87845036268908e-06	0.00130810587131761	ENSECAG00000000056(SLITRK3);ENSECAG00000000593(PTN);ENSECAG00000001174(TNF);ENSECAG00000002417(LRRTM3);ENSECAG00000004544(HRH1);ENSECAG00000007024(ABHD6);ENSECAG00000010369(DNM3);ENSECAG00000011893(CNTNAP4);ENSECAG00000012153(JPH4);ENSECAG00000012940(NLGN1);ENSECAG00000013429(SLITRK6);ENSECAG00000013465(SLC4A10);ENSECAG00000013567(DRD2);ENSECAG00000013826(SLC17A8);ENSECAG00000014632(CPLX2);ENSECA…
GO:0044707	single-multicellular organism process	243	4411	3.72794062018004e-06	0.00230759524389144	ENSECAG00000000056(SLITRK3);ENSECAG00000000105(GCNT2);ENSECAG00000000120(SGCZ);ENSECAG00000000231(CACNB4);ENSECAG00000000530(EPHA5);ENSECAG00000000551(PAX5);ENSECAG00000000554(KPNA7);ENSECAG00000000593(PTN);ENSECAG00000000639(PLXNB3);ENSECAG00000000658(GPNMB);ENSECAG00000000660(PROK2);ENSECAG00000000726(HOXC9);ENSECAG00000001073(F11);ENSECAG00000001174(TNF);ENSECAG00000001213(ATOH1);ENSECAG000000…
GO:0048568	embryonic organ development	34	348	7.59753686627594e-06	0.00397088687414288	ENSECAG00000000551(PAX5);ENSECAG00000000726(HOXC9);ENSECAG00000001174(TNF);ENSECAG00000001213(ATOH1);ENSECAG00000002250(SPRY2);ENSECAG00000005519(HOXA7);ENSECAG00000007324(GBX2);ENSECAG00000007740(HESX1);ENSECAG00000007899(OVOL2);ENSECAG00000007994(TBXT);ENSECAG00000008871(ALDH1A3);ENSECAG00000011260(NRK);ENSECAG00000011334(SALL1);ENSECAG00000013082(RNF112);ENSECAG00000013221(PTPRQ);ENSECAG000000…
GO:0009888	tissue development	96	1434	7.84055925607103e-06	0.00397088687414288	ENSECAG00000000105(GCNT2);ENSECAG00000000120(SGCZ);ENSECAG00000000231(CACNB4);ENSECAG00000000551(PAX5);ENSECAG00000000593(PTN);ENSECAG00000001174(TNF);ENSECAG00000001213(ATOH1);ENSECAG00000002132(MYOD1);ENSECAG00000002250(SPRY2);ENSECAG00000002962(ADIPOQ);ENSECAG00000003002(CD9);ENSECAG00000003011(S1PR3);ENSECAG00000005519(HOXA7);ENSECAG00000005787(TBX18);ENSECAG00000006772(DYSF);ENSECAG000000069…
GO:0090596	sensory organ morphogenesis	25	221	1.03423479969437e-05	0.00480143505758113	ENSECAG00000001213(ATOH1);ENSECAG00000002250(SPRY2);ENSECAG00000006929(GNAT2);ENSECAG00000007324(GBX2);ENSECAG00000007539(TRPM1);ENSECAG00000007740(HESX1);ENSECAG00000008871(ALDH1A3);ENSECAG00000010170(RPE65);ENSECAG00000010669(CRB1);ENSECAG00000011334(SALL1);ENSECAG00000012935(NRL);ENSECAG00000013221(PTPRQ);ENSECAG00000013429(SLITRK6);ENSECAG00000014829(FGF2);ENSECAG00000015284(CHRNA10);ENSECAG0…
GO:0002455	humoral immune response mediated by circulating immunoglobulin	8	28	1.64844476586109e-05	0.00706421983893242	ENSECAG00000000548(-);ENSECAG00000001174(TNF);ENSECAG00000001923(-);ENSECAG00000004709(C2);ENSECAG00000006095(-);ENSECAG00000015109(-);ENSECAG00000016475(HPX);ENSECAG00000031522(-)
GO:0009605	response to external stimulus	104	1618	1.80576993506512e-05	0.00718567450589128	ENSECAG00000000231(CACNB4);ENSECAG00000000530(EPHA5);ENSECAG00000000548(-);ENSECAG00000000593(PTN);ENSECAG00000000634(SMPDL3B);ENSECAG00000000639(PLXNB3);ENSECAG00000000660(PROK2);ENSECAG00000001073(F11);ENSECAG00000001174(TNF);ENSECAG00000001213(ATOH1);ENSECAG00000001401(LALBA);ENSECAG00000001923(-);ENSECAG00000002132(MYOD1);ENSECAG00000002962(ADIPOQ);ENSECAG00000002984(XCR1);ENSECAG00000003002(…
GO:0007154	cell communication	293	5621	2.35021896013969e-05	0.00872871321795881	ENSECAG00000000005(HNF4G);ENSECAG00000000105(GCNT2);ENSECAG00000000231(CACNB4);ENSECAG00000000530(EPHA5);ENSECAG00000000548(-);ENSECAG00000000593(PTN);ENSECAG00000000607(TRIB3);ENSECAG00000000634(SMPDL3B);ENSECAG00000000639(PLXNB3);ENSECAG00000000658(GPNMB);ENSECAG00000000660(PROK2);ENSECAG00000000954(NPR1);ENSECAG00000001007(-);ENSECAG00000001174(TNF);ENSECAG00000001213(ATOH1);ENSECAG00000001639…
GO:0048513	animal organ development	142	2396	2.96868465018871e-05	0.00967518092930951	ENSECAG00000000105(GCNT2);ENSECAG00000000120(SGCZ);ENSECAG00000000231(CACNB4);ENSECAG00000000530(EPHA5);ENSECAG00000000551(PAX5);ENSECAG00000000593(PTN);ENSECAG00000000726(HOXC9);ENSECAG00000001174(TNF);ENSECAG00000001213(ATOH1);ENSECAG00000002132(MYOD1);ENSECAG00000002250(SPRY2);ENSECAG00000002962(ADIPOQ);ENSECAG00000003072(TCIM);ENSECAG00000004819(DNAH11);ENSECAG00000004945(CCR7);ENSECAG0000000…
GO:0060429	epithelium development	62	848	3.03745063242694e-05	0.00967518092930951	ENSECAG00000001174(TNF);ENSECAG00000001213(ATOH1);ENSECAG00000002250(SPRY2);ENSECAG00000002962(ADIPOQ);ENSECAG00000003011(S1PR3);ENSECAG00000005519(HOXA7);ENSECAG00000005787(TBX18);ENSECAG00000007249(MCOLN3);ENSECAG00000007324(GBX2);ENSECAG00000007740(HESX1);ENSECAG00000007899(OVOL2);ENSECAG00000007994(TBXT);ENSECAG00000008224(ZNF750);ENSECAG00000008330(RIPK4);ENSECAG00000008518(NPNT);ENSECAG0000…
GO:0044700	single organism signaling	288	5528	3.12606815163474e-05	0.00967518092930951	ENSECAG00000000005(HNF4G);ENSECAG00000000105(GCNT2);ENSECAG00000000231(CACNB4);ENSECAG00000000530(EPHA5);ENSECAG00000000548(-);ENSECAG00000000593(PTN);ENSECAG00000000607(TRIB3);ENSECAG00000000634(SMPDL3B);ENSECAG00000000639(PLXNB3);ENSECAG00000000658(GPNMB);ENSECAG00000000660(PROK2);ENSECAG00000000954(NPR1);ENSECAG00000001007(-);ENSECAG00000001174(TNF);ENSECAG00000001213(ATOH1);ENSECAG00000001639…
GO:0023052	signaling	288	5539	3.69303699058015e-05	0.0105863060798963	ENSECAG00000000005(HNF4G);ENSECAG00000000105(GCNT2);ENSECAG00000000231(CACNB4);ENSECAG00000000530(EPHA5);ENSECAG00000000548(-);ENSECAG00000000593(PTN);ENSECAG00000000607(TRIB3);ENSECAG00000000634(SMPDL3B);ENSECAG00000000639(PLXNB3);ENSECAG00000000658(GPNMB);ENSECAG00000000660(PROK2);ENSECAG00000000954(NPR1);ENSECAG00000001007(-);ENSECAG00000001174(TNF);ENSECAG00000001213(ATOH1);ENSECAG00000001639…
GO:0007156	homophilic cell adhesion via plasma membrane adhesion molecules	15	104	3.80050478545909e-05	0.0105863060798963	ENSECAG00000000639(PLXNB3);ENSECAG00000004842(CDH10);ENSECAG00000007466(-);ENSECAG00000007761(DSC2);ENSECAG00000009528(CDH3);ENSECAG00000009829(DSCAML1);ENSECAG00000010762(ROBO2);ENSECAG00000013233(FAT4);ENSECAG00000013809(DSC1);ENSECAG00000017502(PCDH9);ENSECAG00000021162(CDH13);ENSECAG00000021418(CDH1);ENSECAG00000023022(CDH19);ENSECAG00000023329(FAT2);ENSECAG00000024422(CDH22)
GO:0009719	response to endogenous stimulus	73	1059	4.21601384222179e-05	0.0109772128575451	ENSECAG00000000005(HNF4G);ENSECAG00000000105(GCNT2);ENSECAG00000000530(EPHA5);ENSECAG00000000607(TRIB3);ENSECAG00000001174(TNF);ENSECAG00000002132(MYOD1);ENSECAG00000002250(SPRY2);ENSECAG00000002962(ADIPOQ);ENSECAG00000003002(CD9);ENSECAG00000005379(HPGD);ENSECAG00000006685(NPFFR2);ENSECAG00000006795(RYR2);ENSECAG00000007899(OVOL2);ENSECAG00000008518(NPNT);ENSECAG00000009008(TRIM72);ENSECAG000000…
GO:0015698	inorganic anion transport	18	143	4.33492519953317e-05	0.0109772128575451	ENSECAG00000006404(SLC17A3);ENSECAG00000006620(GABRA1);ENSECAG00000009139(CFTR);ENSECAG00000009542(GABRE);ENSECAG00000011123(GABRG1);ENSECAG00000013465(SLC4A10);ENSECAG00000013480(ANO4);ENSECAG00000014012(GABRA6);ENSECAG00000015837(SLC26A9);ENSECAG00000016737(SLC34A1);ENSECAG00000017843(-);ENSECAG00000020615(SLC13A1);ENSECAG00000022414(-);ENSECAG00000023669(ROS1);ENSECAG00000024943(CA7);ENSECAG00…
GO:1901700	response to oxygen-containing compound	62	861	4.75388319759204e-05	0.0112200763176235	ENSECAG00000000530(EPHA5);ENSECAG00000000607(TRIB3);ENSECAG00000001174(TNF);ENSECAG00000002132(MYOD1);ENSECAG00000002962(ADIPOQ);ENSECAG00000004945(CCR7);ENSECAG00000004969(GPR68);ENSECAG00000005631(BDKRB1);ENSECAG00000006662(MPO);ENSECAG00000006771(PRKCA);ENSECAG00000007024(ABHD6);ENSECAG00000008781(RIPK3);ENSECAG00000009008(TRIM72);ENSECAG00000009126(NOS1);ENSECAG00000009139(CFTR);ENSECAG000000…
GO:0050896	response to stimulus	367	7354	4.87285204139152e-05	0.0112200763176235	ENSECAG00000000005(HNF4G);ENSECAG00000000105(GCNT2);ENSECAG00000000231(CACNB4);ENSECAG00000000530(EPHA5);ENSECAG00000000548(-);ENSECAG00000000593(PTN);ENSECAG00000000607(TRIB3);ENSECAG00000000634(SMPDL3B);ENSECAG00000000639(PLXNB3);ENSECAG00000000658(GPNMB);ENSECAG00000000660(PROK2);ENSECAG00000000954(NPR1);ENSECAG00000001007(-);ENSECAG00000001073(F11);ENSECAG00000001174(TNF);ENSECAG00000001213(A…
GO:0007423	sensory organ development	38	446	5.0350369402367e-05	0.0112200763176235	ENSECAG00000001213(ATOH1);ENSECAG00000002250(SPRY2);ENSECAG00000006929(GNAT2);ENSECAG00000007249(MCOLN3);ENSECAG00000007324(GBX2);ENSECAG00000007539(TRPM1);ENSECAG00000007740(HESX1);ENSECAG00000008871(ALDH1A3);ENSECAG00000009588(CRYGA);ENSECAG00000010170(RPE65);ENSECAG00000010669(CRB1);ENSECAG00000010887(ANGPTL7);ENSECAG00000011334(SALL1);ENSECAG00000011949(LGR5);ENSECAG00000012935(NRL);ENSECAG00…
GO:0001656	metanephros development	12	72	5.32581520135371e-05	0.0113485871824643	ENSECAG00000002962(ADIPOQ);ENSECAG00000009274(NPHS2);ENSECAG00000011334(SALL1);ENSECAG00000013233(FAT4);ENSECAG00000013861(UMOD);ENSECAG00000016320(SOX8);ENSECAG00000018933(WNT4);ENSECAG00000020505(GDF11);ENSECAG00000023496(IRX3);ENSECAG00000023515(SIX4);ENSECAG00000023681(AQP2);ENSECAG00000024793(PDGFRB)
GO:0007275	multicellular organism development	198	3598	5.50012302865799e-05	0.0113485871824643	ENSECAG00000000056(SLITRK3);ENSECAG00000000105(GCNT2);ENSECAG00000000120(SGCZ);ENSECAG00000000231(CACNB4);ENSECAG00000000530(EPHA5);ENSECAG00000000551(PAX5);ENSECAG00000000554(KPNA7);ENSECAG00000000593(PTN);ENSECAG00000000639(PLXNB3);ENSECAG00000000660(PROK2);ENSECAG00000000726(HOXC9);ENSECAG00000001174(TNF);ENSECAG00000001213(ATOH1);ENSECAG00000002132(MYOD1);ENSECAG00000002250(SPRY2);ENSECAG0000…
GO:0048562	embryonic organ morphogenesis	25	245	5.93500325242046e-05	0.011808536828298	ENSECAG00000000551(PAX5);ENSECAG00000000726(HOXC9);ENSECAG00000001213(ATOH1);ENSECAG00000002250(SPRY2);ENSECAG00000005519(HOXA7);ENSECAG00000007324(GBX2);ENSECAG00000007740(HESX1);ENSECAG00000007899(OVOL2);ENSECAG00000007994(TBXT);ENSECAG00000008871(ALDH1A3);ENSECAG00000011334(SALL1);ENSECAG00000013221(PTPRQ);ENSECAG00000013429(SLITRK6);ENSECAG00000015284(CHRNA10);ENSECAG00000018182(TBX20);ENSECA…
GO:0048871	multicellular organismal homeostasis	25	247	6.77820077138455e-05	0.0130211574128908	ENSECAG00000000105(GCNT2);ENSECAG00000001174(TNF);ENSECAG00000007507(SLC35D3);ENSECAG00000009139(CFTR);ENSECAG00000009528(CDH3);ENSECAG00000010170(RPE65);ENSECAG00000010512(RCN3);ENSECAG00000010669(CRB1);ENSECAG00000012771(ALOXE3);ENSECAG00000013567(DRD2);ENSECAG00000014338(EGR1);ENSECAG00000015730(NAPSA);ENSECAG00000016559(TNFSF11);ENSECAG00000017181(PTGS2);ENSECAG00000017191(SPP1);ENSECAG000000…
GO:0048598	embryonic morphogenesis	40	487	7.23439609776779e-05	0.0134342735535548	ENSECAG00000000551(PAX5);ENSECAG00000000726(HOXC9);ENSECAG00000001213(ATOH1);ENSECAG00000002250(SPRY2);ENSECAG00000002962(ADIPOQ);ENSECAG00000005519(HOXA7);ENSECAG00000005787(TBX18);ENSECAG00000007324(GBX2);ENSECAG00000007740(HESX1);ENSECAG00000007899(OVOL2);ENSECAG00000007994(TBXT);ENSECAG00000008871(ALDH1A3);ENSECAG00000011334(SALL1);ENSECAG00000012577(HOXA10);ENSECAG00000013092(WNT6);ENSECAG00…
GO:0050804	modulation of synaptic transmission	28	295	7.93893301216348e-05	0.0142670309066977	ENSECAG00000000231(CACNB4);ENSECAG00000000593(PTN);ENSECAG00000001174(TNF);ENSECAG00000002962(ADIPOQ);ENSECAG00000004544(HRH1);ENSECAG00000007024(ABHD6);ENSECAG00000008441(ADORA2B);ENSECAG00000009126(NOS1);ENSECAG00000011893(CNTNAP4);ENSECAG00000012153(JPH4);ENSECAG00000012940(NLGN1);ENSECAG00000013465(SLC4A10);ENSECAG00000013567(DRD2);ENSECAG00000014602(VAMP1);ENSECAG00000014632(CPLX2);ENSECAG00…
GO:0016339	calcium-dependent cell-cell adhesion via plasma membrane cell adhesion molecules	7	26	8.59243001053665e-05	0.0149588836214687	ENSECAG00000004842(CDH10);ENSECAG00000009528(CDH3);ENSECAG00000012940(NLGN1);ENSECAG00000020122(SELL);ENSECAG00000021162(CDH13);ENSECAG00000021418(CDH1);ENSECAG00000023022(CDH19)
GO:0019882	antigen processing and presentation	12	76	9.18880995242578e-05	0.0155123818924133	ENSECAG00000004945(CCR7);ENSECAG00000012933(DRB);ENSECAG00000015270(TREM2);ENSECAG00000016428(-);ENSECAG00000016448(RAB33A);ENSECAG00000019052(-);ENSECAG00000020976(HLA-DOB);ENSECAG00000024259(-);ENSECAG00000030839(CD1A7);ENSECAG00000034395(MHCB3);ENSECAG00000036289(-);MSTRG.19760(CD1A)
GO:1902803	regulation of synaptic vesicle transport	11	66	0.000108476179504874	0.0176537599452248	ENSECAG00000000231(CACNB4);ENSECAG00000008441(ADORA2B);ENSECAG00000012940(NLGN1);ENSECAG00000013567(DRD2);ENSECAG00000014602(VAMP1);ENSECAG00000014632(CPLX2);ENSECAG00000015208(SYP);ENSECAG00000016151(CHRNA4);ENSECAG00000023008(RIMS2);ENSECAG00000038631(CHRM2);MSTRG.1128(CYFIP1)
GO:0042462	eye photoreceptor cell development	7	27	0.000111715943199208	0.0176537599452248	ENSECAG00000006929(GNAT2);ENSECAG00000007539(TRPM1);ENSECAG00000010669(CRB1);ENSECAG00000012935(NRL);ENSECAG00000018842(GNGT1);ENSECAG00000019007(THRB);ENSECAG00000024625(TH)
GO:0034220	ion transmembrane transport	61	870	0.000116169448017815	0.0176537599452248	ENSECAG00000000231(CACNB4);ENSECAG00000002188(KCNJ16);ENSECAG00000002935(KCNF1);ENSECAG00000002984(XCR1);ENSECAG00000003664(KCNJ12);ENSECAG00000006404(SLC17A3);ENSECAG00000006620(GABRA1);ENSECAG00000006772(DYSF);ENSECAG00000006795(RYR2);ENSECAG00000007249(MCOLN3);ENSECAG00000007539(TRPM1);ENSECAG00000007576(SLC38A1);ENSECAG00000008427(SLC43A1);ENSECAG00000009088(KCNMB2);ENSECAG00000009139(CFTR);E…
GO:0001754	eye photoreceptor cell differentiation	8	36	0.00011825501624622	0.0176537599452248	ENSECAG00000006929(GNAT2);ENSECAG00000007539(TRPM1);ENSECAG00000010669(CRB1);ENSECAG00000012935(NRL);ENSECAG00000016320(SOX8);ENSECAG00000018842(GNGT1);ENSECAG00000019007(THRB);ENSECAG00000024625(TH)
GO:0072073	kidney epithelium development	15	115	0.000123240250470998	0.0176537599452248	ENSECAG00000002962(ADIPOQ);ENSECAG00000008518(NPNT);ENSECAG00000009274(NPHS2);ENSECAG00000010762(ROBO2);ENSECAG00000011334(SALL1);ENSECAG00000013092(WNT6);ENSECAG00000013233(FAT4);ENSECAG00000013861(UMOD);ENSECAG00000015695(PTPRO);ENSECAG00000016320(SOX8);ENSECAG00000018933(WNT4);ENSECAG00000020505(GDF11);ENSECAG00000023496(IRX3);ENSECAG00000023515(SIX4);ENSECAG00000023854(CRLF1)
GO:0071495	cellular response to endogenous stimulus	63	909	0.000124415796749098	0.0176537599452248	ENSECAG00000000005(HNF4G);ENSECAG00000000105(GCNT2);ENSECAG00000000530(EPHA5);ENSECAG00000000607(TRIB3);ENSECAG00000001174(TNF);ENSECAG00000002132(MYOD1);ENSECAG00000002250(SPRY2);ENSECAG00000002962(ADIPOQ);ENSECAG00000003002(CD9);ENSECAG00000005379(HPGD);ENSECAG00000006685(NPFFR2);ENSECAG00000006795(RYR2);ENSECAG00000007899(OVOL2);ENSECAG00000008518(NPNT);ENSECAG00000009008(TRIM72);ENSECAG000000…
GO:0065008	regulation of biological quality	158	2801	0.000126754693557528	0.0176537599452248	ENSECAG00000000025(FGD1);ENSECAG00000000056(SLITRK3);ENSECAG00000000105(GCNT2);ENSECAG00000000231(CACNB4);ENSECAG00000000233(TMPRSS3);ENSECAG00000000530(EPHA5);ENSECAG00000000593(PTN);ENSECAG00000000639(PLXNB3);ENSECAG00000001073(F11);ENSECAG00000001074(PALMD);ENSECAG00000001174(TNF);ENSECAG00000002417(LRRTM3);ENSECAG00000002962(ADIPOQ);ENSECAG00000002984(XCR1);ENSECAG00000003002(CD9);ENSECAG0000…
GO:0055085	transmembrane transport	80	1232	0.000134479065491309	0.0180099097410522	ENSECAG00000000231(CACNB4);ENSECAG00000002188(KCNJ16);ENSECAG00000002935(KCNF1);ENSECAG00000002984(XCR1);ENSECAG00000003664(KCNJ12);ENSECAG00000004220(SLC6A11);ENSECAG00000005937(SLC5A7);ENSECAG00000006404(SLC17A3);ENSECAG00000006506(PEX5L);ENSECAG00000006620(GABRA1);ENSECAG00000006772(DYSF);ENSECAG00000006795(RYR2);ENSECAG00000007249(MCOLN3);ENSECAG00000007539(TRPM1);ENSECAG00000007576(SLC38A1);…
GO:0006836	neurotransmitter transport	18	156	0.000135777456313802	0.0180099097410522	ENSECAG00000000231(CACNB4);ENSECAG00000004220(SLC6A11);ENSECAG00000008441(ADORA2B);ENSECAG00000009126(NOS1);ENSECAG00000010444(SYT6);ENSECAG00000011520(SLC6A2);ENSECAG00000012940(NLGN1);ENSECAG00000013567(DRD2);ENSECAG00000013826(SLC17A8);ENSECAG00000014602(VAMP1);ENSECAG00000014632(CPLX2);ENSECAG00000014930(SLC6A18);ENSECAG00000015208(SYP);ENSECAG00000016151(CHRNA4);ENSECAG00000021061(SLC6A14);E…
GO:0006958	complement activation, classical pathway	6	20	0.000144614222782104	0.0180720189530111	ENSECAG00000000548(-);ENSECAG00000001923(-);ENSECAG00000004709(C2);ENSECAG00000006095(-);ENSECAG00000015109(-);ENSECAG00000031522(-)
GO:0042461	photoreceptor cell development	8	37	0.000145239342682888	0.0180720189530111	ENSECAG00000006929(GNAT2);ENSECAG00000007539(TRPM1);ENSECAG00000010170(RPE65);ENSECAG00000010669(CRB1);ENSECAG00000012935(NRL);ENSECAG00000018842(GNGT1);ENSECAG00000019007(THRB);ENSECAG00000024625(TH)
GO:0048731	system development	181	3294	0.000145977535969395	0.0180720189530111	ENSECAG00000000056(SLITRK3);ENSECAG00000000105(GCNT2);ENSECAG00000000120(SGCZ);ENSECAG00000000231(CACNB4);ENSECAG00000000530(EPHA5);ENSECAG00000000551(PAX5);ENSECAG00000000593(PTN);ENSECAG00000000639(PLXNB3);ENSECAG00000000660(PROK2);ENSECAG00000000726(HOXC9);ENSECAG00000001174(TNF);ENSECAG00000001213(ATOH1);ENSECAG00000002132(MYOD1);ENSECAG00000002250(SPRY2);ENSECAG00000002417(LRRTM3);ENSECAG000…
GO:0007167	enzyme linked receptor protein signaling pathway	52	717	0.000164500107863526	0.0192313719310871	ENSECAG00000000105(GCNT2);ENSECAG00000000530(EPHA5);ENSECAG00000000954(NPR1);ENSECAG00000002250(SPRY2);ENSECAG00000002962(ADIPOQ);ENSECAG00000005379(HPGD);ENSECAG00000007899(OVOL2);ENSECAG00000007994(TBXT);ENSECAG00000008518(NPNT);ENSECAG00000009008(TRIM72);ENSECAG00000009528(CDH3);ENSECAG00000010127(INSR);ENSECAG00000010170(RPE65);ENSECAG00000010454(MYOC);ENSECAG00000011223(HGF);ENSECAG000000113…
GO:0035914	skeletal muscle cell differentiation	10	58	0.000165698411899512	0.0192313719310871	ENSECAG00000000551(PAX5);ENSECAG00000002132(MYOD1);ENSECAG00000011486(ATF3);ENSECAG00000012667(RBFOX1);ENSECAG00000014260(FOS);ENSECAG00000014338(EGR1);ENSECAG00000016320(SOX8);ENSECAG00000016661(NR4A1);ENSECAG00000023515(SIX4);ENSECAG00000037831(SOX11)
GO:2000300	regulation of synaptic vesicle exocytosis	10	58	0.000165698411899512	0.0192313719310871	ENSECAG00000000231(CACNB4);ENSECAG00000008441(ADORA2B);ENSECAG00000012940(NLGN1);ENSECAG00000013567(DRD2);ENSECAG00000014602(VAMP1);ENSECAG00000014632(CPLX2);ENSECAG00000015208(SYP);ENSECAG00000016151(CHRNA4);ENSECAG00000023008(RIMS2);ENSECAG00000038631(CHRM2)
GO:0009653	anatomical structure morphogenesis	128	2198	0.000175785384107118	0.0196221228878483	ENSECAG00000000025(FGD1);ENSECAG00000000056(SLITRK3);ENSECAG00000000105(GCNT2);ENSECAG00000000530(EPHA5);ENSECAG00000000551(PAX5);ENSECAG00000000593(PTN);ENSECAG00000000639(PLXNB3);ENSECAG00000000660(PROK2);ENSECAG00000000726(HOXC9);ENSECAG00000001074(PALMD);ENSECAG00000001174(TNF);ENSECAG00000001213(ATOH1);ENSECAG00000002132(MYOD1);ENSECAG00000002250(SPRY2);ENSECAG00000002962(ADIPOQ);ENSECAG0000…
GO:0051239	regulation of multicellular organismal process	126	2158	0.000178813833250549	0.0196221228878483	ENSECAG00000000056(SLITRK3);ENSECAG00000000105(GCNT2);ENSECAG00000000593(PTN);ENSECAG00000000639(PLXNB3);ENSECAG00000000658(GPNMB);ENSECAG00000000660(PROK2);ENSECAG00000001073(F11);ENSECAG00000001174(TNF);ENSECAG00000001213(ATOH1);ENSECAG00000002132(MYOD1);ENSECAG00000002250(SPRY2);ENSECAG00000002417(LRRTM3);ENSECAG00000002962(ADIPOQ);ENSECAG00000003002(CD9);ENSECAG00000003011(S1PR3);ENSECAG00000…
GO:0032501	multicellular organismal process	296	5829	0.000179631711951223	0.0196221228878483	ENSECAG00000000056(SLITRK3);ENSECAG00000000105(GCNT2);ENSECAG00000000120(SGCZ);ENSECAG00000000231(CACNB4);ENSECAG00000000233(TMPRSS3);ENSECAG00000000340(CNTN5);ENSECAG00000000530(EPHA5);ENSECAG00000000551(PAX5);ENSECAG00000000554(KPNA7);ENSECAG00000000593(PTN);ENSECAG00000000639(PLXNB3);ENSECAG00000000658(GPNMB);ENSECAG00000000660(PROK2);ENSECAG00000000726(HOXC9);ENSECAG00000001007(-);ENSECAG0000…
GO:0070887	cellular response to chemical stimulus	121	2063	0.000205103541537988	0.0208587259772223	ENSECAG00000000005(HNF4G);ENSECAG00000000105(GCNT2);ENSECAG00000000231(CACNB4);ENSECAG00000000530(EPHA5);ENSECAG00000000593(PTN);ENSECAG00000000607(TRIB3);ENSECAG00000000639(PLXNB3);ENSECAG00000001174(TNF);ENSECAG00000002132(MYOD1);ENSECAG00000002250(SPRY2);ENSECAG00000002962(ADIPOQ);ENSECAG00000002984(XCR1);ENSECAG00000003002(CD9);ENSECAG00000003049(HILPDA);ENSECAG00000003105(CXCR6);ENSECAG00000…
GO:0009725	response to hormone	39	495	0.000211472767357415	0.0208587259772223	ENSECAG00000000005(HNF4G);ENSECAG00000000530(EPHA5);ENSECAG00000000607(TRIB3);ENSECAG00000001174(TNF);ENSECAG00000002132(MYOD1);ENSECAG00000002962(ADIPOQ);ENSECAG00000006685(NPFFR2);ENSECAG00000009008(TRIM72);ENSECAG00000009126(NOS1);ENSECAG00000010127(INSR);ENSECAG00000010170(RPE65);ENSECAG00000010565(-);ENSECAG00000010762(ROBO2);ENSECAG00000011502(OSTN);ENSECAG00000011649(IRS4);ENSECAG000000119…
GO:0006821	chloride transport	13	95	0.000211933814058771	0.0208587259772223	ENSECAG00000006620(GABRA1);ENSECAG00000009139(CFTR);ENSECAG00000009542(GABRE);ENSECAG00000011123(GABRG1);ENSECAG00000013480(ANO4);ENSECAG00000014012(GABRA6);ENSECAG00000015837(SLC26A9);ENSECAG00000017843(-);ENSECAG00000022414(-);ENSECAG00000024943(CA7);ENSECAG00000035060(-);ENSECAG00000038231(P2RY6);ENSECAG00000040429(SLC12A1)
GO:0046530	photoreceptor cell differentiation	9	49	0.000212558530743265	0.0208587259772223	ENSECAG00000006929(GNAT2);ENSECAG00000007539(TRPM1);ENSECAG00000010170(RPE65);ENSECAG00000010669(CRB1);ENSECAG00000012935(NRL);ENSECAG00000016320(SOX8);ENSECAG00000018842(GNGT1);ENSECAG00000019007(THRB);ENSECAG00000024625(TH)
GO:0034754	cellular hormone metabolic process	11	71	0.000212746144526901	0.0208587259772223	ENSECAG00000008871(ALDH1A3);ENSECAG00000010170(RPE65);ENSECAG00000010342(RETSAT);ENSECAG00000014338(EGR1);ENSECAG00000016560(CRABP2);ENSECAG00000017191(SPP1);ENSECAG00000017494(CYP11A1);ENSECAG00000018933(WNT4);ENSECAG00000022808(ASMT);ENSECAG00000023566(DHRS9);ENSECAG00000032184(-)
GO:0002449	lymphocyte mediated immunity	19	176	0.000215743147472895	0.0208587259772223	ENSECAG00000000548(-);ENSECAG00000001174(TNF);ENSECAG00000001923(-);ENSECAG00000004709(C2);ENSECAG00000006095(-);ENSECAG00000008781(RIPK3);ENSECAG00000010091(CLCF1);ENSECAG00000012803(IL12B);ENSECAG00000012924(AIRE);ENSECAG00000014775(CLNK);ENSECAG00000015109(-);ENSECAG00000016428(-);ENSECAG00000016475(HPX);ENSECAG00000018578(AICDA);ENSECAG00000019052(-);ENSECAG00000020984(BTK);ENSECAG00000030839…
GO:0010817	regulation of hormone levels	28	313	0.00021716139053651	0.0208587259772223	ENSECAG00000000530(EPHA5);ENSECAG00000001174(TNF);ENSECAG00000004969(GPR68);ENSECAG00000008871(ALDH1A3);ENSECAG00000009034(DUOXA1);ENSECAG00000009139(CFTR);ENSECAG00000010170(RPE65);ENSECAG00000010342(RETSAT);ENSECAG00000012522(GNB3);ENSECAG00000013567(DRD2);ENSECAG00000014338(EGR1);ENSECAG00000016320(SOX8);ENSECAG00000016559(TNFSF11);ENSECAG00000016560(CRABP2);ENSECAG00000017191(SPP1);ENSECAG000…
GO:0006955	immune response	67	1006	0.00024002388281517	0.0224766621604941	ENSECAG00000000231(CACNB4);ENSECAG00000000548(-);ENSECAG00000000634(SMPDL3B);ENSECAG00000001174(TNF);ENSECAG00000001747(-);ENSECAG00000001923(-);ENSECAG00000002984(XCR1);ENSECAG00000003072(TCIM);ENSECAG00000003105(CXCR6);ENSECAG00000003655(-);ENSECAG00000003925(-);ENSECAG00000004442(CX3CR1);ENSECAG00000004709(C2);ENSECAG00000004945(CCR7);ENSECAG00000005185(CCR6);ENSECAG00000006095(-);ENSECAG00000…
GO:0006959	humoral immune response	14	109	0.000242074982880927	0.0224766621604941	ENSECAG00000000548(-);ENSECAG00000001174(TNF);ENSECAG00000001923(-);ENSECAG00000004709(C2);ENSECAG00000004945(CCR7);ENSECAG00000006095(-);ENSECAG00000012924(AIRE);ENSECAG00000014799(RARRES2);ENSECAG00000015109(-);ENSECAG00000016475(HPX);ENSECAG00000031522(-);ENSECAG00000036123(-);ENSECAG00000037150(-);ENSECAG00000043705(DEFA31L)
GO:0006910	phagocytosis, recognition	6	22	0.000258583685080542	0.0232349953158661	ENSECAG00000000548(-);ENSECAG00000001923(-);ENSECAG00000006095(-);ENSECAG00000015109(-);ENSECAG00000031522(-);ENSECAG00000031963(ADGRB1)
GO:0072207	metanephric epithelium development	6	22	0.000258583685080542	0.0232349953158661	ENSECAG00000002962(ADIPOQ);ENSECAG00000009274(NPHS2);ENSECAG00000013233(FAT4);ENSECAG00000013861(UMOD);ENSECAG00000016320(SOX8);ENSECAG00000018933(WNT4)
GO:0007165	signal transduction	267	5212	0.000278740429176432	0.0246486179514588	ENSECAG00000000005(HNF4G);ENSECAG00000000105(GCNT2);ENSECAG00000000231(CACNB4);ENSECAG00000000530(EPHA5);ENSECAG00000000548(-);ENSECAG00000000593(PTN);ENSECAG00000000607(TRIB3);ENSECAG00000000634(SMPDL3B);ENSECAG00000000639(PLXNB3);ENSECAG00000000658(GPNMB);ENSECAG00000000660(PROK2);ENSECAG00000000954(NPR1);ENSECAG00000001007(-);ENSECAG00000001174(TNF);ENSECAG00000001213(ATOH1);ENSECAG00000001639…
GO:0030154	cell differentiation	154	2764	0.000287644540344881	0.0250385583478333	ENSECAG00000000005(HNF4G);ENSECAG00000000056(SLITRK3);ENSECAG00000000105(GCNT2);ENSECAG00000000231(CACNB4);ENSECAG00000000530(EPHA5);ENSECAG00000000551(PAX5);ENSECAG00000000593(PTN);ENSECAG00000000607(TRIB3);ENSECAG00000000639(PLXNB3);ENSECAG00000001174(TNF);ENSECAG00000001213(ATOH1);ENSECAG00000002132(MYOD1);ENSECAG00000002250(SPRY2);ENSECAG00000002962(ADIPOQ);ENSECAG00000003002(CD9);ENSECAG0000…
GO:0051962	positive regulation of nervous system development	30	352	0.000303883401340682	0.0255364413445038	ENSECAG00000000056(SLITRK3);ENSECAG00000000593(PTN);ENSECAG00000000639(PLXNB3);ENSECAG00000001174(TNF);ENSECAG00000001213(ATOH1);ENSECAG00000002417(LRRTM3);ENSECAG00000008034(PLPPR5);ENSECAG00000009034(DUOXA1);ENSECAG00000009963(CHODL);ENSECAG00000010091(CLCF1);ENSECAG00000010762(ROBO2);ENSECAG00000011071(ZNF804A);ENSECAG00000012940(NLGN1);ENSECAG00000013082(RNF112);ENSECAG00000013429(SLITRK6);EN…
GO:0031620	regulation of fever generation	3	4	0.000308610544144368	0.0255364413445038	ENSECAG00000001174(TNF);ENSECAG00000016559(TNFSF11);ENSECAG00000017181(PTGS2)
GO:0031622	positive regulation of fever generation	3	4	0.000308610544144368	0.0255364413445038	ENSECAG00000001174(TNF);ENSECAG00000016559(TNFSF11);ENSECAG00000017181(PTGS2)
GO:0009790	embryo development	58	847	0.000315837846608854	0.0255364413445038	ENSECAG00000000551(PAX5);ENSECAG00000000554(KPNA7);ENSECAG00000000726(HOXC9);ENSECAG00000001174(TNF);ENSECAG00000001213(ATOH1);ENSECAG00000002250(SPRY2);ENSECAG00000002962(ADIPOQ);ENSECAG00000005519(HOXA7);ENSECAG00000005787(TBX18);ENSECAG00000005937(SLC5A7);ENSECAG00000007324(GBX2);ENSECAG00000007740(HESX1);ENSECAG00000007899(OVOL2);ENSECAG00000007994(TBXT);ENSECAG00000008600(APOB);ENSECAG000000…
GO:0002443	leukocyte mediated immunity	22	226	0.000316283333830688	0.0255364413445038	ENSECAG00000000548(-);ENSECAG00000001174(TNF);ENSECAG00000001923(-);ENSECAG00000004709(C2);ENSECAG00000006095(-);ENSECAG00000008441(ADORA2B);ENSECAG00000008781(RIPK3);ENSECAG00000010091(CLCF1);ENSECAG00000012803(IL12B);ENSECAG00000012924(AIRE);ENSECAG00000014775(CLNK);ENSECAG00000015109(-);ENSECAG00000016428(-);ENSECAG00000016475(HPX);ENSECAG00000018578(AICDA);ENSECAG00000019052(-);ENSECAG0000002…
GO:0044283	small molecule biosynthetic process	33	404	0.000336468962887878	0.0264578754097556	ENSECAG00000000607(TRIB3);ENSECAG00000000662(HMGCLL1);ENSECAG00000001174(TNF);ENSECAG00000002962(ADIPOQ);ENSECAG00000006662(MPO);ENSECAG00000008600(APOB);ENSECAG00000008871(ALDH1A3);ENSECAG00000009139(CFTR);ENSECAG00000011486(ATF3);ENSECAG00000012771(ALOXE3);ENSECAG00000014037(PCK1);ENSECAG00000014338(EGR1);ENSECAG00000015341(KMO);ENSECAG00000015626(BHMT);ENSECAG00000017181(PTGS2);ENSECAG00000018…
GO:0045672	positive regulation of osteoclast differentiation	6	23	0.000337194247727993	0.0264578754097556	ENSECAG00000001174(TNF);ENSECAG00000004969(GPR68);ENSECAG00000012803(IL12B);ENSECAG00000014260(FOS);ENSECAG00000016559(TNFSF11);ENSECAG00000019769(PPARGC1B)
GO:0006811	ion transport	81	1289	0.000347250130270543	0.0268684788296833	ENSECAG00000000231(CACNB4);ENSECAG00000002188(KCNJ16);ENSECAG00000002935(KCNF1);ENSECAG00000002984(XCR1);ENSECAG00000003664(KCNJ12);ENSECAG00000003925(-);ENSECAG00000004220(SLC6A11);ENSECAG00000005937(SLC5A7);ENSECAG00000006404(SLC17A3);ENSECAG00000006620(GABRA1);ENSECAG00000006772(DYSF);ENSECAG00000006795(RYR2);ENSECAG00000007249(MCOLN3);ENSECAG00000007539(TRPM1);ENSECAG00000007576(SLC38A1);ENSE…
GO:0048870	cell motility	76	1194	0.000365735378388253	0.0279111204520679	ENSECAG00000000105(GCNT2);ENSECAG00000000593(PTN);ENSECAG00000000639(PLXNB3);ENSECAG00000000658(GPNMB);ENSECAG00000001174(TNF);ENSECAG00000001213(ATOH1);ENSECAG00000002250(SPRY2);ENSECAG00000002962(ADIPOQ);ENSECAG00000002984(XCR1);ENSECAG00000003002(CD9);ENSECAG00000003105(CXCR6);ENSECAG00000003655(-);ENSECAG00000004442(CX3CR1);ENSECAG00000004544(HRH1);ENSECAG00000004819(DNAH11);ENSECAG0000000494…
GO:0051674	localization of cell	76	1195	0.000374947961691452	0.0280262794932526	ENSECAG00000000105(GCNT2);ENSECAG00000000593(PTN);ENSECAG00000000639(PLXNB3);ENSECAG00000000658(GPNMB);ENSECAG00000001174(TNF);ENSECAG00000001213(ATOH1);ENSECAG00000002250(SPRY2);ENSECAG00000002962(ADIPOQ);ENSECAG00000002984(XCR1);ENSECAG00000003002(CD9);ENSECAG00000003105(CXCR6);ENSECAG00000003655(-);ENSECAG00000004442(CX3CR1);ENSECAG00000004544(HRH1);ENSECAG00000004819(DNAH11);ENSECAG0000000494…
GO:0072009	nephron epithelium development	12	88	0.000379903494446404	0.0280262794932526	ENSECAG00000002962(ADIPOQ);ENSECAG00000008518(NPNT);ENSECAG00000009274(NPHS2);ENSECAG00000011334(SALL1);ENSECAG00000013092(WNT6);ENSECAG00000013233(FAT4);ENSECAG00000013861(UMOD);ENSECAG00000015695(PTPRO);ENSECAG00000016320(SOX8);ENSECAG00000018933(WNT4);ENSECAG00000023496(IRX3);ENSECAG00000023515(SIX4)
GO:0072001	renal system development	21	214	0.000385324982866182	0.0280262794932526	ENSECAG00000002962(ADIPOQ);ENSECAG00000005787(TBX18);ENSECAG00000008518(NPNT);ENSECAG00000009274(NPHS2);ENSECAG00000010762(ROBO2);ENSECAG00000011334(SALL1);ENSECAG00000011949(LGR5);ENSECAG00000013092(WNT6);ENSECAG00000013233(FAT4);ENSECAG00000013861(UMOD);ENSECAG00000015695(PTPRO);ENSECAG00000016320(SOX8);ENSECAG00000016339(ADAMTS1);ENSECAG00000018933(WNT4);ENSECAG00000020505(GDF11);ENSECAG000000…
GO:0007601	visual perception	14	114	0.00038736735253643	0.0280262794932526	ENSECAG00000000231(CACNB4);ENSECAG00000006929(GNAT2);ENSECAG00000007539(TRPM1);ENSECAG00000009588(CRYGA);ENSECAG00000010170(RPE65);ENSECAG00000010669(CRB1);ENSECAG00000013429(SLITRK6);ENSECAG00000013464(RRH);ENSECAG00000013465(SLC4A10);ENSECAG00000020756(CRYBB3);ENSECAG00000020953(CNGA1);ENSECAG00000021073(CRYBA4);ENSECAG00000021205(COL11A1);ENSECAG00000024625(TH)
GO:0001655	urogenital system development	23	246	0.000416764902905744	0.0297666317190756	ENSECAG00000002962(ADIPOQ);ENSECAG00000005787(TBX18);ENSECAG00000008518(NPNT);ENSECAG00000009274(NPHS2);ENSECAG00000010762(ROBO2);ENSECAG00000011334(SALL1);ENSECAG00000011949(LGR5);ENSECAG00000013092(WNT6);ENSECAG00000013233(FAT4);ENSECAG00000013861(UMOD);ENSECAG00000015695(PTPRO);ENSECAG00000016320(SOX8);ENSECAG00000016339(ADAMTS1);ENSECAG00000018546(TP63);ENSECAG00000018933(WNT4);ENSECAG0000002…
GO:0048167	regulation of synaptic plasticity	14	115	0.000423979030050449	0.0298409954568556	ENSECAG00000000593(PTN);ENSECAG00000004544(HRH1);ENSECAG00000007024(ABHD6);ENSECAG00000012153(JPH4);ENSECAG00000013465(SLC4A10);ENSECAG00000013567(DRD2);ENSECAG00000014632(CPLX2);ENSECAG00000015208(SYP);ENSECAG00000016581(HRH2);ENSECAG00000017600(CNTN2);ENSECAG00000018690(TNR);ENSECAG00000022551(SLC8A3);ENSECAG00000023008(RIMS2);ENSECAG00000031963(ADGRB1)
GO:0050808	synapse organization	22	231	0.00042851905161523	0.0298409954568556	ENSECAG00000000056(SLITRK3);ENSECAG00000000231(CACNB4);ENSECAG00000001174(TNF);ENSECAG00000002417(LRRTM3);ENSECAG00000006620(GABRA1);ENSECAG00000009864(PTPRD);ENSECAG00000011682(PPFIA2);ENSECAG00000011893(CNTNAP4);ENSECAG00000012940(NLGN1);ENSECAG00000013429(SLITRK6);ENSECAG00000015351(LRRN3);ENSECAG00000015695(PTPRO);ENSECAG00000017133(GABRB2);ENSECAG00000017305(SEZ6L2);ENSECAG00000017600(CNTN2)…
GO:0007187	G-protein coupled receptor signaling pathway, coupled to cyclic nucleotide second messenger	19	187	0.000467081215122473	0.0321248080178679	ENSECAG00000003011(S1PR3);ENSECAG00000003230(AKAP5);ENSECAG00000004544(HRH1);ENSECAG00000005343(GNAL);ENSECAG00000006929(GNAT2);ENSECAG00000008441(ADORA2B);ENSECAG00000011949(LGR5);ENSECAG00000013567(DRD2);ENSECAG00000014433(-);ENSECAG00000014708(PTHLH);ENSECAG00000015063(ADGRG6);ENSECAG00000015648(-);ENSECAG00000016581(HRH2);ENSECAG00000016795(HTR1E);ENSECAG00000018058(-);ENSECAG00000019015(GRM8…
GO:0042445	hormone metabolic process	15	130	0.000479310186325243	0.0325638664392431	ENSECAG00000008871(ALDH1A3);ENSECAG00000009034(DUOXA1);ENSECAG00000010170(RPE65);ENSECAG00000010342(RETSAT);ENSECAG00000012522(GNB3);ENSECAG00000014338(EGR1);ENSECAG00000016560(CRABP2);ENSECAG00000017191(SPP1);ENSECAG00000017494(CYP11A1);ENSECAG00000017949(CRHBP);ENSECAG00000018933(WNT4);ENSECAG00000022808(ASMT);ENSECAG00000023566(DHRS9);ENSECAG00000025046(TPO);ENSECAG00000032184(-)
GO:0045597	positive regulation of cell differentiation	48	678	0.000502095907534794	0.0337009192876667	ENSECAG00000000105(GCNT2);ENSECAG00000000593(PTN);ENSECAG00000000639(PLXNB3);ENSECAG00000001174(TNF);ENSECAG00000001213(ATOH1);ENSECAG00000002132(MYOD1);ENSECAG00000002962(ADIPOQ);ENSECAG00000004969(GPR68);ENSECAG00000007899(OVOL2);ENSECAG00000008034(PLPPR5);ENSECAG00000008518(NPNT);ENSECAG00000008600(APOB);ENSECAG00000009034(DUOXA1);ENSECAG00000009963(CHODL);ENSECAG00000010091(CLCF1);ENSECAG0000…
GO:0016079	synaptic vesicle exocytosis	12	91	0.000518967341373465	0.0344186554618044	ENSECAG00000000231(CACNB4);ENSECAG00000008441(ADORA2B);ENSECAG00000010444(SYT6);ENSECAG00000012940(NLGN1);ENSECAG00000013567(DRD2);ENSECAG00000014602(VAMP1);ENSECAG00000014632(CPLX2);ENSECAG00000015208(SYP);ENSECAG00000016151(CHRNA4);ENSECAG00000023008(RIMS2);ENSECAG00000038631(CHRM2);MSTRG.11434(STX8)
GO:0045055	regulated exocytosis	18	174	0.000526282135987937	0.0344931503481035	ENSECAG00000000231(CACNB4);ENSECAG00000008441(ADORA2B);ENSECAG00000010444(SYT6);ENSECAG00000012940(NLGN1);ENSECAG00000013567(DRD2);ENSECAG00000014602(VAMP1);ENSECAG00000014632(CPLX2);ENSECAG00000015208(SYP);ENSECAG00000015298(SYNGR3);ENSECAG00000016151(CHRNA4);ENSECAG00000017755(RAPGEF4);ENSECAG00000017949(CRHBP);ENSECAG00000020903(RAB26);ENSECAG00000023008(RIMS2);ENSECAG00000023478(PRAM1);ENSECA…
GO:0032870	cellular response to hormone stimulus	33	415	0.000541482960739405	0.0345665044308094	ENSECAG00000000005(HNF4G);ENSECAG00000000530(EPHA5);ENSECAG00000000607(TRIB3);ENSECAG00000002132(MYOD1);ENSECAG00000002962(ADIPOQ);ENSECAG00000006685(NPFFR2);ENSECAG00000009008(TRIM72);ENSECAG00000010127(INSR);ENSECAG00000010170(RPE65);ENSECAG00000010565(-);ENSECAG00000010762(ROBO2);ENSECAG00000011502(OSTN);ENSECAG00000011649(IRS4);ENSECAG00000011949(LGR5);ENSECAG00000013836(PKLR);ENSECAG00000014…
GO:0051932	synaptic transmission, GABAergic	6	25	0.000549600268232874	0.0345665044308094	ENSECAG00000006620(GABRA1);ENSECAG00000011123(GABRG1);ENSECAG00000011893(CNTNAP4);ENSECAG00000013567(DRD2);ENSECAG00000014012(GABRA6);ENSECAG00000024943(CA7)
GO:1903428	positive regulation of reactive oxygen species biosynthetic process	6	25	0.000549600268232874	0.0345665044308094	ENSECAG00000001174(TNF);ENSECAG00000009034(DUOXA1);ENSECAG00000010127(INSR);ENSECAG00000021933(AGXT2);ENSECAG00000023733(MMP1);ENSECAG00000031963(ADGRB1)
GO:0007399	nervous system development	95	1587	0.000558095573565699	0.0345665044308094	ENSECAG00000000056(SLITRK3);ENSECAG00000000530(EPHA5);ENSECAG00000000551(PAX5);ENSECAG00000000593(PTN);ENSECAG00000000639(PLXNB3);ENSECAG00000001174(TNF);ENSECAG00000001213(ATOH1);ENSECAG00000002417(LRRTM3);ENSECAG00000003002(CD9);ENSECAG00000004819(DNAH11);ENSECAG00000006546(ZNF521);ENSECAG00000006620(GABRA1);ENSECAG00000006929(GNAT2);ENSECAG00000007249(MCOLN3);ENSECAG00000007324(GBX2);ENSECAG00…
GO:0030182	neuron differentiation	63	961	0.000558424950416953	0.0345665044308094	ENSECAG00000000056(SLITRK3);ENSECAG00000000530(EPHA5);ENSECAG00000000593(PTN);ENSECAG00000000639(PLXNB3);ENSECAG00000001213(ATOH1);ENSECAG00000006546(ZNF521);ENSECAG00000006929(GNAT2);ENSECAG00000007249(MCOLN3);ENSECAG00000007324(GBX2);ENSECAG00000007539(TRPM1);ENSECAG00000008034(PLPPR5);ENSECAG00000009034(DUOXA1);ENSECAG00000009829(DSCAML1);ENSECAG00000009963(CHODL);ENSECAG00000010170(RPE65);ENS…
GO:1903034	regulation of response to wounding	28	333	0.000590620724674249	0.0361576709578049	ENSECAG00000000634(SMPDL3B);ENSECAG00000001073(F11);ENSECAG00000001174(TNF);ENSECAG00000002132(MYOD1);ENSECAG00000002962(ADIPOQ);ENSECAG00000003002(CD9);ENSECAG00000004945(CCR7);ENSECAG00000006771(PRKCA);ENSECAG00000008441(ADORA2B);ENSECAG00000008723(-);ENSECAG00000009034(DUOXA1);ENSECAG00000011067(CAPN3);ENSECAG00000012803(IL12B);ENSECAG00000016559(TNFSF11);ENSECAG00000017181(PTGS2);ENSECAG00000…
GO:0002376	immune system process	103	1755	0.000641160283632355	0.0388250428273462	ENSECAG00000000231(CACNB4);ENSECAG00000000548(-);ENSECAG00000000593(PTN);ENSECAG00000000634(SMPDL3B);ENSECAG00000000658(GPNMB);ENSECAG00000001174(TNF);ENSECAG00000001747(-);ENSECAG00000001923(-);ENSECAG00000002962(ADIPOQ);ENSECAG00000002984(XCR1);ENSECAG00000003072(TCIM);ENSECAG00000003105(CXCR6);ENSECAG00000003655(-);ENSECAG00000003925(-);ENSECAG00000004442(CX3CR1);ENSECAG00000004544(HRH1);ENSEC…
GO:0006954	inflammatory response	33	420	0.00066665867251853	0.0399350049957068	ENSECAG00000000593(PTN);ENSECAG00000000634(SMPDL3B);ENSECAG00000001174(TNF);ENSECAG00000002111(ITIH4);ENSECAG00000002962(ADIPOQ);ENSECAG00000003011(S1PR3);ENSECAG00000003105(CXCR6);ENSECAG00000004945(CCR7);ENSECAG00000005631(BDKRB1);ENSECAG00000006195(-);ENSECAG00000006701(-);ENSECAG00000008441(ADORA2B);ENSECAG00000008523(NLRP1);ENSECAG00000008723(-);ENSECAG00000009034(DUOXA1);ENSECAG00000011404(…
GO:0051588	regulation of neurotransmitter transport	11	81	0.000682487532617379	0.0401625461057689	ENSECAG00000000231(CACNB4);ENSECAG00000008441(ADORA2B);ENSECAG00000009126(NOS1);ENSECAG00000012940(NLGN1);ENSECAG00000013567(DRD2);ENSECAG00000014602(VAMP1);ENSECAG00000014632(CPLX2);ENSECAG00000015208(SYP);ENSECAG00000016151(CHRNA4);ENSECAG00000023008(RIMS2);ENSECAG00000038631(CHRM2)
GO:1903409	reactive oxygen species biosynthetic process	9	57	0.000684875584284338	0.0401625461057689	ENSECAG00000001174(TNF);ENSECAG00000006662(MPO);ENSECAG00000009034(DUOXA1);ENSECAG00000009126(NOS1);ENSECAG00000010127(INSR);ENSECAG00000021933(AGXT2);ENSECAG00000023733(MMP1);ENSECAG00000023918(DUOX1);ENSECAG00000031963(ADGRB1)
GO:0050953	sensory perception of light stimulus	14	121	0.000711533988752514	0.0412912067847943	ENSECAG00000000231(CACNB4);ENSECAG00000006929(GNAT2);ENSECAG00000007539(TRPM1);ENSECAG00000009588(CRYGA);ENSECAG00000010170(RPE65);ENSECAG00000010669(CRB1);ENSECAG00000013429(SLITRK6);ENSECAG00000013464(RRH);ENSECAG00000013465(SLC4A10);ENSECAG00000020756(CRYBB3);ENSECAG00000020953(CNGA1);ENSECAG00000021073(CRYBA4);ENSECAG00000021205(COL11A1);ENSECAG00000024625(TH)
GO:0016477	cell migration	69	1086	0.00072187364247137	0.0414593614660618	ENSECAG00000000105(GCNT2);ENSECAG00000000593(PTN);ENSECAG00000000639(PLXNB3);ENSECAG00000000658(GPNMB);ENSECAG00000001174(TNF);ENSECAG00000001213(ATOH1);ENSECAG00000002250(SPRY2);ENSECAG00000002962(ADIPOQ);ENSECAG00000002984(XCR1);ENSECAG00000003002(CD9);ENSECAG00000003105(CXCR6);ENSECAG00000003655(-);ENSECAG00000004442(CX3CR1);ENSECAG00000004544(HRH1);ENSECAG00000004945(CCR7);ENSECAG00000005185(…
GO:0031652	positive regulation of heat generation	3	5	0.000746746894667266	0.0420958447915569	ENSECAG00000001174(TNF);ENSECAG00000016559(TNFSF11);ENSECAG00000017181(PTGS2)
GO:0032879	regulation of localization	115	2009	0.00076201213086925	0.0420958447915569	ENSECAG00000000105(GCNT2);ENSECAG00000000231(CACNB4);ENSECAG00000000530(EPHA5);ENSECAG00000000593(PTN);ENSECAG00000000607(TRIB3);ENSECAG00000000639(PLXNB3);ENSECAG00000000658(GPNMB);ENSECAG00000001174(TNF);ENSECAG00000002188(KCNJ16);ENSECAG00000002250(SPRY2);ENSECAG00000002935(KCNF1);ENSECAG00000002962(ADIPOQ);ENSECAG00000002984(XCR1);ENSECAG00000003002(CD9);ENSECAG00000003049(HILPDA);ENSECAG0000…
GO:0048592	eye morphogenesis	14	122	0.000772694117725037	0.0420958447915569	ENSECAG00000006929(GNAT2);ENSECAG00000007539(TRPM1);ENSECAG00000008871(ALDH1A3);ENSECAG00000010170(RPE65);ENSECAG00000010669(CRB1);ENSECAG00000012935(NRL);ENSECAG00000014829(FGF2);ENSECAG00000016320(SOX8);ENSECAG00000018842(GNGT1);ENSECAG00000019007(THRB);ENSECAG00000020505(GDF11);ENSECAG00000024625(TH);ENSECAG00000034045(FOXE3);ENSECAG00000037831(SOX11)
GO:0043434	response to peptide hormone	19	195	0.00078245641919826	0.0420958447915569	ENSECAG00000000607(TRIB3);ENSECAG00000002962(ADIPOQ);ENSECAG00000009008(TRIM72);ENSECAG00000010127(INSR);ENSECAG00000010170(RPE65);ENSECAG00000011649(IRS4);ENSECAG00000013425(IGFBP5);ENSECAG00000013836(PKLR);ENSECAG00000014037(PCK1);ENSECAG00000014338(EGR1);ENSECAG00000014799(RARRES2);ENSECAG00000016661(NR4A1);ENSECAG00000017494(CYP11A1);ENSECAG00000017949(CRHBP);ENSECAG00000018559(GLP2R);ENSECAG…
GO:0006953	acute-phase response	5	18	0.000785849552741325	0.0420958447915569	ENSECAG00000001174(TNF);ENSECAG00000002111(ITIH4);ENSECAG00000011404(SAA1);ENSECAG00000016559(TNFSF11);ENSECAG00000017181(PTGS2)
GO:0010922	positive regulation of phosphatase activity	5	18	0.000785849552741325	0.0420958447915569	ENSECAG00000008518(NPNT);ENSECAG00000008781(RIPK3);ENSECAG00000018905(AGTR2);ENSECAG00000019769(PPARGC1B);ENSECAG00000024793(PDGFRB)
GO:0072243	metanephric nephron epithelium development	5	18	0.000785849552741325	0.0420958447915569	ENSECAG00000002962(ADIPOQ);ENSECAG00000009274(NPHS2);ENSECAG00000013233(FAT4);ENSECAG00000013861(UMOD);ENSECAG00000016320(SOX8)
GO:0010720	positive regulation of cell development	31	390	0.000793967077270501	0.0421256246426092	ENSECAG00000000105(GCNT2);ENSECAG00000000593(PTN);ENSECAG00000000639(PLXNB3);ENSECAG00000001174(TNF);ENSECAG00000001213(ATOH1);ENSECAG00000002132(MYOD1);ENSECAG00000002962(ADIPOQ);ENSECAG00000004969(GPR68);ENSECAG00000008034(PLPPR5);ENSECAG00000009034(DUOXA1);ENSECAG00000009963(CHODL);ENSECAG00000010091(CLCF1);ENSECAG00000010454(MYOC);ENSECAG00000010762(ROBO2);ENSECAG00000011071(ZNF804A);ENSECAG0…
GO:0071310	cellular response to organic substance	99	1686	0.000812298420064683	0.0426916462092486	ENSECAG00000000005(HNF4G);ENSECAG00000000105(GCNT2);ENSECAG00000000231(CACNB4);ENSECAG00000000530(EPHA5);ENSECAG00000000607(TRIB3);ENSECAG00000001174(TNF);ENSECAG00000002132(MYOD1);ENSECAG00000002250(SPRY2);ENSECAG00000002962(ADIPOQ);ENSECAG00000002984(XCR1);ENSECAG00000003002(CD9);ENSECAG00000003105(CXCR6);ENSECAG00000004442(CX3CR1);ENSECAG00000004945(CCR7);ENSECAG00000004969(GPR68);ENSECAG00000…
GO:0099504	synaptic vesicle cycle	15	137	0.000834167161935904	0.0434312641041582	ENSECAG00000000231(CACNB4);ENSECAG00000008441(ADORA2B);ENSECAG00000010369(DNM3);ENSECAG00000010444(SYT6);ENSECAG00000012940(NLGN1);ENSECAG00000013567(DRD2);ENSECAG00000013826(SLC17A8);ENSECAG00000014602(VAMP1);ENSECAG00000014632(CPLX2);ENSECAG00000015208(SYP);ENSECAG00000016151(CHRNA4);ENSECAG00000023008(RIMS2);ENSECAG00000038631(CHRM2);MSTRG.1128(CYFIP1);MSTRG.11434(STX8)
GO:0007612	learning	12	96	0.000845097325069298	0.043592937018158	ENSECAG00000000593(PTN);ENSECAG00000004544(HRH1);ENSECAG00000012153(JPH4);ENSECAG00000013567(DRD2);ENSECAG00000016581(HRH2);ENSECAG00000017471(PAK6);ENSECAG00000017600(CNTN2);ENSECAG00000018690(TNR);ENSECAG00000022551(SLC8A3);ENSECAG00000022873(ATP8A1);ENSECAG00000024625(TH);ENSECAG00000030478(GPR88)
GO:0001659	temperature homeostasis	6	27	0.000853556520234534	0.0436253520571247	ENSECAG00000001174(TNF);ENSECAG00000013567(DRD2);ENSECAG00000014338(EGR1);ENSECAG00000016559(TNFSF11);ENSECAG00000017181(PTGS2);ENSECAG00000026894(CIDEA)
GO:0002675	positive regulation of acute inflammatory response	4	11	0.00088533691563258	0.0441199446619535	ENSECAG00000001174(TNF);ENSECAG00000004945(CCR7);ENSECAG00000016559(TNFSF11);ENSECAG00000017181(PTGS2)
GO:0048699	generation of neurons	68	1075	0.000886482028504069	0.0441199446619535	ENSECAG00000000056(SLITRK3);ENSECAG00000000530(EPHA5);ENSECAG00000000593(PTN);ENSECAG00000000639(PLXNB3);ENSECAG00000001174(TNF);ENSECAG00000001213(ATOH1);ENSECAG00000006546(ZNF521);ENSECAG00000006929(GNAT2);ENSECAG00000007249(MCOLN3);ENSECAG00000007324(GBX2);ENSECAG00000007539(TRPM1);ENSECAG00000008034(PLPPR5);ENSECAG00000009034(DUOXA1);ENSECAG00000009126(NOS1);ENSECAG00000009829(DSCAML1);ENSECA…
GO:0046928	regulation of neurotransmitter secretion	10	71	0.000886992245941265	0.0441199446619535	ENSECAG00000000231(CACNB4);ENSECAG00000008441(ADORA2B);ENSECAG00000012940(NLGN1);ENSECAG00000013567(DRD2);ENSECAG00000014602(VAMP1);ENSECAG00000014632(CPLX2);ENSECAG00000015208(SYP);ENSECAG00000016151(CHRNA4);ENSECAG00000023008(RIMS2);ENSECAG00000038631(CHRM2)
GO:0010033	response to organic substance	116	2039	0.000903449355331779	0.0443093511246286	ENSECAG00000000005(HNF4G);ENSECAG00000000105(GCNT2);ENSECAG00000000231(CACNB4);ENSECAG00000000530(EPHA5);ENSECAG00000000607(TRIB3);ENSECAG00000001174(TNF);ENSECAG00000002111(ITIH4);ENSECAG00000002132(MYOD1);ENSECAG00000002250(SPRY2);ENSECAG00000002962(ADIPOQ);ENSECAG00000002984(XCR1);ENSECAG00000003002(CD9);ENSECAG00000003105(CXCR6);ENSECAG00000004442(CX3CR1);ENSECAG00000004945(CCR7);ENSECAG00000…
GO:1901701	cellular response to oxygen-containing compound	45	642	0.000916812365769408	0.0443093511246286	ENSECAG00000000530(EPHA5);ENSECAG00000000607(TRIB3);ENSECAG00000001174(TNF);ENSECAG00000002132(MYOD1);ENSECAG00000002962(ADIPOQ);ENSECAG00000004969(GPR68);ENSECAG00000006662(MPO);ENSECAG00000006771(PRKCA);ENSECAG00000008781(RIPK3);ENSECAG00000009008(TRIM72);ENSECAG00000009139(CFTR);ENSECAG00000010127(INSR);ENSECAG00000010170(RPE65);ENSECAG00000010953(TNIP3);ENSECAG00000011223(HGF);ENSECAG00000011…
GO:0023061	signal release	25	293	0.000924245102878417	0.0443093511246286	ENSECAG00000000231(CACNB4);ENSECAG00000000530(EPHA5);ENSECAG00000001174(TNF);ENSECAG00000004969(GPR68);ENSECAG00000008441(ADORA2B);ENSECAG00000009139(CFTR);ENSECAG00000010444(SYT6);ENSECAG00000012940(NLGN1);ENSECAG00000013567(DRD2);ENSECAG00000014602(VAMP1);ENSECAG00000014632(CPLX2);ENSECAG00000015208(SYP);ENSECAG00000016151(CHRNA4);ENSECAG00000016559(TNFSF11);ENSECAG00000017191(SPP1);ENSECAG0000…
GO:0016064	immunoglobulin mediated immune response	11	84	0.000930567955767645	0.0443093511246286	ENSECAG00000000548(-);ENSECAG00000001174(TNF);ENSECAG00000001923(-);ENSECAG00000004709(C2);ENSECAG00000006095(-);ENSECAG00000010091(CLCF1);ENSECAG00000015109(-);ENSECAG00000016475(HPX);ENSECAG00000018578(AICDA);ENSECAG00000020984(BTK);ENSECAG00000031522(-)
GO:0019724	B cell mediated immunity	11	84	0.000930567955767645	0.0443093511246286	ENSECAG00000000548(-);ENSECAG00000001174(TNF);ENSECAG00000001923(-);ENSECAG00000004709(C2);ENSECAG00000006095(-);ENSECAG00000010091(CLCF1);ENSECAG00000015109(-);ENSECAG00000016475(HPX);ENSECAG00000018578(AICDA);ENSECAG00000020984(BTK);ENSECAG00000031522(-)
GO:0044765	single-organism transport	171	3200	0.00094559807662691	0.0446434481770213	ENSECAG00000000231(CACNB4);ENSECAG00000000530(EPHA5);ENSECAG00000000548(-);ENSECAG00000000554(KPNA7);ENSECAG00000000607(TRIB3);ENSECAG00000001174(TNF);ENSECAG00000001923(-);ENSECAG00000002188(KCNJ16);ENSECAG00000002601(RASSF9);ENSECAG00000002935(KCNF1);ENSECAG00000002962(ADIPOQ);ENSECAG00000002984(XCR1);ENSECAG00000003002(CD9);ENSECAG00000003230(AKAP5);ENSECAG00000003655(-);ENSECAG00000003664(KCN…
GO:0007270	neuron-neuron synaptic transmission	13	111	0.000972243509889515	0.0448845120317575	ENSECAG00000000231(CACNB4);ENSECAG00000006620(GABRA1);ENSECAG00000011123(GABRG1);ENSECAG00000011520(SLC6A2);ENSECAG00000011893(CNTNAP4);ENSECAG00000013567(DRD2);ENSECAG00000013826(SLC17A8);ENSECAG00000014012(GABRA6);ENSECAG00000017949(CRHBP);ENSECAG00000018690(TNR);ENSECAG00000019015(GRM8);ENSECAG00000024625(TH);ENSECAG00000024943(CA7)
GO:0048706	embryonic skeletal system development	13	111	0.000972243509889515	0.0448845120317575	ENSECAG00000000551(PAX5);ENSECAG00000000726(HOXC9);ENSECAG00000005519(HOXA7);ENSECAG00000007994(TBXT);ENSECAG00000020178(WNT9A);ENSECAG00000020599(HOXD10);ENSECAG00000021205(COL11A1);ENSECAG00000023325(TBX15);ENSECAG00000023515(SIX4);ENSECAG00000024146(UCMA);ENSECAG00000024821(ALX3);ENSECAG00000027948(NKX3-2);ENSECAG00000037831(SOX11)
GO:0051240	positive regulation of multicellular organismal process	74	1196	0.000974874520883622	0.0448845120317575	ENSECAG00000000056(SLITRK3);ENSECAG00000000105(GCNT2);ENSECAG00000000593(PTN);ENSECAG00000000639(PLXNB3);ENSECAG00000000660(PROK2);ENSECAG00000001174(TNF);ENSECAG00000001213(ATOH1);ENSECAG00000002132(MYOD1);ENSECAG00000002417(LRRTM3);ENSECAG00000002962(ADIPOQ);ENSECAG00000003049(HILPDA);ENSECAG00000003655(-);ENSECAG00000004544(HRH1);ENSECAG00000004945(CCR7);ENSECAG00000004969(GPR68);ENSECAG000000…
GO:0008207	C21-steroid hormone metabolic process	5	19	0.0010289962646133	0.0469880179521369	ENSECAG00000014338(EGR1);ENSECAG00000017494(CYP11A1);ENSECAG00000018933(WNT4);ENSECAG00000023566(DHRS9);ENSECAG00000032184(-)
GO:0072006	nephron development	13	112	0.00105760543803588	0.0479017877666493	ENSECAG00000002962(ADIPOQ);ENSECAG00000008518(NPNT);ENSECAG00000009274(NPHS2);ENSECAG00000011334(SALL1);ENSECAG00000013092(WNT6);ENSECAG00000013233(FAT4);ENSECAG00000013861(UMOD);ENSECAG00000015695(PTPRO);ENSECAG00000016320(SOX8);ENSECAG00000018933(WNT4);ENSECAG00000023496(IRX3);ENSECAG00000023515(SIX4);ENSECAG00000024793(PDGFRB)
GO:0022008	neurogenesis	72	1162	0.00109904915656458	0.0493774423485585	ENSECAG00000000056(SLITRK3);ENSECAG00000000530(EPHA5);ENSECAG00000000593(PTN);ENSECAG00000000639(PLXNB3);ENSECAG00000001174(TNF);ENSECAG00000001213(ATOH1);ENSECAG00000003002(CD9);ENSECAG00000006546(ZNF521);ENSECAG00000006929(GNAT2);ENSECAG00000007249(MCOLN3);ENSECAG00000007324(GBX2);ENSECAG00000007539(TRPM1);ENSECAG00000008034(PLPPR5);ENSECAG00000009034(DUOXA1);ENSECAG00000009126(NOS1);ENSECAG000…
GO:0001505	regulation of neurotransmitter levels	16	156	0.00115345582366436	0.0514072191490734	ENSECAG00000000231(CACNB4);ENSECAG00000004220(SLC6A11);ENSECAG00000005937(SLC5A7);ENSECAG00000008441(ADORA2B);ENSECAG00000009126(NOS1);ENSECAG00000010444(SYT6);ENSECAG00000011520(SLC6A2);ENSECAG00000012940(NLGN1);ENSECAG00000013567(DRD2);ENSECAG00000014602(VAMP1);ENSECAG00000014632(CPLX2);ENSECAG00000015208(SYP);ENSECAG00000016151(CHRNA4);ENSECAG00000023008(RIMS2);ENSECAG00000038631(CHRM2);MSTRG.…
GO:0044699	single-organism process	571	12538	0.00123871795517351	0.0547690295894573	ENSECAG00000000005(HNF4G);ENSECAG00000000006(GAD2);ENSECAG00000000025(FGD1);ENSECAG00000000056(SLITRK3);ENSECAG00000000105(GCNT2);ENSECAG00000000120(SGCZ);ENSECAG00000000231(CACNB4);ENSECAG00000000233(TMPRSS3);ENSECAG00000000530(EPHA5);ENSECAG00000000548(-);ENSECAG00000000551(PAX5);ENSECAG00000000554(KPNA7);ENSECAG00000000593(PTN);ENSECAG00000000607(TRIB3);ENSECAG00000000634(SMPDL3B);ENSECAG00000…
GO:0050673	epithelial cell proliferation	24	283	0.00126045438402003	0.0552912706565006	ENSECAG00000000593(PTN);ENSECAG00000000639(PLXNB3);ENSECAG00000000660(PROK2);ENSECAG00000001174(TNF);ENSECAG00000006771(PRKCA);ENSECAG00000006772(DYSF);ENSECAG00000007899(OVOL2);ENSECAG00000009528(CDH3);ENSECAG00000011949(LGR5);ENSECAG00000012803(IL12B);ENSECAG00000014829(FGF2);ENSECAG00000015510(FGF7);ENSECAG00000016559(TNFSF11);ENSECAG00000018104(IGFBP3);ENSECAG00000018546(TP63);ENSECAG00000019…
GO:0006700	C21-steroid hormone biosynthetic process	4	12	0.00128294145313919	0.0558380221518625	ENSECAG00000014338(EGR1);ENSECAG00000017494(CYP11A1);ENSECAG00000018933(WNT4);ENSECAG00000032184(-)
GO:0048856	anatomical structure development	210	4069	0.00130135091018095	0.0562002009350238	ENSECAG00000000005(HNF4G);ENSECAG00000000025(FGD1);ENSECAG00000000056(SLITRK3);ENSECAG00000000105(GCNT2);ENSECAG00000000120(SGCZ);ENSECAG00000000231(CACNB4);ENSECAG00000000530(EPHA5);ENSECAG00000000551(PAX5);ENSECAG00000000554(KPNA7);ENSECAG00000000593(PTN);ENSECAG00000000639(PLXNB3);ENSECAG00000000660(PROK2);ENSECAG00000000726(HOXC9);ENSECAG00000001074(PALMD);ENSECAG00000001174(TNF);ENSECAG00000…
GO:0043567	regulation of insulin-like growth factor receptor signaling pathway	5	20	0.00132379027855704	0.0567295049372403	ENSECAG00000009008(TRIM72);ENSECAG00000009528(CDH3);ENSECAG00000013425(IGFBP5);ENSECAG00000014515(CILP);ENSECAG00000018104(IGFBP3)
GO:0010324	membrane invagination	8	51	0.00140872936434146	0.0587854980067291	ENSECAG00000000548(-);ENSECAG00000001923(-);ENSECAG00000006095(-);ENSECAG00000015109(-);ENSECAG00000015270(TREM2);ENSECAG00000031522(-);ENSECAG00000031963(ADGRB1);MSTRG.11434(STX8)
GO:0070372	regulation of ERK1 and ERK2 cascade	19	205	0.00142039600451502	0.0587854980067291	ENSECAG00000000105(GCNT2);ENSECAG00000002250(SPRY2);ENSECAG00000002962(ADIPOQ);ENSECAG00000003655(-);ENSECAG00000008518(NPNT);ENSECAG00000011404(SAA1);ENSECAG00000011486(ATF3);ENSECAG00000014829(FGF2);ENSECAG00000015233(DUSP26);ENSECAG00000015270(TREM2);ENSECAG00000016559(TNFSF11);ENSECAG00000017662(NLRP12);ENSECAG00000020869(FGFR4);ENSECAG00000023669(ROS1);ENSECAG00000024055(JUN);ENSECAG00000024…
GO:0051094	positive regulation of developmental process	63	998	0.00143834270936819	0.0587854980067291	ENSECAG00000000056(SLITRK3);ENSECAG00000000105(GCNT2);ENSECAG00000000593(PTN);ENSECAG00000000639(PLXNB3);ENSECAG00000001174(TNF);ENSECAG00000001213(ATOH1);ENSECAG00000002132(MYOD1);ENSECAG00000002417(LRRTM3);ENSECAG00000002962(ADIPOQ);ENSECAG00000004969(GPR68);ENSECAG00000006771(PRKCA);ENSECAG00000007899(OVOL2);ENSECAG00000008034(PLPPR5);ENSECAG00000008518(NPNT);ENSECAG00000008600(APOB);ENSECAG00…
GO:0010692	regulation of alkaline phosphatase activity	3	6	0.00144563152520587	0.0587854980067291	ENSECAG00000001174(TNF);ENSECAG00000008518(NPNT);ENSECAG00000019769(PPARGC1B)
GO:0031650	regulation of heat generation	3	6	0.00144563152520587	0.0587854980067291	ENSECAG00000001174(TNF);ENSECAG00000016559(TNFSF11);ENSECAG00000017181(PTGS2)
GO:0038030	non-canonical Wnt signaling pathway via MAPK cascade	3	6	0.00144563152520587	0.0587854980067291	ENSECAG00000010454(MYOC);ENSECAG00000015958(NKD1);ENSECAG00000018933(WNT4)
GO:0061303	cornea development in camera-type eye	3	6	0.00144563152520587	0.0587854980067291	ENSECAG00000010887(ANGPTL7);ENSECAG00000034045(FOXE3);ENSECAG00000037831(SOX11)
GO:0001763	morphogenesis of a branching structure	16	160	0.00150671852448526	0.0604050964154088	ENSECAG00000001174(TNF);ENSECAG00000002250(SPRY2);ENSECAG00000007324(GBX2);ENSECAG00000008518(NPNT);ENSECAG00000011223(HGF);ENSECAG00000013092(WNT6);ENSECAG00000013233(FAT4);ENSECAG00000013567(DRD2);ENSECAG00000015510(FGF7);ENSECAG00000016320(SOX8);ENSECAG00000018182(TBX20);ENSECAG00000018359(COL13A1);ENSECAG00000018546(TP63);ENSECAG00000018933(WNT4);ENSECAG00000023515(SIX4);ENSECAG00000024147(SO…
GO:0050905	neuromuscular process	11	89	0.00150714564741372	0.0604050964154088	ENSECAG00000008871(ALDH1A3);ENSECAG00000012153(JPH4);ENSECAG00000012667(RBFOX1);ENSECAG00000013221(PTPRQ);ENSECAG00000013429(SLITRK6);ENSECAG00000013567(DRD2);ENSECAG00000018690(TNR);ENSECAG00000020599(HOXD10);ENSECAG00000024763(IGDCC3);ENSECAG00000030478(GPR88);ENSECAG00000034365(HOXC10)
GO:0001654	eye development	24	287	0.00152448856358431	0.0604057579550298	ENSECAG00000006929(GNAT2);ENSECAG00000007539(TRPM1);ENSECAG00000008871(ALDH1A3);ENSECAG00000009588(CRYGA);ENSECAG00000010170(RPE65);ENSECAG00000010669(CRB1);ENSECAG00000010887(ANGPTL7);ENSECAG00000012935(NRL);ENSECAG00000013429(SLITRK6);ENSECAG00000014829(FGF2);ENSECAG00000016320(SOX8);ENSECAG00000018842(GNGT1);ENSECAG00000019007(THRB);ENSECAG00000020505(GDF11);ENSECAG00000020756(CRYBB3);ENSECAG0…
GO:0051179	localization	245	4855	0.00152884793962649	0.0604057579550298	ENSECAG00000000105(GCNT2);ENSECAG00000000231(CACNB4);ENSECAG00000000233(TMPRSS3);ENSECAG00000000530(EPHA5);ENSECAG00000000548(-);ENSECAG00000000554(KPNA7);ENSECAG00000000593(PTN);ENSECAG00000000607(TRIB3);ENSECAG00000000639(PLXNB3);ENSECAG00000000658(GPNMB);ENSECAG00000001174(TNF);ENSECAG00000001213(ATOH1);ENSECAG00000001923(-);ENSECAG00000002188(KCNJ16);ENSECAG00000002250(SPRY2);ENSECAG000000026…
GO:0030855	epithelial cell differentiation	33	442	0.00157101955826528	0.0612270147700459	ENSECAG00000001174(TNF);ENSECAG00000001213(ATOH1);ENSECAG00000002962(ADIPOQ);ENSECAG00000003011(S1PR3);ENSECAG00000005519(HOXA7);ENSECAG00000007249(MCOLN3);ENSECAG00000007899(OVOL2);ENSECAG00000009274(NPHS2);ENSECAG00000009528(CDH3);ENSECAG00000011334(SALL1);ENSECAG00000011345(ONECUT2);ENSECAG00000013221(PTPRQ);ENSECAG00000013233(FAT4);ENSECAG00000013429(SLITRK6);ENSECAG00000014037(PCK1);ENSECAG0…
GO:0042471	ear morphogenesis	12	103	0.00157439233831482	0.0612270147700459	ENSECAG00000001213(ATOH1);ENSECAG00000002250(SPRY2);ENSECAG00000007324(GBX2);ENSECAG00000007740(HESX1);ENSECAG00000008871(ALDH1A3);ENSECAG00000011334(SALL1);ENSECAG00000013221(PTPRQ);ENSECAG00000013429(SLITRK6);ENSECAG00000015284(CHRNA10);ENSECAG00000021205(COL11A1);ENSECAG00000023515(SIX4);ENSECAG00000027948(NKX3-2)
GO:0035295	tube development	35	478	0.00160126857289054	0.0612270147700459	ENSECAG00000001174(TNF);ENSECAG00000002250(SPRY2);ENSECAG00000005787(TBX18);ENSECAG00000007324(GBX2);ENSECAG00000007899(OVOL2);ENSECAG00000007994(TBXT);ENSECAG00000008518(NPNT);ENSECAG00000010512(RCN3);ENSECAG00000010762(ROBO2);ENSECAG00000011334(SALL1);ENSECAG00000011949(LGR5);ENSECAG00000013092(WNT6);ENSECAG00000013233(FAT4);ENSECAG00000013861(UMOD);ENSECAG00000014799(RARRES2);ENSECAG0000001482…
GO:0032652	regulation of interleukin-1 production	9	64	0.0016045852012972	0.0612270147700459	ENSECAG00000001174(TNF);ENSECAG00000003011(S1PR3);ENSECAG00000003655(-);ENSECAG00000004945(CCR7);ENSECAG00000008523(NLRP1);ENSECAG00000014338(EGR1);ENSECAG00000016792(-);ENSECAG00000017662(NLRP12);ENSECAG00000021702(PANX2)
GO:0048660	regulation of smooth muscle cell proliferation	9	64	0.0016045852012972	0.0612270147700459	ENSECAG00000001174(TNF);ENSECAG00000002962(ADIPOQ);ENSECAG00000012803(IL12B);ENSECAG00000016339(ADAMTS1);ENSECAG00000018104(IGFBP3);ENSECAG00000021162(CDH13);ENSECAG00000024055(JUN);ENSECAG00000024793(PDGFRB);ENSECAG00000038231(P2RY6)
GO:0048729	tissue morphogenesis	37	515	0.00166613946432446	0.0628189623240886	ENSECAG00000001174(TNF);ENSECAG00000002250(SPRY2);ENSECAG00000005787(TBX18);ENSECAG00000006929(GNAT2);ENSECAG00000007324(GBX2);ENSECAG00000007740(HESX1);ENSECAG00000007899(OVOL2);ENSECAG00000007994(TBXT);ENSECAG00000008330(RIPK4);ENSECAG00000008518(NPNT);ENSECAG00000008871(ALDH1A3);ENSECAG00000010170(RPE65);ENSECAG00000010669(CRB1);ENSECAG00000011223(HGF);ENSECAG00000011334(SALL1);ENSECAG00000011…
GO:0006911	phagocytosis, engulfment	7	41	0.00167500288959176	0.0628189623240886	ENSECAG00000000548(-);ENSECAG00000001923(-);ENSECAG00000006095(-);ENSECAG00000015109(-);ENSECAG00000015270(TREM2);ENSECAG00000031522(-);ENSECAG00000031963(ADGRB1)
GO:0044767	single-organism developmental process	222	4353	0.0016801337975748	0.0628189623240886	ENSECAG00000000005(HNF4G);ENSECAG00000000025(FGD1);ENSECAG00000000056(SLITRK3);ENSECAG00000000105(GCNT2);ENSECAG00000000120(SGCZ);ENSECAG00000000231(CACNB4);ENSECAG00000000530(EPHA5);ENSECAG00000000551(PAX5);ENSECAG00000000554(KPNA7);ENSECAG00000000593(PTN);ENSECAG00000000607(TRIB3);ENSECAG00000000639(PLXNB3);ENSECAG00000000660(PROK2);ENSECAG00000000726(HOXC9);ENSECAG00000001074(PALMD);ENSECAG000…
GO:0072210	metanephric nephron development	6	31	0.00183373113640228	0.0666688077422532	ENSECAG00000002962(ADIPOQ);ENSECAG00000009274(NPHS2);ENSECAG00000011334(SALL1);ENSECAG00000016320(SOX8);ENSECAG00000018933(WNT4);ENSECAG00000024793(PDGFRB)
GO:0099531	presynaptic process involved in synaptic transmission	13	119	0.00184798255000845	0.0666688077422532	ENSECAG00000000231(CACNB4);ENSECAG00000008441(ADORA2B);ENSECAG00000010444(SYT6);ENSECAG00000011520(SLC6A2);ENSECAG00000012940(NLGN1);ENSECAG00000013567(DRD2);ENSECAG00000014602(VAMP1);ENSECAG00000014632(CPLX2);ENSECAG00000015208(SYP);ENSECAG00000016151(CHRNA4);ENSECAG00000023008(RIMS2);ENSECAG00000038631(CHRM2);MSTRG.11434(STX8)
GO:0006535	cysteine biosynthetic process from serine	2	2	0.00185490310537592	0.0666688077422532	ENSECAG00000021749(-);ENSECAG00000022794(-)
GO:0097166	lens epithelial cell proliferation	2	2	0.00185490310537592	0.0666688077422532	ENSECAG00000034045(FOXE3);ENSECAG00000037831(SOX11)
GO:2001109	regulation of lens epithelial cell proliferation	2	2	0.00185490310537592	0.0666688077422532	ENSECAG00000034045(FOXE3);ENSECAG00000037831(SOX11)
GO:2001111	positive regulation of lens epithelial cell proliferation	2	2	0.00185490310537592	0.0666688077422532	ENSECAG00000034045(FOXE3);ENSECAG00000037831(SOX11)
GO:0043583	ear development	17	179	0.00190981302902451	0.0682023614403561	ENSECAG00000001213(ATOH1);ENSECAG00000002250(SPRY2);ENSECAG00000007249(MCOLN3);ENSECAG00000007324(GBX2);ENSECAG00000007740(HESX1);ENSECAG00000008871(ALDH1A3);ENSECAG00000011334(SALL1);ENSECAG00000011949(LGR5);ENSECAG00000013221(PTPRQ);ENSECAG00000013233(FAT4);ENSECAG00000013429(SLITRK6);ENSECAG00000015284(CHRNA10);ENSECAG00000017133(GABRB2);ENSECAG00000021205(COL11A1);ENSECAG00000023515(SIX4);ENS…
GO:0098660	inorganic ion transmembrane transport	44	648	0.00193817607238573	0.0687743878933815	ENSECAG00000000231(CACNB4);ENSECAG00000002188(KCNJ16);ENSECAG00000002935(KCNF1);ENSECAG00000002984(XCR1);ENSECAG00000003664(KCNJ12);ENSECAG00000006620(GABRA1);ENSECAG00000006772(DYSF);ENSECAG00000006795(RYR2);ENSECAG00000007249(MCOLN3);ENSECAG00000007539(TRPM1);ENSECAG00000009088(KCNMB2);ENSECAG00000009139(CFTR);ENSECAG00000009334(SLC15A1);ENSECAG00000009542(GABRE);ENSECAG00000010280(KCNC2);ENSEC…
GO:0002460	adaptive immune response based on somatic recombination of immune receptors built from immunoglobulin superfamily domains	18	195	0.00196017407386748	0.0691147453513654	ENSECAG00000000548(-);ENSECAG00000001174(TNF);ENSECAG00000001923(-);ENSECAG00000004709(C2);ENSECAG00000006095(-);ENSECAG00000008781(RIPK3);ENSECAG00000010091(CLCF1);ENSECAG00000012803(IL12B);ENSECAG00000012924(AIRE);ENSECAG00000015109(-);ENSECAG00000016428(-);ENSECAG00000016475(HPX);ENSECAG00000018578(AICDA);ENSECAG00000019052(-);ENSECAG00000020984(BTK);ENSECAG00000030839(CD1A7);ENSECAG0000003152…
GO:0008610	lipid biosynthetic process	31	413	0.00197978474581831	0.0693671749619736	ENSECAG00000000607(TRIB3);ENSECAG00000001174(TNF);ENSECAG00000004503(GAL3ST4);ENSECAG00000005838(MOGAT1);ENSECAG00000007024(ABHD6);ENSECAG00000008600(APOB);ENSECAG00000008871(ALDH1A3);ENSECAG00000009139(CFTR);ENSECAG00000010170(RPE65);ENSECAG00000012771(ALOXE3);ENSECAG00000014037(PCK1);ENSECAG00000014338(EGR1);ENSECAG00000017181(PTGS2);ENSECAG00000017494(CYP11A1);ENSECAG00000018933(WNT4);ENSECAG0…
GO:0048659	smooth muscle cell proliferation	9	66	0.00199824730282784	0.069576473275337	ENSECAG00000001174(TNF);ENSECAG00000002962(ADIPOQ);ENSECAG00000012803(IL12B);ENSECAG00000016339(ADAMTS1);ENSECAG00000018104(IGFBP3);ENSECAG00000021162(CDH13);ENSECAG00000024055(JUN);ENSECAG00000024793(PDGFRB);ENSECAG00000038231(P2RY6)
GO:0048878	chemical homeostasis	53	819	0.00201195200685081	0.0696185380755643	ENSECAG00000000233(TMPRSS3);ENSECAG00000000530(EPHA5);ENSECAG00000002962(ADIPOQ);ENSECAG00000002984(XCR1);ENSECAG00000003105(CXCR6);ENSECAG00000003925(-);ENSECAG00000004442(CX3CR1);ENSECAG00000004945(CCR7);ENSECAG00000004969(GPR68);ENSECAG00000005185(CCR6);ENSECAG00000005936(FOXA3);ENSECAG00000006195(-);ENSECAG00000006595(-);ENSECAG00000006795(RYR2);ENSECAG00000007249(MCOLN3);ENSECAG00000007539(T…
GO:2000379	positive regulation of reactive oxygen species metabolic process	8	54	0.00205552781857896	0.0703939143585474	ENSECAG00000001174(TNF);ENSECAG00000008781(RIPK3);ENSECAG00000009034(DUOXA1);ENSECAG00000010127(INSR);ENSECAG00000021933(AGXT2);ENSECAG00000023733(MMP1);ENSECAG00000024793(PDGFRB);ENSECAG00000031963(ADGRB1)
GO:0032502	developmental process	224	4414	0.00206542934256187	0.0703939143585474	ENSECAG00000000005(HNF4G);ENSECAG00000000025(FGD1);ENSECAG00000000056(SLITRK3);ENSECAG00000000105(GCNT2);ENSECAG00000000120(SGCZ);ENSECAG00000000231(CACNB4);ENSECAG00000000530(EPHA5);ENSECAG00000000551(PAX5);ENSECAG00000000554(KPNA7);ENSECAG00000000593(PTN);ENSECAG00000000607(TRIB3);ENSECAG00000000639(PLXNB3);ENSECAG00000000660(PROK2);ENSECAG00000000726(HOXC9);ENSECAG00000001074(PALMD);ENSECAG000…
GO:0071375	cellular response to peptide hormone stimulus	16	165	0.00207226744835789	0.0703939143585474	ENSECAG00000000607(TRIB3);ENSECAG00000002962(ADIPOQ);ENSECAG00000009008(TRIM72);ENSECAG00000010127(INSR);ENSECAG00000010170(RPE65);ENSECAG00000011649(IRS4);ENSECAG00000013836(PKLR);ENSECAG00000014037(PCK1);ENSECAG00000014799(RARRES2);ENSECAG00000016661(NR4A1);ENSECAG00000017494(CYP11A1);ENSECAG00000017949(CRHBP);ENSECAG00000018559(GLP2R);ENSECAG00000024600(SERPINA12);ENSECAG00000032184(-);MSTRG.1…
GO:0048869	cellular developmental process	162	3064	0.00213720246623499	0.072159726905425	ENSECAG00000000005(HNF4G);ENSECAG00000000025(FGD1);ENSECAG00000000056(SLITRK3);ENSECAG00000000105(GCNT2);ENSECAG00000000231(CACNB4);ENSECAG00000000530(EPHA5);ENSECAG00000000551(PAX5);ENSECAG00000000593(PTN);ENSECAG00000000607(TRIB3);ENSECAG00000000639(PLXNB3);ENSECAG00000001074(PALMD);ENSECAG00000001174(TNF);ENSECAG00000001213(ATOH1);ENSECAG00000002132(MYOD1);ENSECAG00000002250(SPRY2);ENSECAG0000…
GO:0009954	proximal/distal pattern formation	6	32	0.00217590592008549	0.0730239269927487	ENSECAG00000000726(HOXC9);ENSECAG00000012577(HOXA10);ENSECAG00000018546(TP63);ENSECAG00000020599(HOXD10);ENSECAG00000023496(IRX3);ENSECAG00000034365(HOXC10)
GO:0051897	positive regulation of protein kinase B signaling	9	67	0.00222205776955862	0.0741262505042578	ENSECAG00000000105(GCNT2);ENSECAG00000001174(TNF);ENSECAG00000002250(SPRY2);ENSECAG00000010127(INSR);ENSECAG00000010454(MYOC);ENSECAG00000014829(FGF2);ENSECAG00000016559(TNFSF11);ENSECAG00000023599(HPSE);ENSECAG00000039579(GDF15)
GO:0010738	regulation of protein kinase A signaling	4	14	0.00242169611097045	0.0779608794290765	ENSECAG00000002962(ADIPOQ);ENSECAG00000003072(TCIM);ENSECAG00000003230(AKAP5);ENSECAG00000011404(SAA1)
GO:0045780	positive regulation of bone resorption	4	14	0.00242169611097045	0.0779608794290765	ENSECAG00000016559(TNFSF11);ENSECAG00000017191(SPP1);ENSECAG00000019769(PPARGC1B);ENSECAG00000039917(OSCAR)
GO:0046852	positive regulation of bone remodeling	4	14	0.00242169611097045	0.0779608794290765	ENSECAG00000016559(TNFSF11);ENSECAG00000017191(SPP1);ENSECAG00000019769(PPARGC1B);ENSECAG00000039917(OSCAR)
GO:0010310	regulation of hydrogen peroxide metabolic process	3	7	0.00244895959434364	0.0779608794290765	ENSECAG00000009034(DUOXA1);ENSECAG00000018904(NOXA1);ENSECAG00000019445(MMP12)
GO:0010739	positive regulation of protein kinase A signaling	3	7	0.00244895959434364	0.0779608794290765	ENSECAG00000002962(ADIPOQ);ENSECAG00000003072(TCIM);ENSECAG00000011404(SAA1)
GO:0010838	positive regulation of keratinocyte proliferation	3	7	0.00244895959434364	0.0779608794290765	ENSECAG00000009528(CDH3);ENSECAG00000015510(FGF7);ENSECAG00000018546(TP63)
GO:0060693	regulation of branching involved in salivary gland morphogenesis	3	7	0.00244895959434364	0.0779608794290765	ENSECAG00000001174(TNF);ENSECAG00000011223(HGF);ENSECAG00000015510(FGF7)
GO:2001225	regulation of chloride transport	3	7	0.00244895959434364	0.0779608794290765	ENSECAG00000009139(CFTR);ENSECAG00000009542(GABRE);ENSECAG00000024943(CA7)
GO:0007188	adenylate cyclase-modulating G-protein coupled receptor signaling pathway	16	168	0.0024896765381562	0.0788067499662964	ENSECAG00000003011(S1PR3);ENSECAG00000003230(AKAP5);ENSECAG00000005343(GNAL);ENSECAG00000006929(GNAT2);ENSECAG00000008441(ADORA2B);ENSECAG00000011949(LGR5);ENSECAG00000013567(DRD2);ENSECAG00000014433(-);ENSECAG00000014708(PTHLH);ENSECAG00000015063(ADGRG6);ENSECAG00000015648(-);ENSECAG00000016795(HTR1E);ENSECAG00000018058(-);ENSECAG00000019015(GRM8);ENSECAG00000019194(CHGA);ENSECAG00000024753(-)
GO:0001914	regulation of T cell mediated cytotoxicity	6	33	0.00256408753324581	0.0798944424165128	ENSECAG00000008781(RIPK3);ENSECAG00000012803(IL12B);ENSECAG00000016428(-);ENSECAG00000019052(-);ENSECAG00000030839(CD1A7);ENSECAG00000034395(MHCB3)
GO:0002475	antigen processing and presentation via MHC class Ib	5	23	0.00258140363219751	0.0798944424165128	ENSECAG00000016428(-);ENSECAG00000019052(-);ENSECAG00000030839(CD1A7);ENSECAG00000034395(MHCB3);MSTRG.19760(CD1A)
GO:0007214	gamma-aminobutyric acid signaling pathway	5	23	0.00258140363219751	0.0798944424165128	ENSECAG00000000231(CACNB4);ENSECAG00000006620(GABRA1);ENSECAG00000011123(GABRG1);ENSECAG00000014012(GABRA6);ENSECAG00000017133(GABRB2)
GO:0090184	positive regulation of kidney development	5	23	0.00258140363219751	0.0798944424165128	ENSECAG00000002962(ADIPOQ);ENSECAG00000016320(SOX8);ENSECAG00000018933(WNT4);ENSECAG00000023515(SIX4);ENSECAG00000024793(PDGFRB)
GO:0040011	locomotion	80	1362	0.0026253489899285	0.0808056310657	ENSECAG00000000105(GCNT2);ENSECAG00000000530(EPHA5);ENSECAG00000000593(PTN);ENSECAG00000000639(PLXNB3);ENSECAG00000000658(GPNMB);ENSECAG00000000660(PROK2);ENSECAG00000001174(TNF);ENSECAG00000001213(ATOH1);ENSECAG00000002250(SPRY2);ENSECAG00000002962(ADIPOQ);ENSECAG00000002984(XCR1);ENSECAG00000003002(CD9);ENSECAG00000003105(CXCR6);ENSECAG00000003655(-);ENSECAG00000004442(CX3CR1);ENSECAG0000000454…
GO:0017156	calcium ion regulated exocytosis	13	124	0.00266991448132542	0.0817257888761753	ENSECAG00000000231(CACNB4);ENSECAG00000008441(ADORA2B);ENSECAG00000010444(SYT6);ENSECAG00000012940(NLGN1);ENSECAG00000013567(DRD2);ENSECAG00000014602(VAMP1);ENSECAG00000014632(CPLX2);ENSECAG00000015208(SYP);ENSECAG00000016151(CHRNA4);ENSECAG00000017755(RAPGEF4);ENSECAG00000023008(RIMS2);ENSECAG00000038631(CHRM2);MSTRG.11434(STX8)
GO:0048704	embryonic skeletal system morphogenesis	10	82	0.00269182046103913	0.081946075346716	ENSECAG00000000551(PAX5);ENSECAG00000000726(HOXC9);ENSECAG00000005519(HOXA7);ENSECAG00000020178(WNT9A);ENSECAG00000020599(HOXD10);ENSECAG00000021205(COL11A1);ENSECAG00000023325(TBX15);ENSECAG00000023515(SIX4);ENSECAG00000024821(ALX3);ENSECAG00000037831(SOX11)
GO:0070371	ERK1 and ERK2 cascade	19	217	0.00272446073728207	0.0823525326983496	ENSECAG00000000105(GCNT2);ENSECAG00000002250(SPRY2);ENSECAG00000002962(ADIPOQ);ENSECAG00000003655(-);ENSECAG00000008518(NPNT);ENSECAG00000011404(SAA1);ENSECAG00000011486(ATF3);ENSECAG00000014829(FGF2);ENSECAG00000015233(DUSP26);ENSECAG00000015270(TREM2);ENSECAG00000016559(TNFSF11);ENSECAG00000017662(NLRP12);ENSECAG00000020869(FGFR4);ENSECAG00000023669(ROS1);ENSECAG00000024055(JUN);ENSECAG00000024…
GO:0050769	positive regulation of neurogenesis	24	300	0.00273473677063268	0.0823525326983496	ENSECAG00000000593(PTN);ENSECAG00000000639(PLXNB3);ENSECAG00000001174(TNF);ENSECAG00000001213(ATOH1);ENSECAG00000008034(PLPPR5);ENSECAG00000009034(DUOXA1);ENSECAG00000009963(CHODL);ENSECAG00000010091(CLCF1);ENSECAG00000010762(ROBO2);ENSECAG00000011071(ZNF804A);ENSECAG00000012940(NLGN1);ENSECAG00000013082(RNF112);ENSECAG00000013567(DRD2);ENSECAG00000016320(SOX8);ENSECAG00000016560(CRABP2);ENSECAG0…
GO:0017158	regulation of calcium ion-dependent exocytosis	11	96	0.0027760566848364	0.0827027368514629	ENSECAG00000000231(CACNB4);ENSECAG00000008441(ADORA2B);ENSECAG00000010444(SYT6);ENSECAG00000012940(NLGN1);ENSECAG00000013567(DRD2);ENSECAG00000014602(VAMP1);ENSECAG00000014632(CPLX2);ENSECAG00000015208(SYP);ENSECAG00000016151(CHRNA4);ENSECAG00000023008(RIMS2);ENSECAG00000038631(CHRM2)
GO:0048565	digestive tract development	11	96	0.0027760566848364	0.0827027368514629	ENSECAG00000001174(TNF);ENSECAG00000007899(OVOL2);ENSECAG00000011334(SALL1);ENSECAG00000013233(FAT4);ENSECAG00000014799(RARRES2);ENSECAG00000016581(HRH2);ENSECAG00000018546(TP63);ENSECAG00000024147(SOX10);ENSECAG00000027754(CDX2);ENSECAG00000027948(NKX3-2);ENSECAG00000037831(SOX11)
GO:1903530	regulation of secretion by cell	36	514	0.00292631346515373	0.0864244045524001	ENSECAG00000000231(CACNB4);ENSECAG00000000530(EPHA5);ENSECAG00000001174(TNF);ENSECAG00000003655(-);ENSECAG00000004945(CCR7);ENSECAG00000004969(GPR68);ENSECAG00000008441(ADORA2B);ENSECAG00000008523(NLRP1);ENSECAG00000009139(CFTR);ENSECAG00000010444(SYT6);ENSECAG00000012803(IL12B);ENSECAG00000012940(NLGN1);ENSECAG00000013567(DRD2);ENSECAG00000014602(VAMP1);ENSECAG00000014632(CPLX2);ENSECAG000000152…
GO:1902476	chloride transmembrane transport	10	83	0.00294539535521113	0.0864244045524001	ENSECAG00000006620(GABRA1);ENSECAG00000009139(CFTR);ENSECAG00000009542(GABRE);ENSECAG00000011123(GABRG1);ENSECAG00000013480(ANO4);ENSECAG00000014012(GABRA6);ENSECAG00000015837(SLC26A9);ENSECAG00000017843(-);ENSECAG00000022414(-);ENSECAG00000040429(SLC12A1)
GO:0006820	anion transport	35	496	0.00294752052862251	0.0864244045524001	ENSECAG00000000231(CACNB4);ENSECAG00000004220(SLC6A11);ENSECAG00000006404(SLC17A3);ENSECAG00000006620(GABRA1);ENSECAG00000007576(SLC38A1);ENSECAG00000008427(SLC43A1);ENSECAG00000009126(NOS1);ENSECAG00000009139(CFTR);ENSECAG00000009542(GABRE);ENSECAG00000010444(SYT6);ENSECAG00000010920(SLC5A12);ENSECAG00000011123(GABRG1);ENSECAG00000013230(SLC5A8);ENSECAG00000013465(SLC4A10);ENSECAG00000013480(ANO…
GO:1903036	positive regulation of response to wounding	12	111	0.00297433372537638	0.0867539957281246	ENSECAG00000001174(TNF);ENSECAG00000002132(MYOD1);ENSECAG00000004945(CCR7);ENSECAG00000008441(ADORA2B);ENSECAG00000011067(CAPN3);ENSECAG00000016559(TNFSF11);ENSECAG00000017181(PTGS2);ENSECAG00000020892(TLR10);ENSECAG00000021182(TNFSF4);ENSECAG00000023599(HPSE);ENSECAG00000023918(DUOX1);ENSECAG00000033827(-)
GO:0035136	forelimb morphogenesis	6	34	0.00300200309143059	0.087086594885906	ENSECAG00000016560(CRABP2);ENSECAG00000018546(TP63);ENSECAG00000019421(GDF5);ENSECAG00000020178(WNT9A);ENSECAG00000020599(HOXD10);ENSECAG00000024821(ALX3)
GO:0006952	defense response	60	971	0.00301700104343562	0.087086594885906	ENSECAG00000000548(-);ENSECAG00000000593(PTN);ENSECAG00000000634(SMPDL3B);ENSECAG00000001174(TNF);ENSECAG00000001401(LALBA);ENSECAG00000001923(-);ENSECAG00000002111(ITIH4);ENSECAG00000002962(ADIPOQ);ENSECAG00000003011(S1PR3);ENSECAG00000003105(CXCR6);ENSECAG00000003655(-);ENSECAG00000004945(CCR7);ENSECAG00000005631(BDKRB1);ENSECAG00000006095(-);ENSECAG00000006195(-);ENSECAG00000006662(MPO);ENSECA…
GO:0002250	adaptive immune response	20	236	0.00311845284136291	0.0895510349444989	ENSECAG00000000548(-);ENSECAG00000001174(TNF);ENSECAG00000001923(-);ENSECAG00000004709(C2);ENSECAG00000006095(-);ENSECAG00000008781(RIPK3);ENSECAG00000010091(CLCF1);ENSECAG00000012803(IL12B);ENSECAG00000012924(AIRE);ENSECAG00000015109(-);ENSECAG00000016428(-);ENSECAG00000016475(HPX);ENSECAG00000018578(AICDA);ENSECAG00000019052(-);ENSECAG00000020984(BTK);ENSECAG00000030839(CD1A7);ENSECAG0000003152…
GO:0042743	hydrogen peroxide metabolic process	5	24	0.00314668248542706	0.0898407705138666	ENSECAG00000006662(MPO);ENSECAG00000009034(DUOXA1);ENSECAG00000018904(NOXA1);ENSECAG00000019445(MMP12);ENSECAG00000023918(DUOX1)
GO:0098609	cell-cell adhesion	45	684	0.0031607953725934	0.0898407705138666	ENSECAG00000000056(SLITRK3);ENSECAG00000000105(GCNT2);ENSECAG00000000639(PLXNB3);ENSECAG00000000658(GPNMB);ENSECAG00000001174(TNF);ENSECAG00000002962(ADIPOQ);ENSECAG00000003002(CD9);ENSECAG00000004842(CDH10);ENSECAG00000004945(CCR7);ENSECAG00000006771(PRKCA);ENSECAG00000007466(-);ENSECAG00000007761(DSC2);ENSECAG00000008518(NPNT);ENSECAG00000008781(RIPK3);ENSECAG00000009528(CDH3);ENSECAG0000000982…
GO:0001822	kidney development	18	204	0.00320341778068381	0.0905335142772457	ENSECAG00000002962(ADIPOQ);ENSECAG00000008518(NPNT);ENSECAG00000009274(NPHS2);ENSECAG00000010762(ROBO2);ENSECAG00000011334(SALL1);ENSECAG00000013092(WNT6);ENSECAG00000013233(FAT4);ENSECAG00000013861(UMOD);ENSECAG00000015695(PTPRO);ENSECAG00000016320(SOX8);ENSECAG00000016339(ADAMTS1);ENSECAG00000018933(WNT4);ENSECAG00000020505(GDF11);ENSECAG00000023496(IRX3);ENSECAG00000023515(SIX4);ENSECAG0000002…
GO:0044070	regulation of anion transport	10	84	0.00321766932810889	0.0905335142772457	ENSECAG00000009126(NOS1);ENSECAG00000009139(CFTR);ENSECAG00000009542(GABRE);ENSECAG00000010444(SYT6);ENSECAG00000013567(DRD2);ENSECAG00000016151(CHRNA4);ENSECAG00000016559(TNFSF11);ENSECAG00000022873(ATP8A1);ENSECAG00000023669(ROS1);ENSECAG00000024943(CA7)
GO:0098661	inorganic anion transmembrane transport	11	98	0.0032648816734529	0.0914002804161111	ENSECAG00000006620(GABRA1);ENSECAG00000009139(CFTR);ENSECAG00000009542(GABRE);ENSECAG00000011123(GABRG1);ENSECAG00000013480(ANO4);ENSECAG00000014012(GABRA6);ENSECAG00000015837(SLC26A9);ENSECAG00000017843(-);ENSECAG00000020615(SLC13A1);ENSECAG00000022414(-);ENSECAG00000040429(SLC12A1)
GO:0006956	complement activation	7	46	0.00331164802442016	0.0921317343030597	ENSECAG00000000548(-);ENSECAG00000001923(-);ENSECAG00000004709(C2);ENSECAG00000006095(-);ENSECAG00000015109(-);ENSECAG00000031522(-);ENSECAG00000036123(-)
GO:0098869	cellular oxidant detoxification	9	71	0.00332408519025579	0.0921317343030597	ENSECAG00000001174(TNF);ENSECAG00000006662(MPO);ENSECAG00000007831(GPX6);ENSECAG00000009019(-);ENSECAG00000017181(PTGS2);ENSECAG00000020644(LTC4S);ENSECAG00000020763(MGST1);ENSECAG00000023918(DUOX1);ENSECAG00000025046(TPO)
GO:1901652	response to peptide	20	238	0.00343319059211589	0.0942253951222412	ENSECAG00000000607(TRIB3);ENSECAG00000002962(ADIPOQ);ENSECAG00000009008(TRIM72);ENSECAG00000009902(IRF5);ENSECAG00000010127(INSR);ENSECAG00000010170(RPE65);ENSECAG00000011649(IRS4);ENSECAG00000013425(IGFBP5);ENSECAG00000013836(PKLR);ENSECAG00000014037(PCK1);ENSECAG00000014338(EGR1);ENSECAG00000014799(RARRES2);ENSECAG00000016661(NR4A1);ENSECAG00000017494(CYP11A1);ENSECAG00000017949(CRHBP);ENSECAG0…
GO:0007269	neurotransmitter secretion	12	113	0.00344852338389505	0.0942253951222412	ENSECAG00000000231(CACNB4);ENSECAG00000008441(ADORA2B);ENSECAG00000010444(SYT6);ENSECAG00000012940(NLGN1);ENSECAG00000013567(DRD2);ENSECAG00000014602(VAMP1);ENSECAG00000014632(CPLX2);ENSECAG00000015208(SYP);ENSECAG00000016151(CHRNA4);ENSECAG00000023008(RIMS2);ENSECAG00000038631(CHRM2);MSTRG.11434(STX8)
GO:0048839	inner ear development	15	158	0.00345036449559095	0.0942253951222412	ENSECAG00000001213(ATOH1);ENSECAG00000002250(SPRY2);ENSECAG00000007249(MCOLN3);ENSECAG00000007324(GBX2);ENSECAG00000007740(HESX1);ENSECAG00000008871(ALDH1A3);ENSECAG00000011949(LGR5);ENSECAG00000013221(PTPRQ);ENSECAG00000013233(FAT4);ENSECAG00000013429(SLITRK6);ENSECAG00000015284(CHRNA10);ENSECAG00000017133(GABRB2);ENSECAG00000021205(COL11A1);ENSECAG00000023515(SIX4);ENSECAG00000028766(NEUROD1)
GO:0014015	positive regulation of gliogenesis	6	35	0.00349344202623843	0.0944755608163802	ENSECAG00000000593(PTN);ENSECAG00000001174(TNF);ENSECAG00000010091(CLCF1);ENSECAG00000013082(RNF112);ENSECAG00000016320(SOX8);ENSECAG00000024147(SOX10)
GO:0090183	regulation of kidney development	6	35	0.00349344202623843	0.0944755608163802	ENSECAG00000002962(ADIPOQ);ENSECAG00000013233(FAT4);ENSECAG00000016320(SOX8);ENSECAG00000018933(WNT4);ENSECAG00000023515(SIX4);ENSECAG00000024793(PDGFRB)
GO:0010243	response to organonitrogen compound	32	447	0.00351765449747689	0.0946707884320955	ENSECAG00000000607(TRIB3);ENSECAG00000001174(TNF);ENSECAG00000002962(ADIPOQ);ENSECAG00000006795(RYR2);ENSECAG00000009008(TRIM72);ENSECAG00000009139(CFTR);ENSECAG00000009902(IRF5);ENSECAG00000010127(INSR);ENSECAG00000010170(RPE65);ENSECAG00000011649(IRS4);ENSECAG00000013425(IGFBP5);ENSECAG00000013567(DRD2);ENSECAG00000013836(PKLR);ENSECAG00000014037(PCK1);ENSECAG00000014338(EGR1);ENSECAG0000001479…
GO:0030198	extracellular matrix organization	20	239	0.00360023798461535	0.0964275279437121	ENSECAG00000001174(TNF);ENSECAG00000007468(GAS2);ENSECAG00000008518(NPNT);ENSECAG00000008781(RIPK3);ENSECAG00000010887(ANGPTL7);ENSECAG00000013598(COL28A1);ENSECAG00000016101(DPT);ENSECAG00000018359(COL13A1);ENSECAG00000018690(TNR);ENSECAG00000019154(ADAMTSL4);ENSECAG00000019445(MMP12);ENSECAG00000020869(FGFR4);ENSECAG00000021205(COL11A1);ENSECAG00000021274(COL4A6);ENSECAG00000023357(COL9A3);ENSE…
GO:0001660	fever generation	3	8	0.00379332079763683	0.100154455751824	ENSECAG00000001174(TNF);ENSECAG00000016559(TNFSF11);ENSECAG00000017181(PTGS2)
GO:0034650	cortisol metabolic process	3	8	0.00379332079763683	0.100154455751824	ENSECAG00000017494(CYP11A1);ENSECAG00000018933(WNT4);ENSECAG00000032184(-)
GO:0043651	linoleic acid metabolic process	3	8	0.00379332079763683	0.100154455751824	ENSECAG00000012771(ALOXE3);ENSECAG00000022015(ALOX12);ENSECAG00000023905(CYP2J2)
GO:0045595	regulation of cell differentiation	73	1241	0.00388248698773382	0.102025165135213	ENSECAG00000000105(GCNT2);ENSECAG00000000593(PTN);ENSECAG00000000607(TRIB3);ENSECAG00000000639(PLXNB3);ENSECAG00000001174(TNF);ENSECAG00000001213(ATOH1);ENSECAG00000002132(MYOD1);ENSECAG00000002250(SPRY2);ENSECAG00000002962(ADIPOQ);ENSECAG00000003011(S1PR3);ENSECAG00000004969(GPR68);ENSECAG00000005519(HOXA7);ENSECAG00000007899(OVOL2);ENSECAG00000008034(PLPPR5);ENSECAG00000008518(NPNT);ENSECAG0000…
GO:0016053	organic acid biosynthetic process	18	208	0.00393632239691991	0.102636568454208	ENSECAG00000000607(TRIB3);ENSECAG00000008871(ALDH1A3);ENSECAG00000012771(ALOXE3);ENSECAG00000015341(KMO);ENSECAG00000015626(BHMT);ENSECAG00000017181(PTGS2);ENSECAG00000020644(LTC4S);ENSECAG00000020869(FGFR4);ENSECAG00000020973(BCAT1);ENSECAG00000021670(GGT5);ENSECAG00000021749(-);ENSECAG00000021856(PADI2);ENSECAG00000021933(AGXT2);ENSECAG00000022015(ALOX12);ENSECAG00000022794(-);ENSECAG0000002356…
GO:0043062	extracellular structure organization	20	241	0.00395469522201397	0.102636568454208	ENSECAG00000001174(TNF);ENSECAG00000007468(GAS2);ENSECAG00000008518(NPNT);ENSECAG00000008781(RIPK3);ENSECAG00000010887(ANGPTL7);ENSECAG00000013598(COL28A1);ENSECAG00000016101(DPT);ENSECAG00000018359(COL13A1);ENSECAG00000018690(TNR);ENSECAG00000019154(ADAMTSL4);ENSECAG00000019445(MMP12);ENSECAG00000020869(FGFR4);ENSECAG00000021205(COL11A1);ENSECAG00000021274(COL4A6);ENSECAG00000023357(COL9A3);ENSE…
GO:0048489	synaptic vesicle transport	14	145	0.00398793385926674	0.102636568454208	ENSECAG00000000231(CACNB4);ENSECAG00000008441(ADORA2B);ENSECAG00000010369(DNM3);ENSECAG00000010444(SYT6);ENSECAG00000012940(NLGN1);ENSECAG00000013567(DRD2);ENSECAG00000014602(VAMP1);ENSECAG00000014632(CPLX2);ENSECAG00000015208(SYP);ENSECAG00000016151(CHRNA4);ENSECAG00000023008(RIMS2);ENSECAG00000038631(CHRM2);MSTRG.1128(CYFIP1);MSTRG.11434(STX8)
GO:0097480	establishment of synaptic vesicle localization	14	145	0.00398793385926674	0.102636568454208	ENSECAG00000000231(CACNB4);ENSECAG00000008441(ADORA2B);ENSECAG00000010369(DNM3);ENSECAG00000010444(SYT6);ENSECAG00000012940(NLGN1);ENSECAG00000013567(DRD2);ENSECAG00000014602(VAMP1);ENSECAG00000014632(CPLX2);ENSECAG00000015208(SYP);ENSECAG00000016151(CHRNA4);ENSECAG00000023008(RIMS2);ENSECAG00000038631(CHRM2);MSTRG.1128(CYFIP1);MSTRG.11434(STX8)
GO:0032612	interleukin-1 production	9	73	0.00401629364979668	0.102636568454208	ENSECAG00000001174(TNF);ENSECAG00000003011(S1PR3);ENSECAG00000003655(-);ENSECAG00000004945(CCR7);ENSECAG00000008523(NLRP1);ENSECAG00000014338(EGR1);ENSECAG00000016792(-);ENSECAG00000017662(NLRP12);ENSECAG00000021702(PANX2)
GO:1990748	cellular detoxification	9	73	0.00401629364979668	0.102636568454208	ENSECAG00000001174(TNF);ENSECAG00000006662(MPO);ENSECAG00000007831(GPX6);ENSECAG00000009019(-);ENSECAG00000017181(PTGS2);ENSECAG00000020644(LTC4S);ENSECAG00000020763(MGST1);ENSECAG00000023918(DUOX1);ENSECAG00000025046(TPO)
GO:0035307	positive regulation of protein dephosphorylation	6	36	0.00404224111065017	0.102827969075032	ENSECAG00000008518(NPNT);ENSECAG00000008781(RIPK3);ENSECAG00000015233(DUSP26);ENSECAG00000018905(AGTR2);ENSECAG00000019769(PPARGC1B);ENSECAG00000024793(PDGFRB)
GO:1901615	organic hydroxy compound metabolic process	27	362	0.00408518478392641	0.103448020142064	ENSECAG00000000634(SMPDL3B);ENSECAG00000001174(TNF);ENSECAG00000006772(DYSF);ENSECAG00000008398(DAO);ENSECAG00000008600(APOB);ENSECAG00000009034(DUOXA1);ENSECAG00000009139(CFTR);ENSECAG00000009528(CDH3);ENSECAG00000010170(RPE65);ENSECAG00000010342(RETSAT);ENSECAG00000012522(GNB3);ENSECAG00000013175(TPH2);ENSECAG00000013567(DRD2);ENSECAG00000014037(PCK1);ENSECAG00000017494(CYP11A1);ENSECAG00000018…
GO:0045683	negative regulation of epidermis development	4	16	0.0041108849124433	0.103627782114125	ENSECAG00000005519(HOXA7);ENSECAG00000009528(CDH3);ENSECAG00000018546(TP63);ENSECAG00000022448(INHBA)
GO:0042472	inner ear morphogenesis	10	87	0.00415634488417186	0.10430178986361	ENSECAG00000001213(ATOH1);ENSECAG00000002250(SPRY2);ENSECAG00000007324(GBX2);ENSECAG00000007740(HESX1);ENSECAG00000008871(ALDH1A3);ENSECAG00000013221(PTPRQ);ENSECAG00000013429(SLITRK6);ENSECAG00000015284(CHRNA10);ENSECAG00000021205(COL11A1);ENSECAG00000023515(SIX4)
GO:0010951	negative regulation of endopeptidase activity	16	177	0.00418030348692709	0.10443260415099	ENSECAG00000001141(NAIP);ENSECAG00000001174(TNF);ENSECAG00000002111(ITIH4);ENSECAG00000008365(AMBP);ENSECAG00000011223(HGF);ENSECAG00000012299(-);ENSECAG00000013598(COL28A1);ENSECAG00000014414(SPI2);ENSECAG00000016661(NR4A1);ENSECAG00000017181(PTGS2);ENSECAG00000017609(WFDC2);ENSECAG00000020178(WNT9A);ENSECAG00000023893(SERPINB5);ENSECAG00000024183(SERPINB11);ENSECAG00000024600(SERPINA12);ENSECAG…
GO:0044711	single-organism biosynthetic process	69	1165	0.00422705138108654	0.10473704162705	ENSECAG00000000607(TRIB3);ENSECAG00000000662(HMGCLL1);ENSECAG00000000954(NPR1);ENSECAG00000001174(TNF);ENSECAG00000001401(LALBA);ENSECAG00000002962(ADIPOQ);ENSECAG00000003230(AKAP5);ENSECAG00000004503(GAL3ST4);ENSECAG00000005838(MOGAT1);ENSECAG00000005937(SLC5A7);ENSECAG00000006662(MPO);ENSECAG00000006685(NPFFR2);ENSECAG00000006840(B3GNT7);ENSECAG00000007024(ABHD6);ENSECAG00000008441(ADORA2B);ENS…
GO:0051339	regulation of lyase activity	7	48	0.00423009053421042	0.10473704162705	ENSECAG00000003230(AKAP5);ENSECAG00000006685(NPFFR2);ENSECAG00000008441(ADORA2B);ENSECAG00000009126(NOS1);ENSECAG00000011949(LGR5);ENSECAG00000013567(DRD2);ENSECAG00000041933(PHPT1)
GO:0002009	morphogenesis of an epithelium	28	381	0.00428206793390201	0.105554869291009	ENSECAG00000001174(TNF);ENSECAG00000002250(SPRY2);ENSECAG00000005787(TBX18);ENSECAG00000007324(GBX2);ENSECAG00000007740(HESX1);ENSECAG00000007899(OVOL2);ENSECAG00000007994(TBXT);ENSECAG00000008330(RIPK4);ENSECAG00000008518(NPNT);ENSECAG00000008871(ALDH1A3);ENSECAG00000011223(HGF);ENSECAG00000011334(SALL1);ENSECAG00000011949(LGR5);ENSECAG00000012924(AIRE);ENSECAG00000013092(WNT6);ENSECAG0000001323…
GO:0007626	locomotory behavior	15	162	0.00436528326397494	0.107132128033499	ENSECAG00000000231(CACNB4);ENSECAG00000007249(MCOLN3);ENSECAG00000008871(ALDH1A3);ENSECAG00000013429(SLITRK6);ENSECAG00000013465(SLC4A10);ENSECAG00000013567(DRD2);ENSECAG00000014338(EGR1);ENSECAG00000016151(CHRNA4);ENSECAG00000017305(SEZ6L2);ENSECAG00000017471(PAK6);ENSECAG00000017600(CNTN2);ENSECAG00000018690(TNR);ENSECAG00000020599(HOXD10);ENSECAG00000024625(TH);ENSECAG00000030478(GPR88)
GO:0055123	digestive system development	11	102	0.00444909153551713	0.108710039229675	ENSECAG00000001174(TNF);ENSECAG00000007899(OVOL2);ENSECAG00000011334(SALL1);ENSECAG00000013233(FAT4);ENSECAG00000014799(RARRES2);ENSECAG00000016581(HRH2);ENSECAG00000018546(TP63);ENSECAG00000024147(SOX10);ENSECAG00000027754(CDX2);ENSECAG00000027948(NKX3-2);ENSECAG00000037831(SOX11)
GO:0072088	nephron epithelium morphogenesis	8	61	0.00447123111945214	0.10873037737686	ENSECAG00000008518(NPNT);ENSECAG00000011334(SALL1);ENSECAG00000013092(WNT6);ENSECAG00000013233(FAT4);ENSECAG00000016320(SOX8);ENSECAG00000018933(WNT4);ENSECAG00000023496(IRX3);ENSECAG00000023515(SIX4)
GO:0070374	positive regulation of ERK1 and ERK2 cascade	14	147	0.0045080101495179	0.10873037737686	ENSECAG00000000105(GCNT2);ENSECAG00000002250(SPRY2);ENSECAG00000003655(-);ENSECAG00000008518(NPNT);ENSECAG00000011404(SAA1);ENSECAG00000014829(FGF2);ENSECAG00000015270(TREM2);ENSECAG00000016559(TNFSF11);ENSECAG00000020869(FGFR4);ENSECAG00000024055(JUN);ENSECAG00000024282(HTR2A);ENSECAG00000024793(PDGFRB);ENSECAG00000029965(ALKAL2);ENSECAG00000038231(P2RY6)
GO:0034614	cellular response to reactive oxygen species	10	88	0.00451317662231465	0.10873037737686	ENSECAG00000001174(TNF);ENSECAG00000006662(MPO);ENSECAG00000008781(RIPK3);ENSECAG00000011223(HGF);ENSECAG00000013082(RNF112);ENSECAG00000014260(FOS);ENSECAG00000015095(NCF1);ENSECAG00000019769(PPARGC1B);ENSECAG00000024055(JUN);ENSECAG00000024793(PDGFRB)
GO:0051234	establishment of localization	187	3665	0.00452799273944204	0.10873037737686	ENSECAG00000000231(CACNB4);ENSECAG00000000233(TMPRSS3);ENSECAG00000000530(EPHA5);ENSECAG00000000548(-);ENSECAG00000000554(KPNA7);ENSECAG00000000607(TRIB3);ENSECAG00000001174(TNF);ENSECAG00000001923(-);ENSECAG00000002188(KCNJ16);ENSECAG00000002250(SPRY2);ENSECAG00000002601(RASSF9);ENSECAG00000002935(KCNF1);ENSECAG00000002962(ADIPOQ);ENSECAG00000002984(XCR1);ENSECAG00000003002(CD9);ENSECAG000000032…
GO:0052547	regulation of peptidase activity	25	330	0.00459789365517717	0.109439936549339	ENSECAG00000001141(NAIP);ENSECAG00000001174(TNF);ENSECAG00000002111(ITIH4);ENSECAG00000008365(AMBP);ENSECAG00000008523(NLRP1);ENSECAG00000008723(-);ENSECAG00000010495(CIDEB);ENSECAG00000010512(RCN3);ENSECAG00000011223(HGF);ENSECAG00000012299(-);ENSECAG00000013598(COL28A1);ENSECAG00000014414(SPI2);ENSECAG00000016661(NR4A1);ENSECAG00000017181(PTGS2);ENSECAG00000017609(WFDC2);ENSECAG00000017662(NLRP…
GO:0048661	positive regulation of smooth muscle cell proliferation	6	37	0.00465226939686718	0.109439936549339	ENSECAG00000001174(TNF);ENSECAG00000016339(ADAMTS1);ENSECAG00000021162(CDH13);ENSECAG00000024055(JUN);ENSECAG00000024793(PDGFRB);ENSECAG00000038231(P2RY6)
GO:0045666	positive regulation of neuron differentiation	19	228	0.00468490511516423	0.109439936549339	ENSECAG00000000593(PTN);ENSECAG00000000639(PLXNB3);ENSECAG00000001213(ATOH1);ENSECAG00000008034(PLPPR5);ENSECAG00000009034(DUOXA1);ENSECAG00000009963(CHODL);ENSECAG00000010762(ROBO2);ENSECAG00000011071(ZNF804A);ENSECAG00000012940(NLGN1);ENSECAG00000013082(RNF112);ENSECAG00000016560(CRABP2);ENSECAG00000019926(BRINP3);ENSECAG00000022430(TOX);ENSECAG00000023008(RIMS2);ENSECAG00000023496(IRX3);ENSECA…
GO:0061138	morphogenesis of a branching epithelium	14	148	0.00478790978968626	0.109439936549339	ENSECAG00000001174(TNF);ENSECAG00000002250(SPRY2);ENSECAG00000007324(GBX2);ENSECAG00000008518(NPNT);ENSECAG00000011223(HGF);ENSECAG00000013092(WNT6);ENSECAG00000013233(FAT4);ENSECAG00000015510(FGF7);ENSECAG00000016320(SOX8);ENSECAG00000018182(TBX20);ENSECAG00000018546(TP63);ENSECAG00000018933(WNT4);ENSECAG00000023515(SIX4);ENSECAG00000024147(SOX10)
GO:0003008	system process	111	2036	0.00480340690968512	0.109439936549339	ENSECAG00000000120(SGCZ);ENSECAG00000000231(CACNB4);ENSECAG00000000233(TMPRSS3);ENSECAG00000000340(CNTN5);ENSECAG00000000593(PTN);ENSECAG00000000660(PROK2);ENSECAG00000001007(-);ENSECAG00000001639(-);ENSECAG00000002132(MYOD1);ENSECAG00000002250(SPRY2);ENSECAG00000002552(OR10G3);ENSECAG00000002962(ADIPOQ);ENSECAG00000003177(-);ENSECAG00000003994(-);ENSECAG00000004544(HRH1);ENSECAG00000004819(DNAH1…
GO:0009187	cyclic nucleotide metabolic process	9	75	0.00481633742126895	0.109439936549339	ENSECAG00000000231(CACNB4);ENSECAG00000000954(NPR1);ENSECAG00000003230(AKAP5);ENSECAG00000006685(NPFFR2);ENSECAG00000008441(ADORA2B);ENSECAG00000009126(NOS1);ENSECAG00000011645(GUCY2D);ENSECAG00000011949(LGR5);ENSECAG00000013567(DRD2)
GO:0007204	positive regulation of cytosolic calcium ion concentration	17	196	0.00488426348322073	0.109439936549339	ENSECAG00000002984(XCR1);ENSECAG00000003105(CXCR6);ENSECAG00000004442(CX3CR1);ENSECAG00000004945(CCR7);ENSECAG00000005185(CCR6);ENSECAG00000006195(-);ENSECAG00000006595(-);ENSECAG00000006795(RYR2);ENSECAG00000007249(MCOLN3);ENSECAG00000007539(TRPM1);ENSECAG00000010531(F2RL2);ENSECAG00000011067(CAPN3);ENSECAG00000013567(DRD2);ENSECAG00000015284(CHRNA10);ENSECAG00000018404(DHRS7C);ENSECAG0000002064…
GO:0045682	regulation of epidermis development	8	62	0.00494464613574082	0.109439936549339	ENSECAG00000001174(TNF);ENSECAG00000001213(ATOH1);ENSECAG00000005519(HOXA7);ENSECAG00000007899(OVOL2);ENSECAG00000009528(CDH3);ENSECAG00000018546(TP63);ENSECAG00000022448(INHBA);ENSECAG00000023599(HPSE)
GO:0072028	nephron morphogenesis	8	62	0.00494464613574082	0.109439936549339	ENSECAG00000008518(NPNT);ENSECAG00000011334(SALL1);ENSECAG00000013092(WNT6);ENSECAG00000013233(FAT4);ENSECAG00000016320(SOX8);ENSECAG00000018933(WNT4);ENSECAG00000023496(IRX3);ENSECAG00000023515(SIX4)
GO:0043010	camera-type eye development	20	246	0.00496942538164798	0.109439936549339	ENSECAG00000006929(GNAT2);ENSECAG00000008871(ALDH1A3);ENSECAG00000009588(CRYGA);ENSECAG00000010170(RPE65);ENSECAG00000010669(CRB1);ENSECAG00000010887(ANGPTL7);ENSECAG00000013429(SLITRK6);ENSECAG00000016320(SOX8);ENSECAG00000019007(THRB);ENSECAG00000020505(GDF11);ENSECAG00000020756(CRYBB3);ENSECAG00000021073(CRYBA4);ENSECAG00000022448(INHBA);ENSECAG00000024055(JUN);ENSECAG00000024625(TH);ENSECAG00…
GO:0006810	transport	181	3542	0.00500137877086189	0.109439936549339	ENSECAG00000000231(CACNB4);ENSECAG00000000233(TMPRSS3);ENSECAG00000000530(EPHA5);ENSECAG00000000548(-);ENSECAG00000000554(KPNA7);ENSECAG00000000607(TRIB3);ENSECAG00000001174(TNF);ENSECAG00000001923(-);ENSECAG00000002188(KCNJ16);ENSECAG00000002601(RASSF9);ENSECAG00000002935(KCNF1);ENSECAG00000002962(ADIPOQ);ENSECAG00000002984(XCR1);ENSECAG00000003002(CD9);ENSECAG00000003230(AKAP5);ENSECAG000000036…
GO:2000026	regulation of multicellular organismal development	82	1438	0.00508609018162373	0.109439936549339	ENSECAG00000000056(SLITRK3);ENSECAG00000000105(GCNT2);ENSECAG00000000593(PTN);ENSECAG00000000639(PLXNB3);ENSECAG00000000660(PROK2);ENSECAG00000001174(TNF);ENSECAG00000001213(ATOH1);ENSECAG00000002132(MYOD1);ENSECAG00000002250(SPRY2);ENSECAG00000002417(LRRTM3);ENSECAG00000002962(ADIPOQ);ENSECAG00000003011(S1PR3);ENSECAG00000003072(TCIM);ENSECAG00000004969(GPR68);ENSECAG00000005519(HOXA7);ENSECAG00…
GO:0010466	negative regulation of peptidase activity	17	197	0.00513836552922203	0.109439936549339	ENSECAG00000001141(NAIP);ENSECAG00000001174(TNF);ENSECAG00000002111(ITIH4);ENSECAG00000008365(AMBP);ENSECAG00000011223(HGF);ENSECAG00000012299(-);ENSECAG00000013598(COL28A1);ENSECAG00000014414(SPI2);ENSECAG00000016661(NR4A1);ENSECAG00000017181(PTGS2);ENSECAG00000017609(WFDC2);ENSECAG00000020178(WNT9A);ENSECAG00000023893(SERPINB5);ENSECAG00000024183(SERPINB11);ENSECAG00000024600(SERPINA12);ENSECAG…
GO:0034105	positive regulation of tissue remodeling	4	17	0.0051947654128865	0.109439936549339	ENSECAG00000016559(TNFSF11);ENSECAG00000017191(SPP1);ENSECAG00000019769(PPARGC1B);ENSECAG00000039917(OSCAR)
GO:0060004	reflex	4	17	0.0051947654128865	0.109439936549339	ENSECAG00000008518(NPNT);ENSECAG00000008871(ALDH1A3);ENSECAG00000013429(SLITRK6);ENSECAG00000023585(SATB1)
GO:0072079	nephron tubule formation	4	17	0.0051947654128865	0.109439936549339	ENSECAG00000013092(WNT6);ENSECAG00000016320(SOX8);ENSECAG00000023496(IRX3);ENSECAG00000023515(SIX4)
GO:0072170	metanephric tubule development	4	17	0.0051947654128865	0.109439936549339	ENSECAG00000013233(FAT4);ENSECAG00000013861(UMOD);ENSECAG00000016320(SOX8);ENSECAG00000018933(WNT4)
GO:1904707	positive regulation of vascular smooth muscle cell proliferation	4	17	0.0051947654128865	0.109439936549339	ENSECAG00000001174(TNF);ENSECAG00000016339(ADAMTS1);ENSECAG00000024055(JUN);ENSECAG00000038231(P2RY6)
GO:0061326	renal tubule development	9	76	0.00526014497290976	0.109439936549339	ENSECAG00000008518(NPNT);ENSECAG00000011949(LGR5);ENSECAG00000013092(WNT6);ENSECAG00000013233(FAT4);ENSECAG00000013861(UMOD);ENSECAG00000016320(SOX8);ENSECAG00000018933(WNT4);ENSECAG00000023496(IRX3);ENSECAG00000023515(SIX4)
GO:0008037	cell recognition	10	90	0.00529892699966726	0.109439936549339	ENSECAG00000000548(-);ENSECAG00000001923(-);ENSECAG00000003002(CD9);ENSECAG00000004945(CCR7);ENSECAG00000006095(-);ENSECAG00000009829(DSCAML1);ENSECAG00000015109(-);ENSECAG00000017600(CNTN2);ENSECAG00000031522(-);ENSECAG00000031963(ADGRB1)
GO:0009583	detection of light stimulus	6	38	0.00532741317129612	0.109439936549339	ENSECAG00000000231(CACNB4);ENSECAG00000006929(GNAT2);ENSECAG00000010170(RPE65);ENSECAG00000010669(CRB1);ENSECAG00000013464(RRH);ENSECAG00000018842(GNGT1)
GO:0035306	positive regulation of dephosphorylation	6	38	0.00532741317129612	0.109439936549339	ENSECAG00000008518(NPNT);ENSECAG00000008781(RIPK3);ENSECAG00000015233(DUSP26);ENSECAG00000018905(AGTR2);ENSECAG00000019769(PPARGC1B);ENSECAG00000024793(PDGFRB)
GO:0032940	secretion by cell	45	704	0.00534264292976957	0.109439936549339	ENSECAG00000000231(CACNB4);ENSECAG00000000530(EPHA5);ENSECAG00000001174(TNF);ENSECAG00000003655(-);ENSECAG00000004945(CCR7);ENSECAG00000004969(GPR68);ENSECAG00000006772(DYSF);ENSECAG00000008441(ADORA2B);ENSECAG00000008523(NLRP1);ENSECAG00000009139(CFTR);ENSECAG00000010444(SYT6);ENSECAG00000010512(RCN3);ENSECAG00000012803(IL12B);ENSECAG00000012940(NLGN1);ENSECAG00000013567(DRD2);ENSECAG00000014602…
GO:0007157	heterophilic cell-cell adhesion via plasma membrane cell adhesion molecules	5	27	0.00537264217822976	0.109439936549339	ENSECAG00000010669(CRB1);ENSECAG00000012940(NLGN1);ENSECAG00000013233(FAT4);ENSECAG00000013861(UMOD);ENSECAG00000017748(-)
GO:0048566	embryonic digestive tract development	5	27	0.00537264217822976	0.109439936549339	ENSECAG00000001174(TNF);ENSECAG00000007899(OVOL2);ENSECAG00000011334(SALL1);ENSECAG00000014799(RARRES2);ENSECAG00000037831(SOX11)
GO:0002072	optic cup morphogenesis involved in camera-type eye development	2	3	0.00540527220978256	0.109439936549339	ENSECAG00000008871(ALDH1A3);ENSECAG00000037831(SOX11)
GO:0002678	positive regulation of chronic inflammatory response	2	3	0.00540527220978256	0.109439936549339	ENSECAG00000001174(TNF);ENSECAG00000008441(ADORA2B)
GO:0006524	alanine catabolic process	2	3	0.00540527220978256	0.109439936549339	ENSECAG00000008398(DAO);ENSECAG00000021933(AGXT2)
GO:0009080	pyruvate family amino acid catabolic process	2	3	0.00540527220978256	0.109439936549339	ENSECAG00000008398(DAO);ENSECAG00000021933(AGXT2)
GO:0010694	positive regulation of alkaline phosphatase activity	2	3	0.00540527220978256	0.109439936549339	ENSECAG00000008518(NPNT);ENSECAG00000019769(PPARGC1B)
GO:0019343	cysteine biosynthetic process via cystathionine	2	3	0.00540527220978256	0.109439936549339	ENSECAG00000021749(-);ENSECAG00000022794(-)
GO:0035788	cell migration involved in metanephros development	2	3	0.00540527220978256	0.109439936549339	ENSECAG00000002962(ADIPOQ);ENSECAG00000024793(PDGFRB)
GO:0035789	metanephric mesenchymal cell migration	2	3	0.00540527220978256	0.109439936549339	ENSECAG00000002962(ADIPOQ);ENSECAG00000024793(PDGFRB)
GO:0072034	renal vesicle induction	2	3	0.00540527220978256	0.109439936549339	ENSECAG00000016320(SOX8);ENSECAG00000018933(WNT4)
GO:0072244	metanephric glomerular epithelium development	2	3	0.00540527220978256	0.109439936549339	ENSECAG00000002962(ADIPOQ);ENSECAG00000009274(NPHS2)
GO:0072248	metanephric glomerular visceral epithelial cell differentiation	2	3	0.00540527220978256	0.109439936549339	ENSECAG00000002962(ADIPOQ);ENSECAG00000009274(NPHS2)
GO:0072249	metanephric glomerular visceral epithelial cell development	2	3	0.00540527220978256	0.109439936549339	ENSECAG00000002962(ADIPOQ);ENSECAG00000009274(NPHS2)
GO:0072312	metanephric glomerular epithelial cell differentiation	2	3	0.00540527220978256	0.109439936549339	ENSECAG00000002962(ADIPOQ);ENSECAG00000009274(NPHS2)
GO:0072313	metanephric glomerular epithelial cell development	2	3	0.00540527220978256	0.109439936549339	ENSECAG00000002962(ADIPOQ);ENSECAG00000009274(NPHS2)
GO:0072679	thymocyte migration	2	3	0.00540527220978256	0.109439936549339	ENSECAG00000005185(CCR6);ENSECAG00000012924(AIRE)
GO:2000427	positive regulation of apoptotic cell clearance	2	3	0.00540527220978256	0.109439936549339	ENSECAG00000004709(C2);ENSECAG00000015270(TREM2)
GO:2000589	regulation of metanephric mesenchymal cell migration	2	3	0.00540527220978256	0.109439936549339	ENSECAG00000002962(ADIPOQ);ENSECAG00000024793(PDGFRB)
GO:0061333	renal tubule morphogenesis	8	63	0.00545549511873416	0.109439936549339	ENSECAG00000008518(NPNT);ENSECAG00000011949(LGR5);ENSECAG00000013092(WNT6);ENSECAG00000013233(FAT4);ENSECAG00000016320(SOX8);ENSECAG00000018933(WNT4);ENSECAG00000023496(IRX3);ENSECAG00000023515(SIX4)
GO:0007210	serotonin receptor signaling pathway	3	9	0.00550885128092206	0.109439936549339	ENSECAG00000014433(-);ENSECAG00000016795(HTR1E);ENSECAG00000024282(HTR2A)
GO:0031953	negative regulation of protein autophosphorylation	3	9	0.00550885128092206	0.109439936549339	ENSECAG00000002962(ADIPOQ);ENSECAG00000017662(NLRP12);ENSECAG00000024055(JUN)
GO:0060347	heart trabecula formation	3	9	0.00550885128092206	0.109439936549339	ENSECAG00000007899(OVOL2);ENSECAG00000015063(ADGRG6);ENSECAG00000016339(ADAMTS1)
GO:0061029	eyelid development in camera-type eye	3	9	0.00550885128092206	0.109439936549339	ENSECAG00000022448(INHBA);ENSECAG00000024055(JUN);ENSECAG00000037831(SOX11)
GO:0046890	regulation of lipid biosynthetic process	11	105	0.00554321729205307	0.109439936549339	ENSECAG00000000607(TRIB3);ENSECAG00000001174(TNF);ENSECAG00000007024(ABHD6);ENSECAG00000008600(APOB);ENSECAG00000014338(EGR1);ENSECAG00000017181(PTGS2);ENSECAG00000018933(WNT4);ENSECAG00000020869(FGFR4);ENSECAG00000024282(HTR2A);ENSECAG00000024600(SERPINA12);ENSECAG00000031636(PLIN5)
GO:0007169	transmembrane receptor protein tyrosine kinase signaling pathway	32	461	0.00554790400828352	0.109439936549339	ENSECAG00000000530(EPHA5);ENSECAG00000002250(SPRY2);ENSECAG00000002962(ADIPOQ);ENSECAG00000009008(TRIM72);ENSECAG00000009528(CDH3);ENSECAG00000010127(INSR);ENSECAG00000010170(RPE65);ENSECAG00000010454(MYOC);ENSECAG00000011223(HGF);ENSECAG00000011649(IRS4);ENSECAG00000012803(IL12B);ENSECAG00000013233(FAT4);ENSECAG00000013425(IGFBP5);ENSECAG00000014515(CILP);ENSECAG00000014775(CLNK);ENSECAG00000014…
GO:0051346	negative regulation of hydrolase activity	25	335	0.00555672843290859	0.109439936549339	ENSECAG00000000593(PTN);ENSECAG00000000639(PLXNB3);ENSECAG00000001141(NAIP);ENSECAG00000001174(TNF);ENSECAG00000002111(ITIH4);ENSECAG00000002250(SPRY2);ENSECAG00000008365(AMBP);ENSECAG00000009126(NOS1);ENSECAG00000009300(SPOCD1);ENSECAG00000011223(HGF);ENSECAG00000012299(-);ENSECAG00000013598(COL28A1);ENSECAG00000014414(SPI2);ENSECAG00000016365(C2H4orf3);ENSECAG00000016661(NR4A1);ENSECAG000000171…
GO:0044057	regulation of system process	23	300	0.00555941519358519	0.109439936549339	ENSECAG00000000660(PROK2);ENSECAG00000002962(ADIPOQ);ENSECAG00000004544(HRH1);ENSECAG00000006795(RYR2);ENSECAG00000007761(DSC2);ENSECAG00000008441(ADORA2B);ENSECAG00000008518(NPNT);ENSECAG00000009126(NOS1);ENSECAG00000012940(NLGN1);ENSECAG00000013567(DRD2);ENSECAG00000015695(PTPRO);ENSECAG00000016581(HRH2);ENSECAG00000017191(SPP1);ENSECAG00000017949(CRHBP);ENSECAG00000018690(TNR);ENSECAG000000190…
GO:0050679	positive regulation of epithelial cell proliferation	12	120	0.00560865934708772	0.110020567685302	ENSECAG00000000593(PTN);ENSECAG00000000639(PLXNB3);ENSECAG00000006771(PRKCA);ENSECAG00000006772(DYSF);ENSECAG00000009528(CDH3);ENSECAG00000014829(FGF2);ENSECAG00000015510(FGF7);ENSECAG00000018546(TP63);ENSECAG00000021162(CDH13);ENSECAG00000024055(JUN);ENSECAG00000034045(FOXE3);ENSECAG00000037831(SOX11)
GO:0048593	camera-type eye morphogenesis	10	91	0.0057299642034803	0.112005721324873	ENSECAG00000006929(GNAT2);ENSECAG00000008871(ALDH1A3);ENSECAG00000010170(RPE65);ENSECAG00000010669(CRB1);ENSECAG00000016320(SOX8);ENSECAG00000019007(THRB);ENSECAG00000020505(GDF11);ENSECAG00000024625(TH);ENSECAG00000034045(FOXE3);ENSECAG00000037831(SOX11)
GO:0060326	cell chemotaxis	19	233	0.00589957893490959	0.114918021840494	ENSECAG00000000593(PTN);ENSECAG00000000639(PLXNB3);ENSECAG00000002984(XCR1);ENSECAG00000003105(CXCR6);ENSECAG00000003655(-);ENSECAG00000004442(CX3CR1);ENSECAG00000004544(HRH1);ENSECAG00000004945(CCR7);ENSECAG00000005185(CCR6);ENSECAG00000006595(-);ENSECAG00000006772(DYSF);ENSECAG00000011223(HGF);ENSECAG00000011404(SAA1);ENSECAG00000014799(RARRES2);ENSECAG00000015695(PTPRO);ENSECAG00000016559(TNFS…
GO:0050885	neuromuscular process controlling balance	7	51	0.00595286844438631	0.115442547655567	ENSECAG00000008871(ALDH1A3);ENSECAG00000012153(JPH4);ENSECAG00000012667(RBFOX1);ENSECAG00000013221(PTPRQ);ENSECAG00000018690(TNR);ENSECAG00000024763(IGDCC3);ENSECAG00000030478(GPR88)
GO:0097479	synaptic vesicle localization	14	152	0.00605121298106192	0.115442547655567	ENSECAG00000000231(CACNB4);ENSECAG00000008441(ADORA2B);ENSECAG00000010369(DNM3);ENSECAG00000010444(SYT6);ENSECAG00000012940(NLGN1);ENSECAG00000013567(DRD2);ENSECAG00000014602(VAMP1);ENSECAG00000014632(CPLX2);ENSECAG00000015208(SYP);ENSECAG00000016151(CHRNA4);ENSECAG00000023008(RIMS2);ENSECAG00000038631(CHRM2);MSTRG.1128(CYFIP1);MSTRG.11434(STX8)
GO:0015850	organic hydroxy compound transport	16	184	0.00606467057245716	0.115442547655567	ENSECAG00000002962(ADIPOQ);ENSECAG00000005937(SLC5A7);ENSECAG00000008600(APOB);ENSECAG00000009126(NOS1);ENSECAG00000009139(CFTR);ENSECAG00000010444(SYT6);ENSECAG00000010920(SLC5A12);ENSECAG00000011520(SLC6A2);ENSECAG00000013230(SLC5A8);ENSECAG00000013567(DRD2);ENSECAG00000016151(CHRNA4);ENSECAG00000017191(SPP1);ENSECAG00000019194(CHGA);ENSECAG00000020109(SOAT2);ENSECAG00000023681(AQP2);ENSECAG000…
GO:0001523	retinoid metabolic process	6	39	0.00607156102370872	0.115442547655567	ENSECAG00000008871(ALDH1A3);ENSECAG00000010170(RPE65);ENSECAG00000010342(RETSAT);ENSECAG00000014799(RARRES2);ENSECAG00000016560(CRABP2);ENSECAG00000023566(DHRS9)
GO:0001913	T cell mediated cytotoxicity	6	39	0.00607156102370872	0.115442547655567	ENSECAG00000008781(RIPK3);ENSECAG00000012803(IL12B);ENSECAG00000016428(-);ENSECAG00000019052(-);ENSECAG00000030839(CD1A7);ENSECAG00000034395(MHCB3)
GO:0035272	exocrine system development	6	39	0.00607156102370872	0.115442547655567	ENSECAG00000001174(TNF);ENSECAG00000008871(ALDH1A3);ENSECAG00000011223(HGF);ENSECAG00000015510(FGF7);ENSECAG00000020903(RAB26);ENSECAG00000024147(SOX10)
GO:1901655	cellular response to ketone	6	39	0.00607156102370872	0.115442547655567	ENSECAG00000000530(EPHA5);ENSECAG00000009139(CFTR);ENSECAG00000014037(PCK1);ENSECAG00000017191(SPP1);ENSECAG00000021182(TNFSF4);ENSECAG00000038231(P2RY6)
GO:1902578	single-organism localization	174	3406	0.00612388281915175	0.116041330562906	ENSECAG00000000231(CACNB4);ENSECAG00000000530(EPHA5);ENSECAG00000000548(-);ENSECAG00000000554(KPNA7);ENSECAG00000000593(PTN);ENSECAG00000000607(TRIB3);ENSECAG00000001174(TNF);ENSECAG00000001923(-);ENSECAG00000002188(KCNJ16);ENSECAG00000002250(SPRY2);ENSECAG00000002601(RASSF9);ENSECAG00000002935(KCNF1);ENSECAG00000002962(ADIPOQ);ENSECAG00000002984(XCR1);ENSECAG00000003002(CD9);ENSECAG00000003230(A…
GO:0009582	detection of abiotic stimulus	9	78	0.00624220014448057	0.116842036019337	ENSECAG00000000231(CACNB4);ENSECAG00000006929(GNAT2);ENSECAG00000010170(RPE65);ENSECAG00000010669(CRB1);ENSECAG00000013221(PTPRQ);ENSECAG00000013464(RRH);ENSECAG00000015284(CHRNA10);ENSECAG00000018842(GNGT1);ENSECAG00000021205(COL11A1)
GO:0098754	detoxification	9	78	0.00624220014448057	0.116842036019337	ENSECAG00000001174(TNF);ENSECAG00000006662(MPO);ENSECAG00000007831(GPX6);ENSECAG00000009019(-);ENSECAG00000017181(PTGS2);ENSECAG00000020644(LTC4S);ENSECAG00000020763(MGST1);ENSECAG00000023918(DUOX1);ENSECAG00000025046(TPO)
GO:0048732	gland development	23	303	0.00625312051114442	0.116842036019337	ENSECAG00000000231(CACNB4);ENSECAG00000000593(PTN);ENSECAG00000001174(TNF);ENSECAG00000007740(HESX1);ENSECAG00000008781(RIPK3);ENSECAG00000008871(ALDH1A3);ENSECAG00000011223(HGF);ENSECAG00000011334(SALL1);ENSECAG00000011345(ONECUT2);ENSECAG00000012924(AIRE);ENSECAG00000013567(DRD2);ENSECAG00000014037(PCK1);ENSECAG00000014829(FGF2);ENSECAG00000015510(FGF7);ENSECAG00000016559(TNFSF11);ENSECAG000000…
GO:0001963	synaptic transmission, dopaminergic	5	28	0.00631295150634007	0.116842036019337	ENSECAG00000011520(SLC6A2);ENSECAG00000011893(CNTNAP4);ENSECAG00000013567(DRD2);ENSECAG00000017949(CRHBP);ENSECAG00000024625(TH)
GO:0048009	insulin-like growth factor receptor signaling pathway	5	28	0.00631295150634007	0.116842036019337	ENSECAG00000009008(TRIM72);ENSECAG00000009528(CDH3);ENSECAG00000013425(IGFBP5);ENSECAG00000014515(CILP);ENSECAG00000018104(IGFBP3)
GO:1904705	regulation of vascular smooth muscle cell proliferation	5	28	0.00631295150634007	0.116842036019337	ENSECAG00000001174(TNF);ENSECAG00000002962(ADIPOQ);ENSECAG00000016339(ADAMTS1);ENSECAG00000024055(JUN);ENSECAG00000038231(P2RY6)
GO:1990874	vascular smooth muscle cell proliferation	5	28	0.00631295150634007	0.116842036019337	ENSECAG00000001174(TNF);ENSECAG00000002962(ADIPOQ);ENSECAG00000016339(ADAMTS1);ENSECAG00000024055(JUN);ENSECAG00000038231(P2RY6)
GO:0050678	regulation of epithelial cell proliferation	19	235	0.00645253760632456	0.116966990044438	ENSECAG00000000593(PTN);ENSECAG00000000639(PLXNB3);ENSECAG00000001174(TNF);ENSECAG00000006771(PRKCA);ENSECAG00000006772(DYSF);ENSECAG00000007899(OVOL2);ENSECAG00000009528(CDH3);ENSECAG00000012803(IL12B);ENSECAG00000014829(FGF2);ENSECAG00000015510(FGF7);ENSECAG00000018546(TP63);ENSECAG00000019421(GDF5);ENSECAG00000021162(CDH13);ENSECAG00000021775(KRT4);ENSECAG00000023515(SIX4);ENSECAG00000023893(S…
GO:0045429	positive regulation of nitric oxide biosynthetic process	4	18	0.00645445565864226	0.116966990044438	ENSECAG00000001174(TNF);ENSECAG00000010127(INSR);ENSECAG00000021933(AGXT2);ENSECAG00000023733(MMP1)
GO:0050908	detection of light stimulus involved in visual perception	4	18	0.00645445565864226	0.116966990044438	ENSECAG00000000231(CACNB4);ENSECAG00000006929(GNAT2);ENSECAG00000010170(RPE65);ENSECAG00000010669(CRB1)
GO:0050962	detection of light stimulus involved in sensory perception	4	18	0.00645445565864226	0.116966990044438	ENSECAG00000000231(CACNB4);ENSECAG00000006929(GNAT2);ENSECAG00000010170(RPE65);ENSECAG00000010669(CRB1)
GO:0051797	regulation of hair follicle development	4	18	0.00645445565864226	0.116966990044438	ENSECAG00000001174(TNF);ENSECAG00000009528(CDH3);ENSECAG00000022448(INHBA);ENSECAG00000023599(HPSE)
GO:0060343	trabecula formation	4	18	0.00645445565864226	0.116966990044438	ENSECAG00000007899(OVOL2);ENSECAG00000015063(ADGRG6);ENSECAG00000016339(ADAMTS1);ENSECAG00000019769(PPARGC1B)
GO:0009617	response to bacterium	29	411	0.00646667257829599	0.116966990044438	ENSECAG00000000548(-);ENSECAG00000001174(TNF);ENSECAG00000001401(LALBA);ENSECAG00000001923(-);ENSECAG00000002962(ADIPOQ);ENSECAG00000004945(CCR7);ENSECAG00000005631(BDKRB1);ENSECAG00000006095(-);ENSECAG00000006662(MPO);ENSECAG00000006771(PRKCA);ENSECAG00000009126(NOS1);ENSECAG00000009902(IRF5);ENSECAG00000010953(TNIP3);ENSECAG00000012803(IL12B);ENSECAG00000014037(PCK1);ENSECAG00000014799(RARRES2)…
GO:0019932	second-messenger-mediated signaling	17	202	0.00657588212513944	0.118171479347742	ENSECAG00000001174(TNF);ENSECAG00000002984(XCR1);ENSECAG00000003105(CXCR6);ENSECAG00000004098(C10orf71);ENSECAG00000004442(CX3CR1);ENSECAG00000004945(CCR7);ENSECAG00000005185(CCR6);ENSECAG00000006595(-);ENSECAG00000006795(RYR2);ENSECAG00000008441(ADORA2B);ENSECAG00000009126(NOS1);ENSECAG00000015063(ADGRG6);ENSECAG00000015270(TREM2);ENSECAG00000016559(TNFSF11);ENSECAG00000017755(RAPGEF4);ENSECAG00…
GO:0014013	regulation of gliogenesis	8	65	0.00659690003179817	0.118171479347742	ENSECAG00000000593(PTN);ENSECAG00000001174(TNF);ENSECAG00000010091(CLCF1);ENSECAG00000013082(RNF112);ENSECAG00000016320(SOX8);ENSECAG00000017600(CNTN2);ENSECAG00000024147(SOX10);ENSECAG00000037831(SOX11)
GO:0070098	chemokine-mediated signaling pathway	8	65	0.00659690003179817	0.118171479347742	ENSECAG00000002984(XCR1);ENSECAG00000003105(CXCR6);ENSECAG00000004442(CX3CR1);ENSECAG00000004945(CCR7);ENSECAG00000005185(CCR6);ENSECAG00000006595(-);ENSECAG00000015270(TREM2);ENSECAG00000021856(PADI2)
GO:0001649	osteoblast differentiation	13	138	0.00665414576084161	0.118814891133489	ENSECAG00000001174(TNF);ENSECAG00000008518(NPNT);ENSECAG00000010454(MYOC);ENSECAG00000011502(OSTN);ENSECAG00000014708(PTHLH);ENSECAG00000014829(FGF2);ENSECAG00000016320(SOX8);ENSECAG00000017191(SPP1);ENSECAG00000018104(IGFBP3);ENSECAG00000018546(TP63);ENSECAG00000018933(WNT4);ENSECAG00000024146(UCMA);ENSECAG00000037831(SOX11)
GO:0009581	detection of external stimulus	9	79	0.00678324503845243	0.120301974880609	ENSECAG00000000231(CACNB4);ENSECAG00000006929(GNAT2);ENSECAG00000010170(RPE65);ENSECAG00000010669(CRB1);ENSECAG00000013221(PTPRQ);ENSECAG00000013464(RRH);ENSECAG00000015284(CHRNA10);ENSECAG00000018842(GNGT1);ENSECAG00000021205(COL11A1)
GO:1903305	regulation of regulated secretory pathway	12	123	0.00681328002444248	0.120301974880609	ENSECAG00000000231(CACNB4);ENSECAG00000008441(ADORA2B);ENSECAG00000010444(SYT6);ENSECAG00000012940(NLGN1);ENSECAG00000013567(DRD2);ENSECAG00000014602(VAMP1);ENSECAG00000014632(CPLX2);ENSECAG00000015208(SYP);ENSECAG00000016151(CHRNA4);ENSECAG00000023008(RIMS2);ENSECAG00000023478(PRAM1);ENSECAG00000038631(CHRM2)
GO:0051896	regulation of protein kinase B signaling	11	108	0.00683919729511013	0.120301974880609	ENSECAG00000000105(GCNT2);ENSECAG00000001174(TNF);ENSECAG00000002250(SPRY2);ENSECAG00000010127(INSR);ENSECAG00000010454(MYOC);ENSECAG00000010512(RCN3);ENSECAG00000013567(DRD2);ENSECAG00000014829(FGF2);ENSECAG00000016559(TNFSF11);ENSECAG00000023599(HPSE);ENSECAG00000039579(GDF15)
GO:2000377	regulation of reactive oxygen species metabolic process	11	108	0.00683919729511013	0.120301974880609	ENSECAG00000001174(TNF);ENSECAG00000008781(RIPK3);ENSECAG00000009034(DUOXA1);ENSECAG00000010127(INSR);ENSECAG00000018904(NOXA1);ENSECAG00000019445(MMP12);ENSECAG00000021933(AGXT2);ENSECAG00000023733(MMP1);ENSECAG00000024793(PDGFRB);ENSECAG00000031636(PLIN5);ENSECAG00000031963(ADGRB1)
GO:0044708	single-organism behavior	24	323	0.00685552325501067	0.120301974880609	ENSECAG00000000231(CACNB4);ENSECAG00000000551(PAX5);ENSECAG00000000593(PTN);ENSECAG00000004544(HRH1);ENSECAG00000004819(DNAH11);ENSECAG00000011893(CNTNAP4);ENSECAG00000012153(JPH4);ENSECAG00000013429(SLITRK6);ENSECAG00000013465(SLC4A10);ENSECAG00000013567(DRD2);ENSECAG00000013741(MORC1);ENSECAG00000014338(EGR1);ENSECAG00000016151(CHRNA4);ENSECAG00000016581(HRH2);ENSECAG00000017305(SEZ6L2);ENSECAG…
GO:0048483	autonomic nervous system development	6	40	0.00688858911989128	0.120301974880609	ENSECAG00000007324(GBX2);ENSECAG00000016320(SOX8);ENSECAG00000016514(PHOX2A);ENSECAG00000018546(TP63);ENSECAG00000024147(SOX10);ENSECAG00000037831(SOX11)
GO:0050704	regulation of interleukin-1 secretion	6	40	0.00688858911989128	0.120301974880609	ENSECAG00000003655(-);ENSECAG00000004945(CCR7);ENSECAG00000008523(NLRP1);ENSECAG00000016792(-);ENSECAG00000017662(NLRP12);ENSECAG00000021702(PANX2)
GO:0051716	cellular response to stimulus	306	6374	0.00707963683511235	0.123252052526284	ENSECAG00000000005(HNF4G);ENSECAG00000000105(GCNT2);ENSECAG00000000231(CACNB4);ENSECAG00000000530(EPHA5);ENSECAG00000000548(-);ENSECAG00000000593(PTN);ENSECAG00000000607(TRIB3);ENSECAG00000000634(SMPDL3B);ENSECAG00000000639(PLXNB3);ENSECAG00000000658(GPNMB);ENSECAG00000000660(PROK2);ENSECAG00000000954(NPR1);ENSECAG00000001007(-);ENSECAG00000001174(TNF);ENSECAG00000001213(ATOH1);ENSECAG00000001639…
GO:0052652	cyclic purine nucleotide metabolic process	8	66	0.00723119695993202	0.12549843695882	ENSECAG00000000954(NPR1);ENSECAG00000003230(AKAP5);ENSECAG00000006685(NPFFR2);ENSECAG00000008441(ADORA2B);ENSECAG00000009126(NOS1);ENSECAG00000011645(GUCY2D);ENSECAG00000011949(LGR5);ENSECAG00000013567(DRD2)
GO:0051049	regulation of transport	72	1254	0.00728463722606332	0.126033273249686	ENSECAG00000000231(CACNB4);ENSECAG00000000530(EPHA5);ENSECAG00000000607(TRIB3);ENSECAG00000001174(TNF);ENSECAG00000002188(KCNJ16);ENSECAG00000002935(KCNF1);ENSECAG00000002962(ADIPOQ);ENSECAG00000003655(-);ENSECAG00000003664(KCNJ12);ENSECAG00000004709(C2);ENSECAG00000004945(CCR7);ENSECAG00000004969(GPR68);ENSECAG00000006772(DYSF);ENSECAG00000006795(RYR2);ENSECAG00000007507(SLC35D3);ENSECAG00000007…
GO:0007605	sensory perception of sound	11	109	0.00732014182204604	0.126255449196961	ENSECAG00000000233(TMPRSS3);ENSECAG00000000340(CNTN5);ENSECAG00000002250(SPRY2);ENSECAG00000013221(PTPRQ);ENSECAG00000015284(CHRNA10);ENSECAG00000016114(ATP6V0A4);ENSECAG00000017133(GABRB2);ENSECAG00000019007(THRB);ENSECAG00000021205(COL11A1);ENSECAG00000022751(GRXCR1);ENSECAG00000029028(COL11A2)
GO:0001657	ureteric bud development	9	80	0.00735952229122857	0.12654289717418	ENSECAG00000008518(NPNT);ENSECAG00000010762(ROBO2);ENSECAG00000013092(WNT6);ENSECAG00000013233(FAT4);ENSECAG00000016320(SOX8);ENSECAG00000018933(WNT4);ENSECAG00000020505(GDF11);ENSECAG00000023515(SIX4);ENSECAG00000023854(CRLF1)
GO:0032846	positive regulation of homeostatic process	13	140	0.00748692672756251	0.128337442459233	ENSECAG00000001174(TNF);ENSECAG00000004969(GPR68);ENSECAG00000006795(RYR2);ENSECAG00000009139(CFTR);ENSECAG00000011067(CAPN3);ENSECAG00000013567(DRD2);ENSECAG00000016559(TNFSF11);ENSECAG00000017181(PTGS2);ENSECAG00000017191(SPP1);ENSECAG00000019769(PPARGC1B);ENSECAG00000022448(INHBA);ENSECAG00000024943(CA7);ENSECAG00000039917(OSCAR)
GO:0098656	anion transmembrane transport	17	205	0.00758415837634387	0.129027704451887	ENSECAG00000006620(GABRA1);ENSECAG00000007576(SLC38A1);ENSECAG00000008427(SLC43A1);ENSECAG00000009139(CFTR);ENSECAG00000009542(GABRE);ENSECAG00000010920(SLC5A12);ENSECAG00000011123(GABRG1);ENSECAG00000013230(SLC5A8);ENSECAG00000013465(SLC4A10);ENSECAG00000013480(ANO4);ENSECAG00000014012(GABRA6);ENSECAG00000014930(SLC6A18);ENSECAG00000015837(SLC26A9);ENSECAG00000017843(-);ENSECAG00000020615(SLC13A…
GO:0006704	glucocorticoid biosynthetic process	3	10	0.00761983750936469	0.129027704451887	ENSECAG00000017494(CYP11A1);ENSECAG00000018933(WNT4);ENSECAG00000032184(-)
GO:0051386	regulation of neurotrophin TRK receptor signaling pathway	3	10	0.00761983750936469	0.129027704451887	ENSECAG00000002250(SPRY2);ENSECAG00000018905(AGTR2);MSTRG.1128(CYFIP1)
GO:0072224	metanephric glomerulus development	3	10	0.00761983750936469	0.129027704451887	ENSECAG00000002962(ADIPOQ);ENSECAG00000009274(NPHS2);ENSECAG00000024793(PDGFRB)
GO:0044272	sulfur compound biosynthetic process	10	95	0.00773391064070017	0.129358859909611	ENSECAG00000010807(PXYLP1);ENSECAG00000015626(BHMT);ENSECAG00000017602(MAT1A);ENSECAG00000021670(GGT5);ENSECAG00000021749(-);ENSECAG00000022398(NDST3);ENSECAG00000022794(-);ENSECAG00000023578(ELOVL3);ENSECAG00000032529(CHST13);MSTRG.5623(ACSM5)
GO:0006082	organic acid metabolic process	47	758	0.00774359245850443	0.129358859909611	ENSECAG00000000006(GAD2);ENSECAG00000000607(TRIB3);ENSECAG00000000662(HMGCLL1);ENSECAG00000002962(ADIPOQ);ENSECAG00000005379(HPGD);ENSECAG00000006404(SLC17A3);ENSECAG00000006662(MPO);ENSECAG00000008161(HAL);ENSECAG00000008398(DAO);ENSECAG00000008871(ALDH1A3);ENSECAG00000009017(-);ENSECAG00000009034(DUOXA1);ENSECAG00000009126(NOS1);ENSECAG00000010127(INSR);ENSECAG00000010807(PXYLP1);ENSECAG0000001…
GO:0006636	unsaturated fatty acid biosynthetic process	6	41	0.00778234675937121	0.129358859909611	ENSECAG00000012771(ALOXE3);ENSECAG00000017181(PTGS2);ENSECAG00000020644(LTC4S);ENSECAG00000021670(GGT5);ENSECAG00000022015(ALOX12);ENSECAG00000023578(ELOVL3)
GO:0016101	diterpenoid metabolic process	6	41	0.00778234675937121	0.129358859909611	ENSECAG00000008871(ALDH1A3);ENSECAG00000010170(RPE65);ENSECAG00000010342(RETSAT);ENSECAG00000014799(RARRES2);ENSECAG00000016560(CRABP2);ENSECAG00000023566(DHRS9)
GO:0032732	positive regulation of interleukin-1 production	6	41	0.00778234675937121	0.129358859909611	ENSECAG00000001174(TNF);ENSECAG00000003655(-);ENSECAG00000008523(NLRP1);ENSECAG00000014338(EGR1);ENSECAG00000016792(-);ENSECAG00000021702(PANX2)
GO:0051046	regulation of secretion	36	547	0.00778668172096716	0.129358859909611	ENSECAG00000000231(CACNB4);ENSECAG00000000530(EPHA5);ENSECAG00000001174(TNF);ENSECAG00000003655(-);ENSECAG00000004945(CCR7);ENSECAG00000004969(GPR68);ENSECAG00000008441(ADORA2B);ENSECAG00000008523(NLRP1);ENSECAG00000009139(CFTR);ENSECAG00000010444(SYT6);ENSECAG00000012803(IL12B);ENSECAG00000012940(NLGN1);ENSECAG00000013567(DRD2);ENSECAG00000014602(VAMP1);ENSECAG00000014632(CPLX2);ENSECAG000000152…
GO:0023051	regulation of signaling	129	2452	0.00780193446950805	0.129358859909611	ENSECAG00000000105(GCNT2);ENSECAG00000000231(CACNB4);ENSECAG00000000530(EPHA5);ENSECAG00000000593(PTN);ENSECAG00000000607(TRIB3);ENSECAG00000000634(SMPDL3B);ENSECAG00000000660(PROK2);ENSECAG00000001174(TNF);ENSECAG00000002250(SPRY2);ENSECAG00000002962(ADIPOQ);ENSECAG00000003072(TCIM);ENSECAG00000003230(AKAP5);ENSECAG00000003655(-);ENSECAG00000004098(C10orf71);ENSECAG00000004544(HRH1);ENSECAG00000…
GO:0001774	microglial cell activation	4	19	0.00790124483038331	0.129464220441369	ENSECAG00000001174(TNF);ENSECAG00000015270(TREM2);ENSECAG00000023733(MMP1);ENSECAG00000024055(JUN)
GO:0010884	positive regulation of lipid storage	4	19	0.00790124483038331	0.129464220441369	ENSECAG00000003049(HILPDA);ENSECAG00000008600(APOB);ENSECAG00000026894(CIDEA);ENSECAG00000031636(PLIN5)
GO:0032331	negative regulation of chondrocyte differentiation	4	19	0.00790124483038331	0.129464220441369	ENSECAG00000014708(PTHLH);ENSECAG00000019421(GDF5);ENSECAG00000020178(WNT9A);ENSECAG00000027948(NKX3-2)
GO:1904407	positive regulation of nitric oxide metabolic process	4	19	0.00790124483038331	0.129464220441369	ENSECAG00000001174(TNF);ENSECAG00000010127(INSR);ENSECAG00000021933(AGXT2);ENSECAG00000023733(MMP1)
GO:0072593	reactive oxygen species metabolic process	15	173	0.00793482268696356	0.129488574613559	ENSECAG00000001174(TNF);ENSECAG00000006662(MPO);ENSECAG00000008781(RIPK3);ENSECAG00000009034(DUOXA1);ENSECAG00000009126(NOS1);ENSECAG00000010127(INSR);ENSECAG00000015095(NCF1);ENSECAG00000018904(NOXA1);ENSECAG00000019445(MMP12);ENSECAG00000021933(AGXT2);ENSECAG00000023733(MMP1);ENSECAG00000023918(DUOX1);ENSECAG00000024793(PDGFRB);ENSECAG00000031636(PLIN5);ENSECAG00000031963(ADGRB1)
GO:0072163	mesonephric epithelium development	9	81	0.00797246115463123	0.129488574613559	ENSECAG00000008518(NPNT);ENSECAG00000010762(ROBO2);ENSECAG00000013092(WNT6);ENSECAG00000013233(FAT4);ENSECAG00000016320(SOX8);ENSECAG00000018933(WNT4);ENSECAG00000020505(GDF11);ENSECAG00000023515(SIX4);ENSECAG00000023854(CRLF1)
GO:0072164	mesonephric tubule development	9	81	0.00797246115463123	0.129488574613559	ENSECAG00000008518(NPNT);ENSECAG00000010762(ROBO2);ENSECAG00000013092(WNT6);ENSECAG00000013233(FAT4);ENSECAG00000016320(SOX8);ENSECAG00000018933(WNT4);ENSECAG00000020505(GDF11);ENSECAG00000023515(SIX4);ENSECAG00000023854(CRLF1)
GO:0002526	acute inflammatory response	7	54	0.00815189521039765	0.132018047142806	ENSECAG00000001174(TNF);ENSECAG00000002111(ITIH4);ENSECAG00000004945(CCR7);ENSECAG00000011404(SAA1);ENSECAG00000016559(TNFSF11);ENSECAG00000017181(PTGS2);ENSECAG00000021580(-)
GO:1901605	alpha-amino acid metabolic process	16	190	0.0081798365997184	0.132086578831975	ENSECAG00000000662(HMGCLL1);ENSECAG00000008161(HAL);ENSECAG00000008398(DAO);ENSECAG00000009126(NOS1);ENSECAG00000013964(CARNMT1);ENSECAG00000015341(KMO);ENSECAG00000015626(BHMT);ENSECAG00000017602(MAT1A);ENSECAG00000020956(SERINC2);ENSECAG00000020973(BCAT1);ENSECAG00000021749(-);ENSECAG00000021856(PADI2);ENSECAG00000021933(AGXT2);ENSECAG00000022794(-);ENSECAG00000024625(TH);ENSECAG00000033320(PRO…
GO:0050801	ion homeostasis	37	568	0.00823766320668196	0.132635900937645	ENSECAG00000000233(TMPRSS3);ENSECAG00000002984(XCR1);ENSECAG00000003105(CXCR6);ENSECAG00000003925(-);ENSECAG00000004442(CX3CR1);ENSECAG00000004945(CCR7);ENSECAG00000005185(CCR6);ENSECAG00000006195(-);ENSECAG00000006595(-);ENSECAG00000006795(RYR2);ENSECAG00000007249(MCOLN3);ENSECAG00000007539(TRPM1);ENSECAG00000009139(CFTR);ENSECAG00000010454(MYOC);ENSECAG00000010512(RCN3);ENSECAG00000010531(F2RL2…
GO:0046394	carboxylic acid biosynthetic process	17	207	0.00832291005529205	0.13362228218453	ENSECAG00000000607(TRIB3);ENSECAG00000008871(ALDH1A3);ENSECAG00000012771(ALOXE3);ENSECAG00000015341(KMO);ENSECAG00000015626(BHMT);ENSECAG00000017181(PTGS2);ENSECAG00000020644(LTC4S);ENSECAG00000020869(FGFR4);ENSECAG00000020973(BCAT1);ENSECAG00000021670(GGT5);ENSECAG00000021749(-);ENSECAG00000021856(PADI2);ENSECAG00000021933(AGXT2);ENSECAG00000022015(ALOX12);ENSECAG00000022794(-);ENSECAG0000002356…
GO:0006909	phagocytosis	13	142	0.00839999323916919	0.134472305561527	ENSECAG00000000548(-);ENSECAG00000001174(TNF);ENSECAG00000001923(-);ENSECAG00000002962(ADIPOQ);ENSECAG00000004709(C2);ENSECAG00000006095(-);ENSECAG00000006772(DYSF);ENSECAG00000015109(-);ENSECAG00000015270(TREM2);ENSECAG00000022446(PLD4);ENSECAG00000031522(-);ENSECAG00000031963(ADGRB1);MSTRG.1128(CYFIP1)
GO:0048583	regulation of response to stimulus	148	2868	0.00851912848363067	0.135753708992505	ENSECAG00000000105(GCNT2);ENSECAG00000000231(CACNB4);ENSECAG00000000530(EPHA5);ENSECAG00000000548(-);ENSECAG00000000593(PTN);ENSECAG00000000607(TRIB3);ENSECAG00000000634(SMPDL3B);ENSECAG00000000660(PROK2);ENSECAG00000001073(F11);ENSECAG00000001174(TNF);ENSECAG00000001923(-);ENSECAG00000002132(MYOD1);ENSECAG00000002250(SPRY2);ENSECAG00000002962(ADIPOQ);ENSECAG00000003002(CD9);ENSECAG00000003072(TC…
GO:0001916	positive regulation of T cell mediated cytotoxicity	5	30	0.00852877367570935	0.135753708992505	ENSECAG00000012803(IL12B);ENSECAG00000016428(-);ENSECAG00000019052(-);ENSECAG00000030839(CD1A7);ENSECAG00000034395(MHCB3)
GO:0009190	cyclic nucleotide biosynthetic process	8	68	0.0086364078056561	0.136685874674177	ENSECAG00000000954(NPR1);ENSECAG00000003230(AKAP5);ENSECAG00000006685(NPFFR2);ENSECAG00000008441(ADORA2B);ENSECAG00000009126(NOS1);ENSECAG00000011645(GUCY2D);ENSECAG00000011949(LGR5);ENSECAG00000013567(DRD2)
GO:0050729	positive regulation of inflammatory response	8	68	0.0086364078056561	0.136685874674177	ENSECAG00000001174(TNF);ENSECAG00000004945(CCR7);ENSECAG00000008441(ADORA2B);ENSECAG00000016559(TNFSF11);ENSECAG00000017181(PTGS2);ENSECAG00000020892(TLR10);ENSECAG00000021182(TNFSF4);ENSECAG00000033827(-)
GO:0007610	behavior	38	589	0.00867875565384054	0.136966990786248	ENSECAG00000000231(CACNB4);ENSECAG00000000551(PAX5);ENSECAG00000000593(PTN);ENSECAG00000004544(HRH1);ENSECAG00000004819(DNAH11);ENSECAG00000004945(CCR7);ENSECAG00000005185(CCR6);ENSECAG00000006772(DYSF);ENSECAG00000007249(MCOLN3);ENSECAG00000008871(ALDH1A3);ENSECAG00000010510(SEMA4F);ENSECAG00000010762(ROBO2);ENSECAG00000011893(CNTNAP4);ENSECAG00000012153(JPH4);ENSECAG00000012940(NLGN1);ENSECAG00…
GO:0002065	columnar/cuboidal epithelial cell differentiation	12	127	0.00872657910605644	0.137332689830058	ENSECAG00000001213(ATOH1);ENSECAG00000007249(MCOLN3);ENSECAG00000013429(SLITRK6);ENSECAG00000014829(FGF2);ENSECAG00000018546(TP63);ENSECAG00000018933(WNT4);ENSECAG00000023669(ROS1);ENSECAG00000024147(SOX10);ENSECAG00000027754(CDX2);ENSECAG00000027948(NKX3-2);ENSECAG00000028766(NEUROD1);ENSECAG00000037831(SOX11)
GO:1901617	organic hydroxy compound biosynthetic process	15	175	0.00878198603288098	0.137651183374191	ENSECAG00000001174(TNF);ENSECAG00000008398(DAO);ENSECAG00000008600(APOB);ENSECAG00000009139(CFTR);ENSECAG00000009528(CDH3);ENSECAG00000013175(TPH2);ENSECAG00000014037(PCK1);ENSECAG00000018933(WNT4);ENSECAG00000020647(PLCB2);ENSECAG00000020869(FGFR4);ENSECAG00000022015(ALOX12);ENSECAG00000023982(NPC1L1);ENSECAG00000024625(TH);ENSECAG00000032184(-);ENSECAG00000038231(P2RY6)
GO:0043436	oxoacid metabolic process	46	744	0.0087962342992662	0.137651183374191	ENSECAG00000000006(GAD2);ENSECAG00000000607(TRIB3);ENSECAG00000000662(HMGCLL1);ENSECAG00000002962(ADIPOQ);ENSECAG00000005379(HPGD);ENSECAG00000006662(MPO);ENSECAG00000008161(HAL);ENSECAG00000008398(DAO);ENSECAG00000008871(ALDH1A3);ENSECAG00000009017(-);ENSECAG00000009034(DUOXA1);ENSECAG00000009126(NOS1);ENSECAG00000010127(INSR);ENSECAG00000010807(PXYLP1);ENSECAG00000012771(ALOXE3);ENSECAG00000013…
GO:0009611	response to wounding	35	533	0.00890240308050815	0.138846423946646	ENSECAG00000000593(PTN);ENSECAG00000000634(SMPDL3B);ENSECAG00000001073(F11);ENSECAG00000001174(TNF);ENSECAG00000002132(MYOD1);ENSECAG00000002962(ADIPOQ);ENSECAG00000003002(CD9);ENSECAG00000004945(CCR7);ENSECAG00000006771(PRKCA);ENSECAG00000006772(DYSF);ENSECAG00000008441(ADORA2B);ENSECAG00000008723(-);ENSECAG00000009008(TRIM72);ENSECAG00000009034(DUOXA1);ENSECAG00000010531(F2RL2);ENSECAG000000110…
GO:0033002	muscle cell proliferation	11	112	0.0089224591227606	0.138846423946646	ENSECAG00000001174(TNF);ENSECAG00000002962(ADIPOQ);ENSECAG00000012803(IL12B);ENSECAG00000016339(ADAMTS1);ENSECAG00000018104(IGFBP3);ENSECAG00000018182(TBX20);ENSECAG00000020172(ZFPM2);ENSECAG00000021162(CDH13);ENSECAG00000024055(JUN);ENSECAG00000024793(PDGFRB);ENSECAG00000038231(P2RY6)
GO:0032651	regulation of interleukin-1 beta production	7	55	0.00900289679544655	0.139319827909535	ENSECAG00000001174(TNF);ENSECAG00000003011(S1PR3);ENSECAG00000003655(-);ENSECAG00000004945(CCR7);ENSECAG00000008523(NLRP1);ENSECAG00000014338(EGR1);ENSECAG00000016792(-)
GO:0060395	SMAD protein signal transduction	7	55	0.00900289679544655	0.139319827909535	ENSECAG00000007994(TBXT);ENSECAG00000014260(FOS);ENSECAG00000019421(GDF5);ENSECAG00000020505(GDF11);ENSECAG00000022448(INHBA);ENSECAG00000024055(JUN);ENSECAG00000039579(GDF15)
GO:0048584	positive regulation of response to stimulus	90	1638	0.0090711379475982	0.139987006942021	ENSECAG00000000105(GCNT2);ENSECAG00000000231(CACNB4);ENSECAG00000000548(-);ENSECAG00000000593(PTN);ENSECAG00000000634(SMPDL3B);ENSECAG00000000660(PROK2);ENSECAG00000001174(TNF);ENSECAG00000001923(-);ENSECAG00000002132(MYOD1);ENSECAG00000002250(SPRY2);ENSECAG00000002962(ADIPOQ);ENSECAG00000003072(TCIM);ENSECAG00000003655(-);ENSECAG00000004098(C10orf71);ENSECAG00000004709(C2);ENSECAG00000004945(CCR…
GO:0002708	positive regulation of lymphocyte mediated immunity	9	83	0.00931407922725845	0.142944174586933	ENSECAG00000001174(TNF);ENSECAG00000010091(CLCF1);ENSECAG00000012803(IL12B);ENSECAG00000014775(CLNK);ENSECAG00000016428(-);ENSECAG00000016475(HPX);ENSECAG00000019052(-);ENSECAG00000030839(CD1A7);ENSECAG00000034395(MHCB3)
GO:0046660	female sex differentiation	9	83	0.00931407922725845	0.142944174586933	ENSECAG00000007468(GAS2);ENSECAG00000010762(ROBO2);ENSECAG00000016339(ADAMTS1);ENSECAG00000018546(TP63);ENSECAG00000018933(WNT4);ENSECAG00000020172(ZFPM2);ENSECAG00000022448(INHBA);ENSECAG00000023357(COL9A3);ENSECAG00000023997(DACH2)
GO:0021884	forebrain neuron development	4	20	0.0095456084683399	0.14453082529013	ENSECAG00000007324(GBX2);ENSECAG00000013465(SLC4A10);ENSECAG00000013567(DRD2);ENSECAG00000017600(CNTN2)
GO:0099560	synaptic membrane adhesion	4	20	0.0095456084683399	0.14453082529013	ENSECAG00000000056(SLITRK3);ENSECAG00000009864(PTPRD);ENSECAG00000012940(NLGN1);ENSECAG00000024060(LRFN5)
GO:0051480	regulation of cytosolic calcium ion concentration	18	227	0.00954881056715635	0.14453082529013	ENSECAG00000002984(XCR1);ENSECAG00000003105(CXCR6);ENSECAG00000004442(CX3CR1);ENSECAG00000004945(CCR7);ENSECAG00000005185(CCR6);ENSECAG00000006195(-);ENSECAG00000006595(-);ENSECAG00000006795(RYR2);ENSECAG00000007249(MCOLN3);ENSECAG00000007539(TRPM1);ENSECAG00000010531(F2RL2);ENSECAG00000011067(CAPN3);ENSECAG00000013567(DRD2);ENSECAG00000015284(CHRNA10);ENSECAG00000018404(DHRS7C);ENSECAG0000002064…
GO:0061041	regulation of wound healing	10	98	0.00956191379199856	0.14453082529013	ENSECAG00000001073(F11);ENSECAG00000002132(MYOD1);ENSECAG00000003002(CD9);ENSECAG00000006771(PRKCA);ENSECAG00000011067(CAPN3);ENSECAG00000017329(CPB2);ENSECAG00000018933(WNT4);ENSECAG00000022015(ALOX12);ENSECAG00000023599(HPSE);ENSECAG00000023918(DUOX1)
GO:0002064	epithelial cell development	15	177	0.00969938475247032	0.14453082529013	ENSECAG00000001174(TNF);ENSECAG00000002962(ADIPOQ);ENSECAG00000003011(S1PR3);ENSECAG00000009274(NPHS2);ENSECAG00000011334(SALL1);ENSECAG00000011345(ONECUT2);ENSECAG00000013429(SLITRK6);ENSECAG00000016320(SOX8);ENSECAG00000016581(HRH2);ENSECAG00000018546(TP63);ENSECAG00000018933(WNT4);ENSECAG00000019154(ADAMTSL4);ENSECAG00000019716(CCDC88C);ENSECAG00000023669(ROS1);ENSECAG00000027948(NKX3-2)
GO:0006928	movement of cell or subcellular component	84	1518	0.00978352239142731	0.14453082529013	ENSECAG00000000105(GCNT2);ENSECAG00000000530(EPHA5);ENSECAG00000000593(PTN);ENSECAG00000000639(PLXNB3);ENSECAG00000000658(GPNMB);ENSECAG00000001174(TNF);ENSECAG00000001213(ATOH1);ENSECAG00000002250(SPRY2);ENSECAG00000002962(ADIPOQ);ENSECAG00000002984(XCR1);ENSECAG00000003002(CD9);ENSECAG00000003105(CXCR6);ENSECAG00000003655(-);ENSECAG00000004442(CX3CR1);ENSECAG00000004544(HRH1);ENSECAG00000004819…
GO:0009584	detection of visible light	5	31	0.00981628185634533	0.14453082529013	ENSECAG00000000231(CACNB4);ENSECAG00000006929(GNAT2);ENSECAG00000010170(RPE65);ENSECAG00000010669(CRB1);ENSECAG00000013464(RRH)
GO:0072376	protein activation cascade	7	56	0.00991721669654571	0.14453082529013	ENSECAG00000000548(-);ENSECAG00000001923(-);ENSECAG00000004709(C2);ENSECAG00000006095(-);ENSECAG00000015109(-);ENSECAG00000031522(-);ENSECAG00000036123(-)
GO:0042180	cellular ketone metabolic process	13	145	0.00993128857108388	0.14453082529013	ENSECAG00000000607(TRIB3);ENSECAG00000002962(ADIPOQ);ENSECAG00000009034(DUOXA1);ENSECAG00000014338(EGR1);ENSECAG00000015341(KMO);ENSECAG00000017181(PTGS2);ENSECAG00000017494(CYP11A1);ENSECAG00000018933(WNT4);ENSECAG00000020869(FGFR4);ENSECAG00000023566(DHRS9);ENSECAG00000031636(PLIN5);ENSECAG00000032184(-);MSTRG.5623(ACSM5)
GO:0061061	muscle structure development	29	425	0.0100558143096679	0.14453082529013	ENSECAG00000000231(CACNB4);ENSECAG00000000551(PAX5);ENSECAG00000001174(TNF);ENSECAG00000002132(MYOD1);ENSECAG00000003002(CD9);ENSECAG00000006772(DYSF);ENSECAG00000007994(TBXT);ENSECAG00000008518(NPNT);ENSECAG00000009008(TRIM72);ENSECAG00000011067(CAPN3);ENSECAG00000011486(ATF3);ENSECAG00000012667(RBFOX1);ENSECAG00000014260(FOS);ENSECAG00000014338(EGR1);ENSECAG00000016320(SOX8);ENSECAG00000016661(…
GO:0002922	positive regulation of humoral immune response	3	11	0.0101452752320142	0.14453082529013	ENSECAG00000001174(TNF);ENSECAG00000004945(CCR7);ENSECAG00000016475(HPX)
GO:0016114	terpenoid biosynthetic process	3	11	0.0101452752320142	0.14453082529013	ENSECAG00000008871(ALDH1A3);ENSECAG00000010170(RPE65);ENSECAG00000023566(DHRS9)
GO:0030728	ovulation	3	11	0.0101452752320142	0.14453082529013	ENSECAG00000007468(GAS2);ENSECAG00000016339(ADAMTS1);ENSECAG00000022448(INHBA)
GO:0035994	response to muscle stretch	3	11	0.0101452752320142	0.14453082529013	ENSECAG00000006795(RYR2);ENSECAG00000014260(FOS);ENSECAG00000024055(JUN)
GO:0043584	nose development	3	11	0.0101452752320142	0.14453082529013	ENSECAG00000007740(HESX1);ENSECAG00000008871(ALDH1A3);ENSECAG00000023515(SIX4)
GO:0097154	GABAergic neuron differentiation	3	11	0.0101452752320142	0.14453082529013	ENSECAG00000013567(DRD2);ENSECAG00000017600(CNTN2);ENSECAG00000022448(INHBA)
GO:0050807	regulation of synapse organization	10	99	0.0102392133547063	0.14453082529013	ENSECAG00000000056(SLITRK3);ENSECAG00000001174(TNF);ENSECAG00000002417(LRRTM3);ENSECAG00000011893(CNTNAP4);ENSECAG00000012940(NLGN1);ENSECAG00000013429(SLITRK6);ENSECAG00000015351(LRRN3);ENSECAG00000015695(PTPRO);ENSECAG00000023515(SIX4);ENSECAG00000031963(ADGRB1)
GO:0016331	morphogenesis of embryonic epithelium	12	130	0.0104182611923177	0.14453082529013	ENSECAG00000005787(TBX18);ENSECAG00000007899(OVOL2);ENSECAG00000007994(TBXT);ENSECAG00000008871(ALDH1A3);ENSECAG00000013092(WNT6);ENSECAG00000016320(SOX8);ENSECAG00000018546(TP63);ENSECAG00000018933(WNT4);ENSECAG00000023496(IRX3);ENSECAG00000023515(SIX4);ENSECAG00000025115(CC2D2A);ENSECAG00000037831(SOX11)
GO:0048705	skeletal system morphogenesis	17	212	0.0104240468409815	0.14453082529013	ENSECAG00000000551(PAX5);ENSECAG00000000726(HOXC9);ENSECAG00000005519(HOXA7);ENSECAG00000007994(TBXT);ENSECAG00000018359(COL13A1);ENSECAG00000019769(PPARGC1B);ENSECAG00000020178(WNT9A);ENSECAG00000020599(HOXD10);ENSECAG00000021205(COL11A1);ENSECAG00000023325(TBX15);ENSECAG00000023515(SIX4);ENSECAG00000024793(PDGFRB);ENSECAG00000024821(ALX3);ENSECAG00000027948(NKX3-2);ENSECAG00000029028(COL11A2);E…
GO:0002682	regulation of immune system process	58	990	0.010444066585871	0.14453082529013	ENSECAG00000000231(CACNB4);ENSECAG00000000548(-);ENSECAG00000000593(PTN);ENSECAG00000000634(SMPDL3B);ENSECAG00000000658(GPNMB);ENSECAG00000001174(TNF);ENSECAG00000001923(-);ENSECAG00000002962(ADIPOQ);ENSECAG00000003072(TCIM);ENSECAG00000003655(-);ENSECAG00000004709(C2);ENSECAG00000004945(CCR7);ENSECAG00000004969(GPR68);ENSECAG00000005185(CCR6);ENSECAG00000005519(HOXA7);ENSECAG00000006095(-);ENSEC…
GO:0002586	regulation of antigen processing and presentation of peptide antigen via MHC class II	2	4	0.0105019338754208	0.14453082529013	ENSECAG00000015270(TREM2);ENSECAG00000020976(HLA-DOB)
GO:0002925	positive regulation of humoral immune response mediated by circulating immunoglobulin	2	4	0.0105019338754208	0.14453082529013	ENSECAG00000001174(TNF);ENSECAG00000016475(HPX)
GO:0006522	alanine metabolic process	2	4	0.0105019338754208	0.14453082529013	ENSECAG00000008398(DAO);ENSECAG00000021933(AGXT2)
GO:0006562	proline catabolic process	2	4	0.0105019338754208	0.14453082529013	ENSECAG00000008398(DAO);ENSECAG00000033320(PRODH2)
GO:0007468	regulation of rhodopsin gene expression	2	4	0.0105019338754208	0.14453082529013	ENSECAG00000010170(RPE65);ENSECAG00000012935(NRL)
GO:0009078	pyruvate family amino acid metabolic process	2	4	0.0105019338754208	0.14453082529013	ENSECAG00000008398(DAO);ENSECAG00000021933(AGXT2)
GO:0019344	cysteine biosynthetic process	2	4	0.0105019338754208	0.14453082529013	ENSECAG00000021749(-);ENSECAG00000022794(-)
GO:0021853	cerebral cortex GABAergic interneuron migration	2	4	0.0105019338754208	0.14453082529013	ENSECAG00000013567(DRD2);ENSECAG00000017600(CNTN2)
GO:0035787	cell migration involved in kidney development	2	4	0.0105019338754208	0.14453082529013	ENSECAG00000002962(ADIPOQ);ENSECAG00000024793(PDGFRB)
GO:0042435	indole-containing compound biosynthetic process	2	4	0.0105019338754208	0.14453082529013	ENSECAG00000013175(TPH2);ENSECAG00000022808(ASMT)
GO:0044849	estrous cycle	2	4	0.0105019338754208	0.14453082529013	ENSECAG00000000593(PTN);ENSECAG00000014338(EGR1)
GO:0045617	negative regulation of keratinocyte differentiation	2	4	0.0105019338754208	0.14453082529013	ENSECAG00000005519(HOXA7);ENSECAG00000018546(TP63)
GO:0051387	negative regulation of neurotrophin TRK receptor signaling pathway	2	4	0.0105019338754208	0.14453082529013	ENSECAG00000002250(SPRY2);ENSECAG00000018905(AGTR2)
GO:0060129	thyroid-stimulating hormone-secreting cell differentiation	2	4	0.0105019338754208	0.14453082529013	ENSECAG00000014829(FGF2);ENSECAG00000018933(WNT4)
GO:0060665	regulation of branching involved in salivary gland morphogenesis by mesenchymal-epithelial signaling	2	4	0.0105019338754208	0.14453082529013	ENSECAG00000011223(HGF);ENSECAG00000015510(FGF7)
GO:0070814	hydrogen sulfide biosynthetic process	2	4	0.0105019338754208	0.14453082529013	ENSECAG00000021749(-);ENSECAG00000022794(-)
GO:0072174	metanephric tubule formation	2	4	0.0105019338754208	0.14453082529013	ENSECAG00000016320(SOX8);ENSECAG00000018933(WNT4)
GO:0098735	positive regulation of the force of heart contraction	2	4	0.0105019338754208	0.14453082529013	ENSECAG00000006795(RYR2);ENSECAG00000009126(NOS1)
GO:1901894	regulation of calcium-transporting ATPase activity	2	4	0.0105019338754208	0.14453082529013	ENSECAG00000006795(RYR2);ENSECAG00000016365(C2H4orf3)
GO:1904936	interneuron migration	2	4	0.0105019338754208	0.14453082529013	ENSECAG00000013567(DRD2);ENSECAG00000017600(CNTN2)
GO:2000425	regulation of apoptotic cell clearance	2	4	0.0105019338754208	0.14453082529013	ENSECAG00000004709(C2);ENSECAG00000015270(TREM2)
GO:0010646	regulation of cell communication	129	2475	0.0105070874605102	0.14453082529013	ENSECAG00000000105(GCNT2);ENSECAG00000000231(CACNB4);ENSECAG00000000530(EPHA5);ENSECAG00000000593(PTN);ENSECAG00000000607(TRIB3);ENSECAG00000000634(SMPDL3B);ENSECAG00000000660(PROK2);ENSECAG00000001174(TNF);ENSECAG00000002250(SPRY2);ENSECAG00000002962(ADIPOQ);ENSECAG00000003072(TCIM);ENSECAG00000003230(AKAP5);ENSECAG00000003655(-);ENSECAG00000004098(C10orf71);ENSECAG00000004544(HRH1);ENSECAG00000…
GO:0001501	skeletal system development	29	427	0.0106812557558717	0.146564718758526	ENSECAG00000000551(PAX5);ENSECAG00000000726(HOXC9);ENSECAG00000004969(GPR68);ENSECAG00000005519(HOXA7);ENSECAG00000007994(TBXT);ENSECAG00000010454(MYOC);ENSECAG00000012577(HOXA10);ENSECAG00000013233(FAT4);ENSECAG00000014708(PTHLH);ENSECAG00000016516(WNT5B);ENSECAG00000016559(TNFSF11);ENSECAG00000018359(COL13A1);ENSECAG00000018546(TP63);ENSECAG00000019421(GDF5);ENSECAG00000019769(PPARGC1B);ENSECAG…
GO:0001823	mesonephros development	9	85	0.0108196544121995	0.147752679743572	ENSECAG00000008518(NPNT);ENSECAG00000010762(ROBO2);ENSECAG00000013092(WNT6);ENSECAG00000013233(FAT4);ENSECAG00000016320(SOX8);ENSECAG00000018933(WNT4);ENSECAG00000020505(GDF11);ENSECAG00000023515(SIX4);ENSECAG00000023854(CRLF1)
GO:0052548	regulation of endopeptidase activity	22	300	0.0108234715690124	0.147752679743572	ENSECAG00000001141(NAIP);ENSECAG00000001174(TNF);ENSECAG00000002111(ITIH4);ENSECAG00000008365(AMBP);ENSECAG00000008523(NLRP1);ENSECAG00000008723(-);ENSECAG00000010495(CIDEB);ENSECAG00000011223(HGF);ENSECAG00000012299(-);ENSECAG00000013598(COL28A1);ENSECAG00000014414(SPI2);ENSECAG00000016661(NR4A1);ENSECAG00000017181(PTGS2);ENSECAG00000017609(WFDC2);ENSECAG00000017662(NLRP12);ENSECAG00000018546(TP…
GO:1901653	cellular response to peptide	16	196	0.0108473965203951	0.147752679743572	ENSECAG00000000607(TRIB3);ENSECAG00000002962(ADIPOQ);ENSECAG00000009008(TRIM72);ENSECAG00000010127(INSR);ENSECAG00000010170(RPE65);ENSECAG00000011649(IRS4);ENSECAG00000013836(PKLR);ENSECAG00000014037(PCK1);ENSECAG00000014799(RARRES2);ENSECAG00000016661(NR4A1);ENSECAG00000017494(CYP11A1);ENSECAG00000017949(CRHBP);ENSECAG00000018559(GLP2R);ENSECAG00000024600(SERPINA12);ENSECAG00000032184(-);MSTRG.1…
GO:0030799	regulation of cyclic nucleotide metabolic process	6	44	0.0109617942267399	0.14822367873099	ENSECAG00000003230(AKAP5);ENSECAG00000006685(NPFFR2);ENSECAG00000008441(ADORA2B);ENSECAG00000009126(NOS1);ENSECAG00000011949(LGR5);ENSECAG00000013567(DRD2)
GO:0030802	regulation of cyclic nucleotide biosynthetic process	6	44	0.0109617942267399	0.14822367873099	ENSECAG00000003230(AKAP5);ENSECAG00000006685(NPFFR2);ENSECAG00000008441(ADORA2B);ENSECAG00000009126(NOS1);ENSECAG00000011949(LGR5);ENSECAG00000013567(DRD2)
GO:1903426	regulation of reactive oxygen species biosynthetic process	6	44	0.0109617942267399	0.14822367873099	ENSECAG00000001174(TNF);ENSECAG00000009034(DUOXA1);ENSECAG00000010127(INSR);ENSECAG00000021933(AGXT2);ENSECAG00000023733(MMP1);ENSECAG00000031963(ADGRB1)
GO:0055082	cellular chemical homeostasis	35	541	0.0110369768519361	0.148878929884107	ENSECAG00000000233(TMPRSS3);ENSECAG00000000530(EPHA5);ENSECAG00000002984(XCR1);ENSECAG00000003105(CXCR6);ENSECAG00000003925(-);ENSECAG00000004442(CX3CR1);ENSECAG00000004945(CCR7);ENSECAG00000004969(GPR68);ENSECAG00000005185(CCR6);ENSECAG00000005936(FOXA3);ENSECAG00000006195(-);ENSECAG00000006595(-);ENSECAG00000006795(RYR2);ENSECAG00000007249(MCOLN3);ENSECAG00000007539(TRPM1);ENSECAG00000009139(CF…
GO:0033559	unsaturated fatty acid metabolic process	8	71	0.0111141437602844	0.14940318814801	ENSECAG00000005379(HPGD);ENSECAG00000012771(ALOXE3);ENSECAG00000017181(PTGS2);ENSECAG00000020644(LTC4S);ENSECAG00000021670(GGT5);ENSECAG00000022015(ALOX12);ENSECAG00000023578(ELOVL3);ENSECAG00000023905(CYP2J2)
GO:0006935	chemotaxis	30	447	0.0111294782052457	0.14940318814801	ENSECAG00000000530(EPHA5);ENSECAG00000000593(PTN);ENSECAG00000000639(PLXNB3);ENSECAG00000000660(PROK2);ENSECAG00000001213(ATOH1);ENSECAG00000002984(XCR1);ENSECAG00000003105(CXCR6);ENSECAG00000003655(-);ENSECAG00000004442(CX3CR1);ENSECAG00000004544(HRH1);ENSECAG00000004945(CCR7);ENSECAG00000005185(CCR6);ENSECAG00000006595(-);ENSECAG00000006772(DYSF);ENSECAG00000007324(GBX2);ENSECAG00000009829(DSCA…
GO:0042742	defense response to bacterium	15	180	0.0112156393141326	0.150045149630555	ENSECAG00000000548(-);ENSECAG00000001174(TNF);ENSECAG00000001401(LALBA);ENSECAG00000001923(-);ENSECAG00000006095(-);ENSECAG00000006662(MPO);ENSECAG00000012803(IL12B);ENSECAG00000014799(RARRES2);ENSECAG00000015109(-);ENSECAG00000018578(AICDA);ENSECAG00000019194(CHGA);ENSECAG00000031522(-);ENSECAG00000031963(ADGRB1);ENSECAG00000038372(-);ENSECAG00000043705(DEFA31L)
GO:0043616	keratinocyte proliferation	5	32	0.011231166288986	0.150045149630555	ENSECAG00000007899(OVOL2);ENSECAG00000009528(CDH3);ENSECAG00000015510(FGF7);ENSECAG00000018546(TP63);ENSECAG00000021162(CDH13)
GO:0048666	neuron development	47	776	0.0116046598384113	0.154664019042558	ENSECAG00000000056(SLITRK3);ENSECAG00000000530(EPHA5);ENSECAG00000000593(PTN);ENSECAG00000000639(PLXNB3);ENSECAG00000001213(ATOH1);ENSECAG00000006929(GNAT2);ENSECAG00000007324(GBX2);ENSECAG00000007539(TRPM1);ENSECAG00000008034(PLPPR5);ENSECAG00000009829(DSCAML1);ENSECAG00000009963(CHODL);ENSECAG00000010170(RPE65);ENSECAG00000010454(MYOC);ENSECAG00000010510(SEMA4F);ENSECAG00000010669(CRB1);ENSECAG…
GO:0002705	positive regulation of leukocyte mediated immunity	10	101	0.0117026428831805	0.155597669456322	ENSECAG00000001174(TNF);ENSECAG00000008441(ADORA2B);ENSECAG00000010091(CLCF1);ENSECAG00000012803(IL12B);ENSECAG00000014775(CLNK);ENSECAG00000016428(-);ENSECAG00000016475(HPX);ENSECAG00000019052(-);ENSECAG00000030839(CD1A7);ENSECAG00000034395(MHCB3)
GO:0042330	taxis	30	449	0.0117930812504198	0.156426799157354	ENSECAG00000000530(EPHA5);ENSECAG00000000593(PTN);ENSECAG00000000639(PLXNB3);ENSECAG00000000660(PROK2);ENSECAG00000001213(ATOH1);ENSECAG00000002984(XCR1);ENSECAG00000003105(CXCR6);ENSECAG00000003655(-);ENSECAG00000004442(CX3CR1);ENSECAG00000004544(HRH1);ENSECAG00000004945(CCR7);ENSECAG00000005185(CCR6);ENSECAG00000006595(-);ENSECAG00000006772(DYSF);ENSECAG00000007324(GBX2);ENSECAG00000009829(DSCA…
GO:0051650	establishment of vesicle localization	17	215	0.0118740983480722	0.157127320420689	ENSECAG00000000231(CACNB4);ENSECAG00000008441(ADORA2B);ENSECAG00000009528(CDH3);ENSECAG00000010369(DNM3);ENSECAG00000010444(SYT6);ENSECAG00000011682(PPFIA2);ENSECAG00000012150(SHROOM2);ENSECAG00000012940(NLGN1);ENSECAG00000013567(DRD2);ENSECAG00000014602(VAMP1);ENSECAG00000014632(CPLX2);ENSECAG00000015208(SYP);ENSECAG00000016151(CHRNA4);ENSECAG00000023008(RIMS2);ENSECAG00000038631(CHRM2);MSTRG.11…
GO:0019218	regulation of steroid metabolic process	7	58	0.0119460433619108	0.157331932787719	ENSECAG00000001174(TNF);ENSECAG00000008600(APOB);ENSECAG00000012522(GNB3);ENSECAG00000014338(EGR1);ENSECAG00000018933(WNT4);ENSECAG00000020869(FGFR4);ENSECAG00000024600(SERPINA12)
GO:0019915	lipid storage	7	58	0.0119460433619108	0.157331932787719	ENSECAG00000001174(TNF);ENSECAG00000003049(HILPDA);ENSECAG00000006772(DYSF);ENSECAG00000008600(APOB);ENSECAG00000019682(ACVR1C);ENSECAG00000026894(CIDEA);ENSECAG00000031636(PLIN5)
GO:0046545	development of primary female sexual characteristics	8	72	0.0120462406832571	0.157966875129426	ENSECAG00000007468(GAS2);ENSECAG00000010762(ROBO2);ENSECAG00000016339(ADAMTS1);ENSECAG00000018933(WNT4);ENSECAG00000020172(ZFPM2);ENSECAG00000022448(INHBA);ENSECAG00000023357(COL9A3);ENSECAG00000023997(DACH2)
GO:0006816	calcium ion transport	22	303	0.0120509642667395	0.157966875129426	ENSECAG00000000231(CACNB4);ENSECAG00000002984(XCR1);ENSECAG00000006772(DYSF);ENSECAG00000006795(RYR2);ENSECAG00000007249(MCOLN3);ENSECAG00000007539(TRPM1);ENSECAG00000009126(NOS1);ENSECAG00000011067(CAPN3);ENSECAG00000012153(JPH4);ENSECAG00000012831(CACNG7);ENSECAG00000013567(DRD2);ENSECAG00000016151(CHRNA4);ENSECAG00000016365(C2H4orf3);ENSECAG00000018404(DHRS7C);ENSECAG00000018762(CACNA1S);ENSEC…
GO:0050954	sensory perception of mechanical stimulus	11	117	0.0121799953293144	0.158798779498614	ENSECAG00000000233(TMPRSS3);ENSECAG00000000340(CNTN5);ENSECAG00000002250(SPRY2);ENSECAG00000013221(PTPRQ);ENSECAG00000015284(CHRNA10);ENSECAG00000016114(ATP6V0A4);ENSECAG00000017133(GABRB2);ENSECAG00000019007(THRB);ENSECAG00000021205(COL11A1);ENSECAG00000022751(GRXCR1);ENSECAG00000029028(COL11A2)
GO:0001658	branching involved in ureteric bud morphogenesis	6	45	0.0121999421334423	0.158798779498614	ENSECAG00000008518(NPNT);ENSECAG00000013092(WNT6);ENSECAG00000013233(FAT4);ENSECAG00000016320(SOX8);ENSECAG00000018933(WNT4);ENSECAG00000023515(SIX4)
GO:0002763	positive regulation of myeloid leukocyte differentiation	6	45	0.0121999421334423	0.158798779498614	ENSECAG00000001174(TNF);ENSECAG00000004969(GPR68);ENSECAG00000012803(IL12B);ENSECAG00000014260(FOS);ENSECAG00000016559(TNFSF11);ENSECAG00000019769(PPARGC1B)
GO:0003012	muscle system process	19	251	0.0125649437737229	0.163168535579045	ENSECAG00000000660(PROK2);ENSECAG00000002132(MYOD1);ENSECAG00000006795(RYR2);ENSECAG00000007761(DSC2);ENSECAG00000008441(ADORA2B);ENSECAG00000008518(NPNT);ENSECAG00000008625(MYBPC1);ENSECAG00000009008(TRIM72);ENSECAG00000009126(NOS1);ENSECAG00000010454(MYOC);ENSECAG00000013567(DRD2);ENSECAG00000014006(MLN);ENSECAG00000018182(TBX20);ENSECAG00000018762(CACNA1S);ENSECAG00000019194(CHGA);ENSECAG00000…
GO:0006809	nitric oxide biosynthetic process	5	33	0.0127788589239397	0.165176387622431	ENSECAG00000001174(TNF);ENSECAG00000009126(NOS1);ENSECAG00000010127(INSR);ENSECAG00000021933(AGXT2);ENSECAG00000023733(MMP1)
GO:0021983	pituitary gland development	5	33	0.0127788589239397	0.165176387622431	ENSECAG00000007740(HESX1);ENSECAG00000011334(SALL1);ENSECAG00000013567(DRD2);ENSECAG00000014829(FGF2);ENSECAG00000018933(WNT4)
GO:0045165	cell fate commitment	17	217	0.0129261022346506	0.165856095783914	ENSECAG00000001213(ATOH1);ENSECAG00000002132(MYOD1);ENSECAG00000002250(SPRY2);ENSECAG00000005787(TBX18);ENSECAG00000006546(ZNF521);ENSECAG00000007994(TBXT);ENSECAG00000011345(ONECUT2);ENSECAG00000013092(WNT6);ENSECAG00000016320(SOX8);ENSECAG00000016516(WNT5B);ENSECAG00000018182(TBX20);ENSECAG00000018933(WNT4);ENSECAG00000020599(HOXD10);ENSECAG00000022430(TOX);ENSECAG00000023325(TBX15);ENSECAG0000…
GO:0072080	nephron tubule development	8	73	0.0130345418566061	0.165856095783914	ENSECAG00000008518(NPNT);ENSECAG00000013092(WNT6);ENSECAG00000013233(FAT4);ENSECAG00000013861(UMOD);ENSECAG00000016320(SOX8);ENSECAG00000018933(WNT4);ENSECAG00000023496(IRX3);ENSECAG00000023515(SIX4)
GO:0072078	nephron tubule morphogenesis	7	59	0.0130655886397403	0.165856095783914	ENSECAG00000008518(NPNT);ENSECAG00000013092(WNT6);ENSECAG00000013233(FAT4);ENSECAG00000016320(SOX8);ENSECAG00000018933(WNT4);ENSECAG00000023496(IRX3);ENSECAG00000023515(SIX4)
GO:0002476	antigen processing and presentation of endogenous peptide antigen via MHC class Ib	3	12	0.0130993864916392	0.165856095783914	ENSECAG00000016428(-);ENSECAG00000019052(-);ENSECAG00000034395(MHCB3)
GO:0006691	leukotriene metabolic process	3	12	0.0130993864916392	0.165856095783914	ENSECAG00000020644(LTC4S);ENSECAG00000021670(GGT5);ENSECAG00000022015(ALOX12)
GO:0030730	sequestering of triglyceride	3	12	0.0130993864916392	0.165856095783914	ENSECAG00000001174(TNF);ENSECAG00000026894(CIDEA);ENSECAG00000031636(PLIN5)
GO:0048484	enteric nervous system development	3	12	0.0130993864916392	0.165856095783914	ENSECAG00000016320(SOX8);ENSECAG00000016514(PHOX2A);ENSECAG00000024147(SOX10)
GO:0072202	cell differentiation involved in metanephros development	3	12	0.0130993864916392	0.165856095783914	ENSECAG00000002962(ADIPOQ);ENSECAG00000009274(NPHS2);ENSECAG00000013233(FAT4)
GO:0098801	regulation of renal system process	3	12	0.0130993864916392	0.165856095783914	ENSECAG00000002962(ADIPOQ);ENSECAG00000013567(DRD2);ENSECAG00000015695(PTPRO)
GO:0051241	negative regulation of multicellular organismal process	49	822	0.0132847545742727	0.167659119912201	ENSECAG00000000593(PTN);ENSECAG00000000658(GPNMB);ENSECAG00000001073(F11);ENSECAG00000001174(TNF);ENSECAG00000002250(SPRY2);ENSECAG00000002962(ADIPOQ);ENSECAG00000003002(CD9);ENSECAG00000004969(GPR68);ENSECAG00000005519(HOXA7);ENSECAG00000007899(OVOL2);ENSECAG00000008441(ADORA2B);ENSECAG00000009528(CDH3);ENSECAG00000010510(SEMA4F);ENSECAG00000010887(ANGPTL7);ENSECAG00000011502(OSTN);ENSECAG000000…
GO:0003206	cardiac chamber morphogenesis	10	103	0.013318843001957	0.167659119912201	ENSECAG00000004819(DNAH11);ENSECAG00000007899(OVOL2);ENSECAG00000015063(ADGRG6);ENSECAG00000016339(ADAMTS1);ENSECAG00000018182(TBX20);ENSECAG00000020172(ZFPM2);ENSECAG00000020452(TNNC1);ENSECAG00000021205(COL11A1);ENSECAG00000024318(MYBPC3);ENSECAG00000037831(SOX11)
GO:0017157	regulation of exocytosis	14	167	0.0133320750531511	0.167659119912201	ENSECAG00000000231(CACNB4);ENSECAG00000008441(ADORA2B);ENSECAG00000009139(CFTR);ENSECAG00000010444(SYT6);ENSECAG00000012940(NLGN1);ENSECAG00000013567(DRD2);ENSECAG00000014602(VAMP1);ENSECAG00000014632(CPLX2);ENSECAG00000015208(SYP);ENSECAG00000016151(CHRNA4);ENSECAG00000017755(RAPGEF4);ENSECAG00000023008(RIMS2);ENSECAG00000023478(PRAM1);ENSECAG00000038631(CHRM2)
GO:0042221	response to chemical	182	3652	0.0134277290062879	0.167913987967954	ENSECAG00000000005(HNF4G);ENSECAG00000000105(GCNT2);ENSECAG00000000231(CACNB4);ENSECAG00000000530(EPHA5);ENSECAG00000000593(PTN);ENSECAG00000000607(TRIB3);ENSECAG00000000639(PLXNB3);ENSECAG00000000660(PROK2);ENSECAG00000001007(-);ENSECAG00000001174(TNF);ENSECAG00000001213(ATOH1);ENSECAG00000001639(-);ENSECAG00000002111(ITIH4);ENSECAG00000002132(MYOD1);ENSECAG00000002250(SPRY2);ENSECAG00000002552(…
GO:0010737	protein kinase A signaling	4	22	0.0134646375261961	0.167913987967954	ENSECAG00000002962(ADIPOQ);ENSECAG00000003072(TCIM);ENSECAG00000003230(AKAP5);ENSECAG00000011404(SAA1)
GO:0006721	terpenoid metabolic process	6	46	0.0135331862497956	0.167913987967954	ENSECAG00000008871(ALDH1A3);ENSECAG00000010170(RPE65);ENSECAG00000010342(RETSAT);ENSECAG00000014799(RARRES2);ENSECAG00000016560(CRABP2);ENSECAG00000023566(DHRS9)
GO:0045981	positive regulation of nucleotide metabolic process	6	46	0.0135331862497956	0.167913987967954	ENSECAG00000003230(AKAP5);ENSECAG00000008441(ADORA2B);ENSECAG00000009126(NOS1);ENSECAG00000010127(INSR);ENSECAG00000011949(LGR5);ENSECAG00000024282(HTR2A)
GO:0050701	interleukin-1 secretion	6	46	0.0135331862497956	0.167913987967954	ENSECAG00000003655(-);ENSECAG00000004945(CCR7);ENSECAG00000008523(NLRP1);ENSECAG00000016792(-);ENSECAG00000017662(NLRP12);ENSECAG00000021702(PANX2)
GO:1900544	positive regulation of purine nucleotide metabolic process	6	46	0.0135331862497956	0.167913987967954	ENSECAG00000003230(AKAP5);ENSECAG00000008441(ADORA2B);ENSECAG00000009126(NOS1);ENSECAG00000010127(INSR);ENSECAG00000011949(LGR5);ENSECAG00000024282(HTR2A)
GO:0043491	protein kinase B signaling	12	135	0.0137885586762448	0.17070235641191	ENSECAG00000000105(GCNT2);ENSECAG00000001174(TNF);ENSECAG00000002250(SPRY2);ENSECAG00000010127(INSR);ENSECAG00000010454(MYOC);ENSECAG00000010512(RCN3);ENSECAG00000013567(DRD2);ENSECAG00000014829(FGF2);ENSECAG00000016559(TNFSF11);ENSECAG00000020127(THEM4);ENSECAG00000023599(HPSE);ENSECAG00000039579(GDF15)
GO:0008203	cholesterol metabolic process	8	74	0.0140808897176646	0.173934892720863	ENSECAG00000008600(APOB);ENSECAG00000009139(CFTR);ENSECAG00000012522(GNB3);ENSECAG00000017494(CYP11A1);ENSECAG00000020109(SOAT2);ENSECAG00000023982(NPC1L1);ENSECAG00000024600(SERPINA12);ENSECAG00000032184(-)
GO:0048468	cell development	89	1647	0.0142432605577658	0.175551337538304	ENSECAG00000000056(SLITRK3);ENSECAG00000000105(GCNT2);ENSECAG00000000231(CACNB4);ENSECAG00000000530(EPHA5);ENSECAG00000000593(PTN);ENSECAG00000000639(PLXNB3);ENSECAG00000001174(TNF);ENSECAG00000001213(ATOH1);ENSECAG00000002132(MYOD1);ENSECAG00000002962(ADIPOQ);ENSECAG00000003011(S1PR3);ENSECAG00000004969(GPR68);ENSECAG00000005185(CCR6);ENSECAG00000006772(DYSF);ENSECAG00000006929(GNAT2);ENSECAG000…
GO:0042446	hormone biosynthetic process	5	34	0.0144645237226481	0.177884904324222	ENSECAG00000014338(EGR1);ENSECAG00000017494(CYP11A1);ENSECAG00000018933(WNT4);ENSECAG00000022808(ASMT);ENSECAG00000032184(-)
GO:0051093	negative regulation of developmental process	42	688	0.014597821403553	0.179128773214084	ENSECAG00000000593(PTN);ENSECAG00000000607(TRIB3);ENSECAG00000001174(TNF);ENSECAG00000002250(SPRY2);ENSECAG00000002962(ADIPOQ);ENSECAG00000003011(S1PR3);ENSECAG00000004969(GPR68);ENSECAG00000005519(HOXA7);ENSECAG00000007899(OVOL2);ENSECAG00000009008(TRIM72);ENSECAG00000009528(CDH3);ENSECAG00000010510(SEMA4F);ENSECAG00000010887(ANGPTL7);ENSECAG00000011502(OSTN);ENSECAG00000012803(IL12B);ENSECAG000…
GO:0098771	inorganic ion homeostasis	33	514	0.0147743353006142	0.180896311999388	ENSECAG00000000233(TMPRSS3);ENSECAG00000002984(XCR1);ENSECAG00000003105(CXCR6);ENSECAG00000003925(-);ENSECAG00000004442(CX3CR1);ENSECAG00000004945(CCR7);ENSECAG00000005185(CCR6);ENSECAG00000006195(-);ENSECAG00000006595(-);ENSECAG00000006795(RYR2);ENSECAG00000007249(MCOLN3);ENSECAG00000007539(TRPM1);ENSECAG00000009139(CFTR);ENSECAG00000010531(F2RL2);ENSECAG00000011067(CAPN3);ENSECAG00000013465(SLC…
GO:0046889	positive regulation of lipid biosynthetic process	6	47	0.0149649357338966	0.182428133421309	ENSECAG00000001174(TNF);ENSECAG00000007024(ABHD6);ENSECAG00000017181(PTGS2);ENSECAG00000018933(WNT4);ENSECAG00000024282(HTR2A);ENSECAG00000031636(PLIN5)
GO:0050805	negative regulation of synaptic transmission	6	47	0.0149649357338966	0.182428133421309	ENSECAG00000002962(ADIPOQ);ENSECAG00000007024(ABHD6);ENSECAG00000009126(NOS1);ENSECAG00000013567(DRD2);ENSECAG00000018690(TNR);MSTRG.1128(CYFIP1)
GO:0055114	oxidation-reduction process	51	868	0.0150172369575877	0.182665998014674	ENSECAG00000000896(ALDH3B2);ENSECAG00000002962(ADIPOQ);ENSECAG00000003925(-);ENSECAG00000004989(-);ENSECAG00000005379(HPGD);ENSECAG00000006012(FMO1);ENSECAG00000006662(MPO);ENSECAG00000007831(GPX6);ENSECAG00000008398(DAO);ENSECAG00000008871(ALDH1A3);ENSECAG00000008971(P3H2);ENSECAG00000009019(-);ENSECAG00000009126(NOS1);ENSECAG00000009766(-);ENSECAG00000009839(VAT1L);ENSECAG00000010127(INSR);ENSE…
GO:0032868	response to insulin	13	153	0.0150882067361119	0.182837578433151	ENSECAG00000000607(TRIB3);ENSECAG00000002962(ADIPOQ);ENSECAG00000009008(TRIM72);ENSECAG00000010127(INSR);ENSECAG00000010170(RPE65);ENSECAG00000011649(IRS4);ENSECAG00000013836(PKLR);ENSECAG00000014037(PCK1);ENSECAG00000014338(EGR1);ENSECAG00000014799(RARRES2);ENSECAG00000019682(ACVR1C);ENSECAG00000024600(SERPINA12);MSTRG.1128(CYFIP1)
GO:0007189	adenylate cyclase-activating G-protein coupled receptor signaling pathway	10	105	0.0150969818846256	0.182837578433151	ENSECAG00000005343(GNAL);ENSECAG00000008441(ADORA2B);ENSECAG00000011949(LGR5);ENSECAG00000013567(DRD2);ENSECAG00000014708(PTHLH);ENSECAG00000015063(ADGRG6);ENSECAG00000015648(-);ENSECAG00000018058(-);ENSECAG00000019194(CHGA);ENSECAG00000024753(-)
GO:1901606	alpha-amino acid catabolic process	8	75	0.0151871049172342	0.183530068316511	ENSECAG00000000662(HMGCLL1);ENSECAG00000008161(HAL);ENSECAG00000008398(DAO);ENSECAG00000009126(NOS1);ENSECAG00000015341(KMO);ENSECAG00000017602(MAT1A);ENSECAG00000021933(AGXT2);ENSECAG00000033320(PRODH2)
GO:0007178	transmembrane receptor protein serine/threonine kinase signaling pathway	20	274	0.0153384502641978	0.184957806107892	ENSECAG00000000105(GCNT2);ENSECAG00000005379(HPGD);ENSECAG00000007899(OVOL2);ENSECAG00000007994(TBXT);ENSECAG00000008518(NPNT);ENSECAG00000011345(ONECUT2);ENSECAG00000014260(FOS);ENSECAG00000014338(EGR1);ENSECAG00000014515(CILP);ENSECAG00000018182(TBX20);ENSECAG00000018689(IGSF1);ENSECAG00000019421(GDF5);ENSECAG00000019682(ACVR1C);ENSECAG00000020505(GDF11);ENSECAG00000022448(INHBA);ENSECAG0000002…
GO:0098657	import into cell	9	90	0.0153766800672596	0.185018325388127	ENSECAG00000002188(KCNJ16);ENSECAG00000003664(KCNJ12);ENSECAG00000004220(SLC6A11);ENSECAG00000009126(NOS1);ENSECAG00000011520(SLC6A2);ENSECAG00000013567(DRD2);ENSECAG00000022414(-);ENSECAG00000024963(KCNJ1);MSTRG.1128(CYFIP1)
GO:0043269	regulation of ion transport	28	421	0.0154754671020618	0.185627133357132	ENSECAG00000000231(CACNB4);ENSECAG00000002188(KCNJ16);ENSECAG00000002935(KCNF1);ENSECAG00000003664(KCNJ12);ENSECAG00000006772(DYSF);ENSECAG00000006795(RYR2);ENSECAG00000009126(NOS1);ENSECAG00000009139(CFTR);ENSECAG00000009542(GABRE);ENSECAG00000010280(KCNC2);ENSECAG00000010444(SYT6);ENSECAG00000011067(CAPN3);ENSECAG00000012153(JPH4);ENSECAG00000012831(CACNG7);ENSECAG00000012940(NLGN1);ENSECAG0000…
GO:0006690	icosanoid metabolic process	7	61	0.0155272382237343	0.185627133357132	ENSECAG00000005379(HPGD);ENSECAG00000012771(ALOXE3);ENSECAG00000017181(PTGS2);ENSECAG00000020644(LTC4S);ENSECAG00000021670(GGT5);ENSECAG00000022015(ALOX12);ENSECAG00000023905(CYP2J2)
GO:1901568	fatty acid derivative metabolic process	7	61	0.0155272382237343	0.185627133357132	ENSECAG00000005379(HPGD);ENSECAG00000012771(ALOXE3);ENSECAG00000017181(PTGS2);ENSECAG00000020644(LTC4S);ENSECAG00000021670(GGT5);ENSECAG00000022015(ALOX12);ENSECAG00000023905(CYP2J2)
GO:0006182	cGMP biosynthetic process	4	23	0.0157558446617747	0.1867240384767	ENSECAG00000000954(NPR1);ENSECAG00000008441(ADORA2B);ENSECAG00000009126(NOS1);ENSECAG00000011645(GUCY2D)
GO:0010837	regulation of keratinocyte proliferation	4	23	0.0157558446617747	0.1867240384767	ENSECAG00000007899(OVOL2);ENSECAG00000009528(CDH3);ENSECAG00000015510(FGF7);ENSECAG00000018546(TP63)
GO:0045730	respiratory burst	4	23	0.0157558446617747	0.1867240384767	ENSECAG00000006662(MPO);ENSECAG00000010127(INSR);ENSECAG00000015095(NCF1);ENSECAG00000018904(NOXA1)
GO:0061037	negative regulation of cartilage development	4	23	0.0157558446617747	0.1867240384767	ENSECAG00000014708(PTHLH);ENSECAG00000019421(GDF5);ENSECAG00000020178(WNT9A);ENSECAG00000027948(NKX3-2)
GO:0051270	regulation of cellular component movement	44	731	0.0157865772971685	0.1867240384767	ENSECAG00000000105(GCNT2);ENSECAG00000000593(PTN);ENSECAG00000000639(PLXNB3);ENSECAG00000000658(GPNMB);ENSECAG00000002250(SPRY2);ENSECAG00000002962(ADIPOQ);ENSECAG00000003002(CD9);ENSECAG00000004819(DNAH11);ENSECAG00000004945(CCR7);ENSECAG00000005185(CCR6);ENSECAG00000005519(HOXA7);ENSECAG00000006771(PRKCA);ENSECAG00000006772(DYSF);ENSECAG00000006795(RYR2);ENSECAG00000007024(ABHD6);ENSECAG0000000…
GO:0044281	small molecule metabolic process	79	1446	0.0161299724284639	0.18685806324751	ENSECAG00000000006(GAD2);ENSECAG00000000231(CACNB4);ENSECAG00000000607(TRIB3);ENSECAG00000000634(SMPDL3B);ENSECAG00000000662(HMGCLL1);ENSECAG00000000954(NPR1);ENSECAG00000001174(TNF);ENSECAG00000002962(ADIPOQ);ENSECAG00000003230(AKAP5);ENSECAG00000005379(HPGD);ENSECAG00000006404(SLC17A3);ENSECAG00000006662(MPO);ENSECAG00000006685(NPFFR2);ENSECAG00000006772(DYSF);ENSECAG00000008161(HAL);ENSECAG000…
GO:0048002	antigen processing and presentation of peptide antigen	5	35	0.0162930373387164	0.18685806324751	ENSECAG00000015270(TREM2);ENSECAG00000016428(-);ENSECAG00000019052(-);ENSECAG00000020976(HLA-DOB);ENSECAG00000034395(MHCB3)
GO:0060993	kidney morphogenesis	8	76	0.0163549825577429	0.18685806324751	ENSECAG00000008518(NPNT);ENSECAG00000011334(SALL1);ENSECAG00000013092(WNT6);ENSECAG00000013233(FAT4);ENSECAG00000016320(SOX8);ENSECAG00000018933(WNT4);ENSECAG00000023496(IRX3);ENSECAG00000023515(SIX4)
GO:0002428	antigen processing and presentation of peptide antigen via MHC class Ib	3	13	0.0164920974505144	0.18685806324751	ENSECAG00000016428(-);ENSECAG00000019052(-);ENSECAG00000034395(MHCB3)
GO:0002577	regulation of antigen processing and presentation	3	13	0.0164920974505144	0.18685806324751	ENSECAG00000004945(CCR7);ENSECAG00000015270(TREM2);ENSECAG00000020976(HLA-DOB)
GO:0021984	adenohypophysis development	3	13	0.0164920974505144	0.18685806324751	ENSECAG00000013567(DRD2);ENSECAG00000014829(FGF2);ENSECAG00000018933(WNT4)
GO:0031649	heat generation	3	13	0.0164920974505144	0.18685806324751	ENSECAG00000001174(TNF);ENSECAG00000016559(TNFSF11);ENSECAG00000017181(PTGS2)
GO:0042759	long-chain fatty acid biosynthetic process	3	13	0.0164920974505144	0.18685806324751	ENSECAG00000012771(ALOXE3);ENSECAG00000020644(LTC4S);ENSECAG00000022015(ALOX12)
GO:0050910	detection of mechanical stimulus involved in sensory perception of sound	3	13	0.0164920974505144	0.18685806324751	ENSECAG00000013221(PTPRQ);ENSECAG00000015284(CHRNA10);ENSECAG00000021205(COL11A1)
GO:0098911	regulation of ventricular cardiac muscle cell action potential	3	13	0.0164920974505144	0.18685806324751	ENSECAG00000006795(RYR2);ENSECAG00000007761(DSC2);ENSECAG00000024940(RNF207)
GO:1902932	positive regulation of alcohol biosynthetic process	3	13	0.0164920974505144	0.18685806324751	ENSECAG00000001174(TNF);ENSECAG00000018933(WNT4);ENSECAG00000038231(P2RY6)
GO:0031279	regulation of cyclase activity	6	48	0.0164984850481376	0.18685806324751	ENSECAG00000003230(AKAP5);ENSECAG00000006685(NPFFR2);ENSECAG00000008441(ADORA2B);ENSECAG00000009126(NOS1);ENSECAG00000011949(LGR5);ENSECAG00000013567(DRD2)
GO:0045670	regulation of osteoclast differentiation	6	48	0.0164984850481376	0.18685806324751	ENSECAG00000001174(TNF);ENSECAG00000004969(GPR68);ENSECAG00000012803(IL12B);ENSECAG00000014260(FOS);ENSECAG00000016559(TNFSF11);ENSECAG00000019769(PPARGC1B)
GO:0051965	positive regulation of synapse assembly	6	48	0.0164984850481376	0.18685806324751	ENSECAG00000000056(SLITRK3);ENSECAG00000002417(LRRTM3);ENSECAG00000012940(NLGN1);ENSECAG00000013429(SLITRK6);ENSECAG00000015351(LRRN3);ENSECAG00000031963(ADGRB1)
GO:0051648	vesicle localization	17	223	0.0165260846834172	0.18685806324751	ENSECAG00000000231(CACNB4);ENSECAG00000008441(ADORA2B);ENSECAG00000009528(CDH3);ENSECAG00000010369(DNM3);ENSECAG00000010444(SYT6);ENSECAG00000011682(PPFIA2);ENSECAG00000012150(SHROOM2);ENSECAG00000012940(NLGN1);ENSECAG00000013567(DRD2);ENSECAG00000014602(VAMP1);ENSECAG00000014632(CPLX2);ENSECAG00000015208(SYP);ENSECAG00000016151(CHRNA4);ENSECAG00000023008(RIMS2);ENSECAG00000038631(CHRM2);MSTRG.11…
GO:0070588	calcium ion transmembrane transport	17	223	0.0165260846834172	0.18685806324751	ENSECAG00000000231(CACNB4);ENSECAG00000002984(XCR1);ENSECAG00000006772(DYSF);ENSECAG00000006795(RYR2);ENSECAG00000007249(MCOLN3);ENSECAG00000007539(TRPM1);ENSECAG00000011067(CAPN3);ENSECAG00000012831(CACNG7);ENSECAG00000013567(DRD2);ENSECAG00000016365(C2H4orf3);ENSECAG00000018404(DHRS7C);ENSECAG00000018762(CACNA1S);ENSECAG00000020647(PLCB2);ENSECAG00000022551(SLC8A3);ENSECAG00000023490(ATP2B3);EN…
GO:0042592	homeostatic process	73	1323	0.0165939734348741	0.18685806324751	ENSECAG00000000105(GCNT2);ENSECAG00000000233(TMPRSS3);ENSECAG00000000530(EPHA5);ENSECAG00000001174(TNF);ENSECAG00000002962(ADIPOQ);ENSECAG00000002984(XCR1);ENSECAG00000003105(CXCR6);ENSECAG00000003925(-);ENSECAG00000004442(CX3CR1);ENSECAG00000004945(CCR7);ENSECAG00000004969(GPR68);ENSECAG00000005185(CCR6);ENSECAG00000005936(FOXA3);ENSECAG00000006195(-);ENSECAG00000006595(-);ENSECAG00000006795(RYR…
GO:0071396	cellular response to lipid	25	368	0.0168839360682535	0.18685806324751	ENSECAG00000000005(HNF4G);ENSECAG00000000530(EPHA5);ENSECAG00000001174(TNF);ENSECAG00000002132(MYOD1);ENSECAG00000006771(PRKCA);ENSECAG00000009139(CFTR);ENSECAG00000010565(-);ENSECAG00000010953(TNIP3);ENSECAG00000012803(IL12B);ENSECAG00000014037(PCK1);ENSECAG00000016661(NR4A1);ENSECAG00000017191(SPP1);ENSECAG00000017738(IL36A);ENSECAG00000017949(CRHBP);ENSECAG00000018546(TP63);ENSECAG00000018578(…
GO:0006873	cellular ion homeostasis	30	462	0.0169315223449455	0.18685806324751	ENSECAG00000000233(TMPRSS3);ENSECAG00000002984(XCR1);ENSECAG00000003105(CXCR6);ENSECAG00000003925(-);ENSECAG00000004442(CX3CR1);ENSECAG00000004945(CCR7);ENSECAG00000005185(CCR6);ENSECAG00000006195(-);ENSECAG00000006595(-);ENSECAG00000006795(RYR2);ENSECAG00000007249(MCOLN3);ENSECAG00000007539(TRPM1);ENSECAG00000009139(CFTR);ENSECAG00000010531(F2RL2);ENSECAG00000011067(CAPN3);ENSECAG00000012957(RHA…
GO:0002580	regulation of antigen processing and presentation of peptide or polysaccharide antigen via MHC class II	2	5	0.0170053918625898	0.18685806324751	ENSECAG00000015270(TREM2);ENSECAG00000020976(HLA-DOB)
GO:0002583	regulation of antigen processing and presentation of peptide antigen	2	5	0.0170053918625898	0.18685806324751	ENSECAG00000015270(TREM2);ENSECAG00000020976(HLA-DOB)
GO:0005513	detection of calcium ion	2	5	0.0170053918625898	0.18685806324751	ENSECAG00000006795(RYR2);ENSECAG00000014580(KCNMB3)
GO:0007198	adenylate cyclase-inhibiting serotonin receptor signaling pathway	2	5	0.0170053918625898	0.18685806324751	ENSECAG00000014433(-);ENSECAG00000016795(HTR1E)
GO:0015727	lactate transport	2	5	0.0170053918625898	0.18685806324751	ENSECAG00000010920(SLC5A12);ENSECAG00000013230(SLC5A8)
GO:0021894	cerebral cortex GABAergic interneuron development	2	5	0.0170053918625898	0.18685806324751	ENSECAG00000013567(DRD2);ENSECAG00000017600(CNTN2)
GO:0034776	response to histamine	2	5	0.0170053918625898	0.18685806324751	ENSECAG00000013567(DRD2);ENSECAG00000022759(AOC1)
GO:0035873	lactate transmembrane transport	2	5	0.0170053918625898	0.18685806324751	ENSECAG00000010920(SLC5A12);ENSECAG00000013230(SLC5A8)
GO:0038031	non-canonical Wnt signaling pathway via JNK cascade	2	5	0.0170053918625898	0.18685806324751	ENSECAG00000010454(MYOC);ENSECAG00000015958(NKD1)
GO:0043415	positive regulation of skeletal muscle tissue regeneration	2	5	0.0170053918625898	0.18685806324751	ENSECAG00000002132(MYOD1);ENSECAG00000011067(CAPN3)
GO:0046689	response to mercury ion	2	5	0.0170053918625898	0.18685806324751	ENSECAG00000016737(SLC34A1);ENSECAG00000023681(AQP2)
GO:0046886	positive regulation of hormone biosynthetic process	2	5	0.0170053918625898	0.18685806324751	ENSECAG00000014338(EGR1);ENSECAG00000018933(WNT4)
GO:0051121	hepoxilin metabolic process	2	5	0.0170053918625898	0.18685806324751	ENSECAG00000012771(ALOXE3);ENSECAG00000022015(ALOX12)
GO:0051122	hepoxilin biosynthetic process	2	5	0.0170053918625898	0.18685806324751	ENSECAG00000012771(ALOXE3);ENSECAG00000022015(ALOX12)
GO:0060437	lung growth	2	5	0.0170053918625898	0.18685806324751	ENSECAG00000002250(SPRY2);ENSECAG00000015510(FGF7)
GO:0070813	hydrogen sulfide metabolic process	2	5	0.0170053918625898	0.18685806324751	ENSECAG00000021749(-);ENSECAG00000022794(-)
GO:2001206	positive regulation of osteoclast development	2	5	0.0170053918625898	0.18685806324751	ENSECAG00000004969(GPR68);ENSECAG00000016559(TNFSF11)
GO:0007519	skeletal muscle tissue development	11	123	0.0172016892891592	0.188472937469826	ENSECAG00000000551(PAX5);ENSECAG00000002132(MYOD1);ENSECAG00000011486(ATF3);ENSECAG00000012667(RBFOX1);ENSECAG00000014260(FOS);ENSECAG00000014338(EGR1);ENSECAG00000016320(SOX8);ENSECAG00000016661(NR4A1);ENSECAG00000020599(HOXD10);ENSECAG00000023515(SIX4);ENSECAG00000037831(SOX11)
GO:0010562	positive regulation of phosphorus metabolic process	50	855	0.01725384995685	0.188472937469826	ENSECAG00000000105(GCNT2);ENSECAG00000000530(EPHA5);ENSECAG00000000658(GPNMB);ENSECAG00000000660(PROK2);ENSECAG00000001174(TNF);ENSECAG00000002250(SPRY2);ENSECAG00000002962(ADIPOQ);ENSECAG00000003072(TCIM);ENSECAG00000003230(AKAP5);ENSECAG00000003655(-);ENSECAG00000008441(ADORA2B);ENSECAG00000008518(NPNT);ENSECAG00000008781(RIPK3);ENSECAG00000009126(NOS1);ENSECAG00000009919(MAP3K19);ENSECAG000000…
GO:0045937	positive regulation of phosphate metabolic process	50	855	0.01725384995685	0.188472937469826	ENSECAG00000000105(GCNT2);ENSECAG00000000530(EPHA5);ENSECAG00000000658(GPNMB);ENSECAG00000000660(PROK2);ENSECAG00000001174(TNF);ENSECAG00000002250(SPRY2);ENSECAG00000002962(ADIPOQ);ENSECAG00000003072(TCIM);ENSECAG00000003230(AKAP5);ENSECAG00000003655(-);ENSECAG00000008441(ADORA2B);ENSECAG00000008518(NPNT);ENSECAG00000008781(RIPK3);ENSECAG00000009126(NOS1);ENSECAG00000009919(MAP3K19);ENSECAG000000…
GO:0045596	negative regulation of cell differentiation	31	482	0.0173660404311495	0.189327223565429	ENSECAG00000000593(PTN);ENSECAG00000000607(TRIB3);ENSECAG00000001174(TNF);ENSECAG00000002962(ADIPOQ);ENSECAG00000003011(S1PR3);ENSECAG00000004969(GPR68);ENSECAG00000005519(HOXA7);ENSECAG00000007899(OVOL2);ENSECAG00000009008(TRIM72);ENSECAG00000010510(SEMA4F);ENSECAG00000011502(OSTN);ENSECAG00000012940(NLGN1);ENSECAG00000014327(-);ENSECAG00000014708(PTHLH);ENSECAG00000016320(SOX8);ENSECAG000000176…
GO:0001935	endothelial cell proliferation	9	92	0.0175466499449445	0.190922630553293	ENSECAG00000000639(PLXNB3);ENSECAG00000000660(PROK2);ENSECAG00000001174(TNF);ENSECAG00000006771(PRKCA);ENSECAG00000006772(DYSF);ENSECAG00000012803(IL12B);ENSECAG00000014829(FGF2);ENSECAG00000021162(CDH13);ENSECAG00000024055(JUN)
GO:0071417	cellular response to organonitrogen compound	23	333	0.0179252510998667	0.193986343964969	ENSECAG00000000607(TRIB3);ENSECAG00000001174(TNF);ENSECAG00000002962(ADIPOQ);ENSECAG00000006795(RYR2);ENSECAG00000009008(TRIM72);ENSECAG00000009139(CFTR);ENSECAG00000010127(INSR);ENSECAG00000010170(RPE65);ENSECAG00000011649(IRS4);ENSECAG00000013836(PKLR);ENSECAG00000014037(PCK1);ENSECAG00000014799(RARRES2);ENSECAG00000016661(NR4A1);ENSECAG00000017494(CYP11A1);ENSECAG00000017949(CRHBP);ENSECAG0000…
GO:0045137	development of primary sexual characteristics	12	140	0.0179322728660681	0.193986343964969	ENSECAG00000007468(GAS2);ENSECAG00000010762(ROBO2);ENSECAG00000011334(SALL1);ENSECAG00000012577(HOXA10);ENSECAG00000016320(SOX8);ENSECAG00000016339(ADAMTS1);ENSECAG00000018933(WNT4);ENSECAG00000020172(ZFPM2);ENSECAG00000022448(INHBA);ENSECAG00000023357(COL9A3);ENSECAG00000023515(SIX4);ENSECAG00000023997(DACH2)
GO:0007416	synapse assembly	10	108	0.0180876749865649	0.193986343964969	ENSECAG00000000056(SLITRK3);ENSECAG00000002417(LRRTM3);ENSECAG00000006620(GABRA1);ENSECAG00000012940(NLGN1);ENSECAG00000013429(SLITRK6);ENSECAG00000015351(LRRN3);ENSECAG00000017133(GABRB2);ENSECAG00000021418(CDH1);ENSECAG00000023515(SIX4);ENSECAG00000031963(ADGRB1)
GO:0001938	positive regulation of endothelial cell proliferation	6	49	0.0181370038521049	0.193986343964969	ENSECAG00000000639(PLXNB3);ENSECAG00000006771(PRKCA);ENSECAG00000006772(DYSF);ENSECAG00000014829(FGF2);ENSECAG00000021162(CDH13);ENSECAG00000024055(JUN)
GO:0032731	positive regulation of interleukin-1 beta production	5	36	0.0182689722142109	0.193986343964969	ENSECAG00000001174(TNF);ENSECAG00000003655(-);ENSECAG00000008523(NLRP1);ENSECAG00000014338(EGR1);ENSECAG00000016792(-)
GO:0046209	nitric oxide metabolic process	5	36	0.0182689722142109	0.193986343964969	ENSECAG00000001174(TNF);ENSECAG00000009126(NOS1);ENSECAG00000010127(INSR);ENSECAG00000021933(AGXT2);ENSECAG00000023733(MMP1)
GO:0050891	multicellular organismal water homeostasis	5	36	0.0182689722142109	0.193986343964969	ENSECAG00000009139(CFTR);ENSECAG00000012771(ALOXE3);ENSECAG00000018546(TP63);ENSECAG00000022015(ALOX12);ENSECAG00000023681(AQP2)
GO:0046686	response to cadmium ion	4	24	0.0182776770970443	0.193986343964969	ENSECAG00000014260(FOS);ENSECAG00000015095(NCF1);ENSECAG00000016737(SLC34A1);ENSECAG00000024055(JUN)
GO:0050850	positive regulation of calcium-mediated signaling	4	24	0.0182776770970443	0.193986343964969	ENSECAG00000001174(TNF);ENSECAG00000004098(C10orf71);ENSECAG00000015270(TREM2);ENSECAG00000021162(CDH13)
GO:1903115	regulation of actin filament-based movement	4	24	0.0182776770970443	0.193986343964969	ENSECAG00000006795(RYR2);ENSECAG00000007761(DSC2);ENSECAG00000020452(TNNC1);ENSECAG00000024940(RNF207)
GO:0018958	phenol-containing compound metabolic process	7	63	0.0183014408880947	0.193986343964969	ENSECAG00000008398(DAO);ENSECAG00000009034(DUOXA1);ENSECAG00000009528(CDH3);ENSECAG00000013175(TPH2);ENSECAG00000013567(DRD2);ENSECAG00000024625(TH);ENSECAG00000025046(TPO)
GO:0032611	interleukin-1 beta production	7	63	0.0183014408880947	0.193986343964969	ENSECAG00000001174(TNF);ENSECAG00000003011(S1PR3);ENSECAG00000003655(-);ENSECAG00000004945(CCR7);ENSECAG00000008523(NLRP1);ENSECAG00000014338(EGR1);ENSECAG00000016792(-)
GO:0010876	lipid localization	20	279	0.0183057977730571	0.193986343964969	ENSECAG00000001174(TNF);ENSECAG00000002962(ADIPOQ);ENSECAG00000003049(HILPDA);ENSECAG00000006772(DYSF);ENSECAG00000008600(APOB);ENSECAG00000009139(CFTR);ENSECAG00000013230(SLC5A8);ENSECAG00000013567(DRD2);ENSECAG00000016559(TNFSF11);ENSECAG00000017191(SPP1);ENSECAG00000019617(ATP8B4);ENSECAG00000019682(ACVR1C);ENSECAG00000020109(SOAT2);ENSECAG00000022448(INHBA);ENSECAG00000022873(ATP8A1);ENSECAG0…
GO:0001894	tissue homeostasis	13	157	0.0183320204055159	0.193986343964969	ENSECAG00000000105(GCNT2);ENSECAG00000009528(CDH3);ENSECAG00000010170(RPE65);ENSECAG00000010512(RCN3);ENSECAG00000010669(CRB1);ENSECAG00000015730(NAPSA);ENSECAG00000016559(TNFSF11);ENSECAG00000017191(SPP1);ENSECAG00000019769(PPARGC1B);ENSECAG00000024793(PDGFRB);ENSECAG00000028766(NEUROD1);ENSECAG00000029028(COL11A2);ENSECAG00000039917(OSCAR)
GO:0050778	positive regulation of immune response	29	446	0.0183505301147978	0.193986343964969	ENSECAG00000000231(CACNB4);ENSECAG00000000548(-);ENSECAG00000000634(SMPDL3B);ENSECAG00000001174(TNF);ENSECAG00000001923(-);ENSECAG00000003655(-);ENSECAG00000004709(C2);ENSECAG00000004945(CCR7);ENSECAG00000006095(-);ENSECAG00000006195(-);ENSECAG00000006701(-);ENSECAG00000008441(ADORA2B);ENSECAG00000010091(CLCF1);ENSECAG00000010953(TNIP3);ENSECAG00000012803(IL12B);ENSECAG00000014775(CLNK);ENSECAG00…
GO:0050663	cytokine secretion	14	174	0.0184744274075377	0.194926202817032	ENSECAG00000001174(TNF);ENSECAG00000003655(-);ENSECAG00000004945(CCR7);ENSECAG00000006772(DYSF);ENSECAG00000008523(NLRP1);ENSECAG00000013567(DRD2);ENSECAG00000016792(-);ENSECAG00000017662(NLRP12);ENSECAG00000020892(TLR10);ENSECAG00000021702(PANX2);ENSECAG00000021969(ITGB6);ENSECAG00000023733(MMP1);ENSECAG00000026894(CIDEA);ENSECAG00000033827(-)
GO:0002684	positive regulation of immune system process	42	699	0.0185641331959608	0.195462644504938	ENSECAG00000000231(CACNB4);ENSECAG00000000548(-);ENSECAG00000000593(PTN);ENSECAG00000000634(SMPDL3B);ENSECAG00000001174(TNF);ENSECAG00000001923(-);ENSECAG00000003655(-);ENSECAG00000004709(C2);ENSECAG00000004945(CCR7);ENSECAG00000004969(GPR68);ENSECAG00000005185(CCR6);ENSECAG00000006095(-);ENSECAG00000006195(-);ENSECAG00000006701(-);ENSECAG00000006772(DYSF);ENSECAG00000008441(ADORA2B);ENSECAG00000…
GO:0019216	regulation of lipid metabolic process	17	226	0.0185954409599025	0.195462644504938	ENSECAG00000000607(TRIB3);ENSECAG00000001174(TNF);ENSECAG00000002962(ADIPOQ);ENSECAG00000007024(ABHD6);ENSECAG00000008600(APOB);ENSECAG00000011404(SAA1);ENSECAG00000012522(GNB3);ENSECAG00000014338(EGR1);ENSECAG00000014799(RARRES2);ENSECAG00000017181(PTGS2);ENSECAG00000018933(WNT4);ENSECAG00000020869(FGFR4);ENSECAG00000024282(HTR2A);ENSECAG00000024600(SERPINA12);ENSECAG00000024793(PDGFRB);ENSECAG0…
GO:0051960	regulation of nervous system development	39	640	0.0186326229553594	0.195484637446907	ENSECAG00000000056(SLITRK3);ENSECAG00000000593(PTN);ENSECAG00000000639(PLXNB3);ENSECAG00000001174(TNF);ENSECAG00000001213(ATOH1);ENSECAG00000002417(LRRTM3);ENSECAG00000007324(GBX2);ENSECAG00000008034(PLPPR5);ENSECAG00000009034(DUOXA1);ENSECAG00000009126(NOS1);ENSECAG00000009963(CHODL);ENSECAG00000010091(CLCF1);ENSECAG00000010510(SEMA4F);ENSECAG00000010762(ROBO2);ENSECAG00000011071(ZNF804A);ENSECA…
GO:0009746	response to hexose	9	93	0.0187116013396243	0.195576606122039	ENSECAG00000000530(EPHA5);ENSECAG00000002962(ADIPOQ);ENSECAG00000004969(GPR68);ENSECAG00000009139(CFTR);ENSECAG00000014037(PCK1);ENSECAG00000014338(EGR1);ENSECAG00000019682(ACVR1C);ENSECAG00000021347(GCKR);ENSECAG00000028766(NEUROD1)
GO:0034284	response to monosaccharide	9	93	0.0187116013396243	0.195576606122039	ENSECAG00000000530(EPHA5);ENSECAG00000002962(ADIPOQ);ENSECAG00000004969(GPR68);ENSECAG00000009139(CFTR);ENSECAG00000014037(PCK1);ENSECAG00000014338(EGR1);ENSECAG00000019682(ACVR1C);ENSECAG00000021347(GCKR);ENSECAG00000028766(NEUROD1)
GO:0019722	calcium-mediated signaling	12	141	0.0188624277066602	0.196416046268792	ENSECAG00000001174(TNF);ENSECAG00000002984(XCR1);ENSECAG00000003105(CXCR6);ENSECAG00000004098(C10orf71);ENSECAG00000004442(CX3CR1);ENSECAG00000004945(CCR7);ENSECAG00000005185(CCR6);ENSECAG00000006595(-);ENSECAG00000006795(RYR2);ENSECAG00000015270(TREM2);ENSECAG00000016559(TNFSF11);ENSECAG00000021162(CDH13)
GO:0042493	response to drug	12	141	0.0188624277066602	0.196416046268792	ENSECAG00000002962(ADIPOQ);ENSECAG00000009126(NOS1);ENSECAG00000013567(DRD2);ENSECAG00000014260(FOS);ENSECAG00000017949(CRHBP);ENSECAG00000022448(INHBA);ENSECAG00000022759(AOC1);ENSECAG00000023027(CD69);ENSECAG00000023905(CYP2J2);ENSECAG00000024055(JUN);ENSECAG00000024282(HTR2A);ENSECAG00000031152(EMX2)
GO:0006520	cellular amino acid metabolic process	19	262	0.0189433635228876	0.196890817511207	ENSECAG00000000662(HMGCLL1);ENSECAG00000008161(HAL);ENSECAG00000008398(DAO);ENSECAG00000009034(DUOXA1);ENSECAG00000009126(NOS1);ENSECAG00000013175(TPH2);ENSECAG00000013964(CARNMT1);ENSECAG00000015341(KMO);ENSECAG00000015626(BHMT);ENSECAG00000017602(MAT1A);ENSECAG00000020956(SERINC2);ENSECAG00000020973(BCAT1);ENSECAG00000021670(GGT5);ENSECAG00000021749(-);ENSECAG00000021856(PADI2);ENSECAG000000219…
GO:0002706	regulation of lymphocyte mediated immunity	10	109	0.0191753045991425	0.198765742296599	ENSECAG00000001174(TNF);ENSECAG00000008781(RIPK3);ENSECAG00000010091(CLCF1);ENSECAG00000012803(IL12B);ENSECAG00000014775(CLNK);ENSECAG00000016428(-);ENSECAG00000016475(HPX);ENSECAG00000019052(-);ENSECAG00000030839(CD1A7);ENSECAG00000034395(MHCB3)
GO:0050865	regulation of cell activation	26	391	0.0191951120724413	0.198765742296599	ENSECAG00000000548(-);ENSECAG00000000658(GPNMB);ENSECAG00000001923(-);ENSECAG00000003002(CD9);ENSECAG00000004945(CCR7);ENSECAG00000006095(-);ENSECAG00000006771(PRKCA);ENSECAG00000008441(ADORA2B);ENSECAG00000008781(RIPK3);ENSECAG00000010091(CLCF1);ENSECAG00000011067(CAPN3);ENSECAG00000012803(IL12B);ENSECAG00000014775(CLNK);ENSECAG00000015109(-);ENSECAG00000015270(TREM2);ENSECAG00000016139(TIGIT);E…
GO:0032844	regulation of homeostatic process	22	317	0.0193267678157899	0.199757743045947	ENSECAG00000000530(EPHA5);ENSECAG00000001174(TNF);ENSECAG00000002984(XCR1);ENSECAG00000004969(GPR68);ENSECAG00000006795(RYR2);ENSECAG00000007249(MCOLN3);ENSECAG00000008781(RIPK3);ENSECAG00000009139(CFTR);ENSECAG00000010454(MYOC);ENSECAG00000011067(CAPN3);ENSECAG00000013567(DRD2);ENSECAG00000016559(TNFSF11);ENSECAG00000017181(PTGS2);ENSECAG00000017191(SPP1);ENSECAG00000018404(DHRS7C);ENSECAG000000…
GO:0045834	positive regulation of lipid metabolic process	9	94	0.0199316688841451	0.202603812238213	ENSECAG00000001174(TNF);ENSECAG00000002962(ADIPOQ);ENSECAG00000007024(ABHD6);ENSECAG00000011404(SAA1);ENSECAG00000017181(PTGS2);ENSECAG00000018933(WNT4);ENSECAG00000024282(HTR2A);ENSECAG00000024793(PDGFRB);ENSECAG00000031636(PLIN5)
GO:0002237	response to molecule of bacterial origin	15	193	0.0200398266371767	0.202603812238213	ENSECAG00000001174(TNF);ENSECAG00000004945(CCR7);ENSECAG00000005631(BDKRB1);ENSECAG00000006771(PRKCA);ENSECAG00000009126(NOS1);ENSECAG00000009902(IRF5);ENSECAG00000010953(TNIP3);ENSECAG00000012803(IL12B);ENSECAG00000017738(IL36A);ENSECAG00000018578(AICDA);ENSECAG00000020930(NR1I3);ENSECAG00000021182(TNFSF4);ENSECAG00000021670(GGT5);ENSECAG00000033827(-);ENSECAG00000043705(DEFA31L)
GO:0042127	regulation of cell proliferation	61	1087	0.0201013362333515	0.202603812238213	ENSECAG00000000593(PTN);ENSECAG00000000639(PLXNB3);ENSECAG00000000658(GPNMB);ENSECAG00000000660(PROK2);ENSECAG00000001174(TNF);ENSECAG00000002132(MYOD1);ENSECAG00000002250(SPRY2);ENSECAG00000002962(ADIPOQ);ENSECAG00000003002(CD9);ENSECAG00000003049(HILPDA);ENSECAG00000003925(-);ENSECAG00000006771(PRKCA);ENSECAG00000006772(DYSF);ENSECAG00000007899(OVOL2);ENSECAG00000007994(TBXT);ENSECAG00000008781…
GO:0008202	steroid metabolic process	14	176	0.020188841936989	0.202603812238213	ENSECAG00000001174(TNF);ENSECAG00000008600(APOB);ENSECAG00000009139(CFTR);ENSECAG00000012522(GNB3);ENSECAG00000014338(EGR1);ENSECAG00000017191(SPP1);ENSECAG00000017494(CYP11A1);ENSECAG00000018933(WNT4);ENSECAG00000020109(SOAT2);ENSECAG00000020869(FGFR4);ENSECAG00000023566(DHRS9);ENSECAG00000023982(NPC1L1);ENSECAG00000024600(SERPINA12);ENSECAG00000032184(-)
GO:0060284	regulation of cell development	42	703	0.0202056150622998	0.202603812238213	ENSECAG00000000105(GCNT2);ENSECAG00000000593(PTN);ENSECAG00000000639(PLXNB3);ENSECAG00000001174(TNF);ENSECAG00000001213(ATOH1);ENSECAG00000002132(MYOD1);ENSECAG00000002962(ADIPOQ);ENSECAG00000003011(S1PR3);ENSECAG00000004969(GPR68);ENSECAG00000007899(OVOL2);ENSECAG00000008034(PLPPR5);ENSECAG00000009034(DUOXA1);ENSECAG00000009126(NOS1);ENSECAG00000009963(CHODL);ENSECAG00000010091(CLCF1);ENSECAG000…
GO:0001936	regulation of endothelial cell proliferation	8	79	0.020246080888435	0.202603812238213	ENSECAG00000000639(PLXNB3);ENSECAG00000001174(TNF);ENSECAG00000006771(PRKCA);ENSECAG00000006772(DYSF);ENSECAG00000012803(IL12B);ENSECAG00000014829(FGF2);ENSECAG00000021162(CDH13);ENSECAG00000024055(JUN)
GO:1902652	secondary alcohol metabolic process	8	79	0.020246080888435	0.202603812238213	ENSECAG00000008600(APOB);ENSECAG00000009139(CFTR);ENSECAG00000012522(GNB3);ENSECAG00000017494(CYP11A1);ENSECAG00000020109(SOAT2);ENSECAG00000023982(NPC1L1);ENSECAG00000024600(SERPINA12);ENSECAG00000032184(-)
GO:0000097	sulfur amino acid biosynthetic process	3	14	0.0203294796340264	0.202603812238213	ENSECAG00000015626(BHMT);ENSECAG00000021749(-);ENSECAG00000022794(-)
GO:0002861	regulation of inflammatory response to antigenic stimulus	3	14	0.0203294796340264	0.202603812238213	ENSECAG00000001174(TNF);ENSECAG00000004945(CCR7);ENSECAG00000012803(IL12B)
GO:0009070	serine family amino acid biosynthetic process	3	14	0.0203294796340264	0.202603812238213	ENSECAG00000021749(-);ENSECAG00000021933(AGXT2);ENSECAG00000022794(-)
GO:0010528	regulation of transposition	3	14	0.0203294796340264	0.202603812238213	ENSECAG00000009690(-);ENSECAG00000013741(MORC1);ENSECAG00000018578(AICDA)
GO:0010529	negative regulation of transposition	3	14	0.0203294796340264	0.202603812238213	ENSECAG00000009690(-);ENSECAG00000013741(MORC1);ENSECAG00000018578(AICDA)
GO:0030325	adrenal gland development	3	14	0.0203294796340264	0.202603812238213	ENSECAG00000011334(SALL1);ENSECAG00000018933(WNT4);ENSECAG00000024793(PDGFRB)
GO:0042430	indole-containing compound metabolic process	3	14	0.0203294796340264	0.202603812238213	ENSECAG00000013175(TPH2);ENSECAG00000015341(KMO);ENSECAG00000022808(ASMT)
GO:0043501	skeletal muscle adaptation	3	14	0.0203294796340264	0.202603812238213	ENSECAG00000002132(MYOD1);ENSECAG00000010454(MYOC);ENSECAG00000020452(TNNC1)
GO:0060219	camera-type eye photoreceptor cell differentiation	3	14	0.0203294796340264	0.202603812238213	ENSECAG00000006929(GNAT2);ENSECAG00000016320(SOX8);ENSECAG00000019007(THRB)
GO:0061318	renal filtration cell differentiation	3	14	0.0203294796340264	0.202603812238213	ENSECAG00000002962(ADIPOQ);ENSECAG00000009274(NPHS2);ENSECAG00000015695(PTPRO)
GO:0072112	glomerular visceral epithelial cell differentiation	3	14	0.0203294796340264	0.202603812238213	ENSECAG00000002962(ADIPOQ);ENSECAG00000009274(NPHS2);ENSECAG00000015695(PTPRO)
GO:0072215	regulation of metanephros development	3	14	0.0203294796340264	0.202603812238213	ENSECAG00000002962(ADIPOQ);ENSECAG00000013233(FAT4);ENSECAG00000024793(PDGFRB)
GO:0090330	regulation of platelet aggregation	3	14	0.0203294796340264	0.202603812238213	ENSECAG00000003002(CD9);ENSECAG00000006771(PRKCA);ENSECAG00000022015(ALOX12)
GO:2001057	reactive nitrogen species metabolic process	5	37	0.0203965820294209	0.202909568724828	ENSECAG00000001174(TNF);ENSECAG00000009126(NOS1);ENSECAG00000010127(INSR);ENSECAG00000021933(AGXT2);ENSECAG00000023733(MMP1)
GO:0055080	cation homeostasis	32	508	0.0206475290226944	0.205039900508789	ENSECAG00000000233(TMPRSS3);ENSECAG00000002984(XCR1);ENSECAG00000003105(CXCR6);ENSECAG00000003925(-);ENSECAG00000004442(CX3CR1);ENSECAG00000004945(CCR7);ENSECAG00000005185(CCR6);ENSECAG00000006195(-);ENSECAG00000006595(-);ENSECAG00000006795(RYR2);ENSECAG00000007249(MCOLN3);ENSECAG00000007539(TRPM1);ENSECAG00000009139(CFTR);ENSECAG00000010531(F2RL2);ENSECAG00000011067(CAPN3);ENSECAG00000013465(SLC…
GO:0002703	regulation of leukocyte mediated immunity	12	143	0.020830325545642	0.20634691911864	ENSECAG00000001174(TNF);ENSECAG00000008441(ADORA2B);ENSECAG00000008781(RIPK3);ENSECAG00000010091(CLCF1);ENSECAG00000012803(IL12B);ENSECAG00000014775(CLNK);ENSECAG00000016428(-);ENSECAG00000016475(HPX);ENSECAG00000019052(-);ENSECAG00000023478(PRAM1);ENSECAG00000030839(CD1A7);ENSECAG00000034395(MHCB3)
GO:0050727	regulation of inflammatory response	17	229	0.0208587080609754	0.20634691911864	ENSECAG00000000634(SMPDL3B);ENSECAG00000001174(TNF);ENSECAG00000002962(ADIPOQ);ENSECAG00000004945(CCR7);ENSECAG00000008441(ADORA2B);ENSECAG00000008723(-);ENSECAG00000009034(DUOXA1);ENSECAG00000012803(IL12B);ENSECAG00000016559(TNFSF11);ENSECAG00000017181(PTGS2);ENSECAG00000017662(NLRP12);ENSECAG00000020892(TLR10);ENSECAG00000021182(TNFSF4);ENSECAG00000022446(PLD4);ENSECAG00000023645(FABP4);ENSECAG…
GO:0050890	cognition	15	194	0.0208902642941865	0.20634691911864	ENSECAG00000000593(PTN);ENSECAG00000004544(HRH1);ENSECAG00000004819(DNAH11);ENSECAG00000012153(JPH4);ENSECAG00000013567(DRD2);ENSECAG00000016151(CHRNA4);ENSECAG00000016581(HRH2);ENSECAG00000017471(PAK6);ENSECAG00000017600(CNTN2);ENSECAG00000018690(TNR);ENSECAG00000022551(SLC8A3);ENSECAG00000022873(ATP8A1);ENSECAG00000024625(TH);ENSECAG00000030478(GPR88);MSTRG.1128(CYFIP1)
GO:0030801	positive regulation of cyclic nucleotide metabolic process	4	25	0.0210361007270097	0.206896255650094	ENSECAG00000003230(AKAP5);ENSECAG00000008441(ADORA2B);ENSECAG00000009126(NOS1);ENSECAG00000011949(LGR5)
GO:0030804	positive regulation of cyclic nucleotide biosynthetic process	4	25	0.0210361007270097	0.206896255650094	ENSECAG00000003230(AKAP5);ENSECAG00000008441(ADORA2B);ENSECAG00000009126(NOS1);ENSECAG00000011949(LGR5)
GO:0006979	response to oxidative stress	19	265	0.021057292578281	0.206896255650094	ENSECAG00000001174(TNF);ENSECAG00000002962(ADIPOQ);ENSECAG00000006662(MPO);ENSECAG00000007831(GPX6);ENSECAG00000008781(RIPK3);ENSECAG00000009019(-);ENSECAG00000011223(HGF);ENSECAG00000013082(RNF112);ENSECAG00000014260(FOS);ENSECAG00000015095(NCF1);ENSECAG00000016151(CHRNA4);ENSECAG00000017181(PTGS2);ENSECAG00000019769(PPARGC1B);ENSECAG00000020763(MGST1);ENSECAG00000023918(DUOX1);ENSECAG0000002405…
GO:0055074	calcium ion homeostasis	22	320	0.0212591020188299	0.208511368568488	ENSECAG00000002984(XCR1);ENSECAG00000003105(CXCR6);ENSECAG00000004442(CX3CR1);ENSECAG00000004945(CCR7);ENSECAG00000005185(CCR6);ENSECAG00000006195(-);ENSECAG00000006595(-);ENSECAG00000006795(RYR2);ENSECAG00000007249(MCOLN3);ENSECAG00000007539(TRPM1);ENSECAG00000010531(F2RL2);ENSECAG00000011067(CAPN3);ENSECAG00000013567(DRD2);ENSECAG00000013731(STC1);ENSECAG00000015284(CHRNA10);ENSECAG00000016559(…
GO:0060538	skeletal muscle organ development	11	127	0.0213169943874482	0.208711732394506	ENSECAG00000000551(PAX5);ENSECAG00000002132(MYOD1);ENSECAG00000011486(ATF3);ENSECAG00000012667(RBFOX1);ENSECAG00000014260(FOS);ENSECAG00000014338(EGR1);ENSECAG00000016320(SOX8);ENSECAG00000016661(NR4A1);ENSECAG00000020599(HOXD10);ENSECAG00000023515(SIX4);ENSECAG00000037831(SOX11)
GO:0008543	fibroblast growth factor receptor signaling pathway	7	65	0.0214063132359737	0.208852138419632	ENSECAG00000002250(SPRY2);ENSECAG00000013233(FAT4);ENSECAG00000014829(FGF2);ENSECAG00000015510(FGF7);ENSECAG00000018933(WNT4);ENSECAG00000020869(FGFR4);ENSECAG00000024690(FGF17)
GO:0051963	regulation of synapse assembly	7	65	0.0214063132359737	0.208852138419632	ENSECAG00000000056(SLITRK3);ENSECAG00000002417(LRRTM3);ENSECAG00000012940(NLGN1);ENSECAG00000013429(SLITRK6);ENSECAG00000015351(LRRN3);ENSECAG00000023515(SIX4);ENSECAG00000031963(ADGRB1)
GO:0030316	osteoclast differentiation	8	80	0.0216779207325691	0.210275739306543	ENSECAG00000001174(TNF);ENSECAG00000004969(GPR68);ENSECAG00000012803(IL12B);ENSECAG00000014260(FOS);ENSECAG00000015270(TREM2);ENSECAG00000016559(TNFSF11);ENSECAG00000019769(PPARGC1B);ENSECAG00000039917(OSCAR)
GO:0003013	circulatory system process	20	284	0.0217021105150028	0.210275739306543	ENSECAG00000000120(SGCZ);ENSECAG00000002962(ADIPOQ);ENSECAG00000004544(HRH1);ENSECAG00000006795(RYR2);ENSECAG00000007761(DSC2);ENSECAG00000008441(ADORA2B);ENSECAG00000009126(NOS1);ENSECAG00000013567(DRD2);ENSECAG00000015695(PTPRO);ENSECAG00000016581(HRH2);ENSECAG00000017181(PTGS2);ENSECAG00000018182(TBX20);ENSECAG00000018905(AGTR2);ENSECAG00000019007(THRB);ENSECAG00000019194(CHGA);ENSECAG00000020…
GO:0030808	regulation of nucleotide biosynthetic process	6	51	0.0217409488136006	0.210275739306543	ENSECAG00000003230(AKAP5);ENSECAG00000006685(NPFFR2);ENSECAG00000008441(ADORA2B);ENSECAG00000009126(NOS1);ENSECAG00000011949(LGR5);ENSECAG00000013567(DRD2)
GO:0060675	ureteric bud morphogenesis	6	51	0.0217409488136006	0.210275739306543	ENSECAG00000008518(NPNT);ENSECAG00000013092(WNT6);ENSECAG00000013233(FAT4);ENSECAG00000016320(SOX8);ENSECAG00000018933(WNT4);ENSECAG00000023515(SIX4)
GO:1900371	regulation of purine nucleotide biosynthetic process	6	51	0.0217409488136006	0.210275739306543	ENSECAG00000003230(AKAP5);ENSECAG00000006685(NPFFR2);ENSECAG00000008441(ADORA2B);ENSECAG00000009126(NOS1);ENSECAG00000011949(LGR5);ENSECAG00000013567(DRD2)
GO:0019752	carboxylic acid metabolic process	41	687	0.021909875085232	0.211542312131417	ENSECAG00000000006(GAD2);ENSECAG00000000607(TRIB3);ENSECAG00000000662(HMGCLL1);ENSECAG00000002962(ADIPOQ);ENSECAG00000005379(HPGD);ENSECAG00000008161(HAL);ENSECAG00000008398(DAO);ENSECAG00000008871(ALDH1A3);ENSECAG00000009017(-);ENSECAG00000009034(DUOXA1);ENSECAG00000009126(NOS1);ENSECAG00000010127(INSR);ENSECAG00000012771(ALOXE3);ENSECAG00000013175(TPH2);ENSECAG00000013836(PKLR);ENSECAG000000139…
GO:0009612	response to mechanical stimulus	9	96	0.022542430865799	0.21710874703647	ENSECAG00000000593(PTN);ENSECAG00000005631(BDKRB1);ENSECAG00000006795(RYR2);ENSECAG00000013221(PTPRQ);ENSECAG00000013429(SLITRK6);ENSECAG00000014260(FOS);ENSECAG00000015284(CHRNA10);ENSECAG00000021205(COL11A1);ENSECAG00000024055(JUN)
GO:0010035	response to inorganic substance	19	267	0.0225643447377699	0.21710874703647	ENSECAG00000001174(TNF);ENSECAG00000006662(MPO);ENSECAG00000006795(RYR2);ENSECAG00000008781(RIPK3);ENSECAG00000009319(ZACN);ENSECAG00000010444(SYT6);ENSECAG00000011067(CAPN3);ENSECAG00000011223(HGF);ENSECAG00000013082(RNF112);ENSECAG00000014260(FOS);ENSECAG00000014580(KCNMB3);ENSECAG00000015095(NCF1);ENSECAG00000016737(SLC34A1);ENSECAG00000017949(CRHBP);ENSECAG00000021418(CDH1);ENSECAG00000022759…
GO:0030326	embryonic limb morphogenesis	10	112	0.0227256534023388	0.217908115498157	ENSECAG00000011334(SALL1);ENSECAG00000012577(HOXA10);ENSECAG00000016560(CRABP2);ENSECAG00000018546(TP63);ENSECAG00000019421(GDF5);ENSECAG00000020178(WNT9A);ENSECAG00000020599(HOXD10);ENSECAG00000024821(ALX3);ENSECAG00000028902(SP9);ENSECAG00000034365(HOXC10)
GO:0035113	embryonic appendage morphogenesis	10	112	0.0227256534023388	0.217908115498157	ENSECAG00000011334(SALL1);ENSECAG00000012577(HOXA10);ENSECAG00000016560(CRABP2);ENSECAG00000018546(TP63);ENSECAG00000019421(GDF5);ENSECAG00000020178(WNT9A);ENSECAG00000020599(HOXD10);ENSECAG00000024821(ALX3);ENSECAG00000028902(SP9);ENSECAG00000034365(HOXC10)
GO:0016051	carbohydrate biosynthetic process	12	145	0.0229467280427072	0.219649865852099	ENSECAG00000001401(LALBA);ENSECAG00000002962(ADIPOQ);ENSECAG00000006840(B3GNT7);ENSECAG00000010127(INSR);ENSECAG00000011486(ATF3);ENSECAG00000014037(PCK1);ENSECAG00000020494(B3GALT2);ENSECAG00000022398(NDST3);ENSECAG00000024600(SERPINA12);ENSECAG00000024670(B3GNT8);ENSECAG00000032529(CHST13);ENSECAG00000038231(P2RY6)
GO:0007155	cell adhesion	59	1054	0.0230375623130175	0.220141097162642	ENSECAG00000000056(SLITRK3);ENSECAG00000000105(GCNT2);ENSECAG00000000639(PLXNB3);ENSECAG00000000658(GPNMB);ENSECAG00000001174(TNF);ENSECAG00000002962(ADIPOQ);ENSECAG00000003002(CD9);ENSECAG00000004442(CX3CR1);ENSECAG00000004842(CDH10);ENSECAG00000004945(CCR7);ENSECAG00000005519(HOXA7);ENSECAG00000006771(PRKCA);ENSECAG00000006772(DYSF);ENSECAG00000007466(-);ENSECAG00000007761(DSC2);ENSECAG00000008…
GO:0009628	response to abiotic stimulus	39	650	0.023182366321929	0.221145484211415	ENSECAG00000000231(CACNB4);ENSECAG00000000593(PTN);ENSECAG00000002132(MYOD1);ENSECAG00000003049(HILPDA);ENSECAG00000003072(TCIM);ENSECAG00000004544(HRH1);ENSECAG00000004969(GPR68);ENSECAG00000005631(BDKRB1);ENSECAG00000006772(DYSF);ENSECAG00000006795(RYR2);ENSECAG00000006929(GNAT2);ENSECAG00000007539(TRPM1);ENSECAG00000009126(NOS1);ENSECAG00000010170(RPE65);ENSECAG00000010669(CRB1);ENSECAG0000001…
GO:0006936	muscle contraction	15	197	0.0236057584958364	0.222349034599469	ENSECAG00000000660(PROK2);ENSECAG00000006795(RYR2);ENSECAG00000007761(DSC2);ENSECAG00000008441(ADORA2B);ENSECAG00000008518(NPNT);ENSECAG00000008625(MYBPC1);ENSECAG00000009126(NOS1);ENSECAG00000013567(DRD2);ENSECAG00000014006(MLN);ENSECAG00000018182(TBX20);ENSECAG00000018762(CACNA1S);ENSECAG00000020452(TNNC1);ENSECAG00000022551(SLC8A3);ENSECAG00000024940(RNF207);ENSECAG00000025060(MYH3)
GO:0072171	mesonephric tubule morphogenesis	6	52	0.0237120091734317	0.222349034599469	ENSECAG00000008518(NPNT);ENSECAG00000013092(WNT6);ENSECAG00000013233(FAT4);ENSECAG00000016320(SOX8);ENSECAG00000018933(WNT4);ENSECAG00000023515(SIX4)
GO:0019883	antigen processing and presentation of endogenous antigen	4	26	0.0240361600475958	0.222349034599469	ENSECAG00000016428(-);ENSECAG00000019052(-);ENSECAG00000030839(CD1A7);ENSECAG00000034395(MHCB3)
GO:0042634	regulation of hair cycle	4	26	0.0240361600475958	0.222349034599469	ENSECAG00000001174(TNF);ENSECAG00000009528(CDH3);ENSECAG00000022448(INHBA);ENSECAG00000023599(HPSE)
GO:0045124	regulation of bone resorption	4	26	0.0240361600475958	0.222349034599469	ENSECAG00000016559(TNFSF11);ENSECAG00000017191(SPP1);ENSECAG00000019769(PPARGC1B);ENSECAG00000039917(OSCAR)
GO:0046068	cGMP metabolic process	4	26	0.0240361600475958	0.222349034599469	ENSECAG00000000954(NPR1);ENSECAG00000008441(ADORA2B);ENSECAG00000009126(NOS1);ENSECAG00000011645(GUCY2D)
GO:0046189	phenol-containing compound biosynthetic process	4	26	0.0240361600475958	0.222349034599469	ENSECAG00000008398(DAO);ENSECAG00000009528(CDH3);ENSECAG00000013175(TPH2);ENSECAG00000024625(TH)
GO:0010001	glial cell differentiation	12	146	0.0240624858566281	0.222349034599469	ENSECAG00000000593(PTN);ENSECAG00000010091(CLCF1);ENSECAG00000010454(MYOC);ENSECAG00000010669(CRB1);ENSECAG00000013082(RNF112);ENSECAG00000014829(FGF2);ENSECAG00000015063(ADGRG6);ENSECAG00000016320(SOX8);ENSECAG00000017600(CNTN2);ENSECAG00000022551(SLC8A3);ENSECAG00000024147(SOX10);ENSECAG00000037831(SOX11)
GO:0019725	cellular homeostasis	39	652	0.0241900787061969	0.222349034599469	ENSECAG00000000233(TMPRSS3);ENSECAG00000000530(EPHA5);ENSECAG00000002984(XCR1);ENSECAG00000003105(CXCR6);ENSECAG00000003925(-);ENSECAG00000004442(CX3CR1);ENSECAG00000004945(CCR7);ENSECAG00000004969(GPR68);ENSECAG00000005185(CCR6);ENSECAG00000005936(FOXA3);ENSECAG00000006195(-);ENSECAG00000006595(-);ENSECAG00000006795(RYR2);ENSECAG00000007249(MCOLN3);ENSECAG00000007539(TRPM1);ENSECAG00000009139(CF…
GO:0008211	glucocorticoid metabolic process	3	15	0.024614157034885	0.222349034599469	ENSECAG00000017494(CYP11A1);ENSECAG00000018933(WNT4);ENSECAG00000032184(-)
GO:0032228	regulation of synaptic transmission, GABAergic	3	15	0.024614157034885	0.222349034599469	ENSECAG00000011893(CNTNAP4);ENSECAG00000013567(DRD2);ENSECAG00000024943(CA7)
GO:0072077	renal vesicle morphogenesis	3	15	0.024614157034885	0.222349034599469	ENSECAG00000011334(SALL1);ENSECAG00000016320(SOX8);ENSECAG00000018933(WNT4)
GO:0072234	metanephric nephron tubule development	3	15	0.024614157034885	0.222349034599469	ENSECAG00000013233(FAT4);ENSECAG00000013861(UMOD);ENSECAG00000016320(SOX8)
GO:0072311	glomerular epithelial cell differentiation	3	15	0.024614157034885	0.222349034599469	ENSECAG00000002962(ADIPOQ);ENSECAG00000009274(NPHS2);ENSECAG00000015695(PTPRO)
GO:0090181	regulation of cholesterol metabolic process	3	15	0.024614157034885	0.222349034599469	ENSECAG00000008600(APOB);ENSECAG00000012522(GNB3);ENSECAG00000024600(SERPINA12)
GO:0007043	cell-cell junction assembly	8	82	0.0247535526738323	0.222349034599469	ENSECAG00000001174(TNF);ENSECAG00000003002(CD9);ENSECAG00000004842(CDH10);ENSECAG00000006771(PRKCA);ENSECAG00000009528(CDH3);ENSECAG00000015695(PTPRO);ENSECAG00000021418(CDH1);ENSECAG00000023022(CDH19)
GO:0016125	sterol metabolic process	8	82	0.0247535526738323	0.222349034599469	ENSECAG00000008600(APOB);ENSECAG00000009139(CFTR);ENSECAG00000012522(GNB3);ENSECAG00000017494(CYP11A1);ENSECAG00000020109(SOAT2);ENSECAG00000023982(NPC1L1);ENSECAG00000024600(SERPINA12);ENSECAG00000032184(-)
GO:0002579	positive regulation of antigen processing and presentation	2	6	0.0247852720312817	0.222349034599469	ENSECAG00000004945(CCR7);ENSECAG00000015270(TREM2)
GO:0002863	positive regulation of inflammatory response to antigenic stimulus	2	6	0.0247852720312817	0.222349034599469	ENSECAG00000001174(TNF);ENSECAG00000004945(CCR7)
GO:0003357	noradrenergic neuron differentiation	2	6	0.0247852720312817	0.222349034599469	ENSECAG00000016514(PHOX2A);ENSECAG00000037831(SOX11)
GO:0006551	leucine metabolic process	2	6	0.0247852720312817	0.222349034599469	ENSECAG00000000662(HMGCLL1);ENSECAG00000020973(BCAT1)
GO:0007567	parturition	2	6	0.0247852720312817	0.222349034599469	ENSECAG00000005379(HPGD);ENSECAG00000011260(NRK)
GO:0009092	homoserine metabolic process	2	6	0.0247852720312817	0.222349034599469	ENSECAG00000021749(-);ENSECAG00000022794(-)
GO:0010890	positive regulation of sequestering of triglyceride	2	6	0.0247852720312817	0.222349034599469	ENSECAG00000026894(CIDEA);ENSECAG00000031636(PLIN5)
GO:0014908	myotube differentiation involved in skeletal muscle regeneration	2	6	0.0247852720312817	0.222349034599469	ENSECAG00000002132(MYOD1);ENSECAG00000003002(CD9)
GO:0019346	transsulfuration	2	6	0.0247852720312817	0.222349034599469	ENSECAG00000021749(-);ENSECAG00000022794(-)
GO:0038094	Fc-gamma receptor signaling pathway	2	6	0.0247852720312817	0.222349034599469	ENSECAG00000039917(OSCAR);MSTRG.1128(CYFIP1)
GO:0042416	dopamine biosynthetic process	2	6	0.0247852720312817	0.222349034599469	ENSECAG00000008398(DAO);ENSECAG00000024625(TH)
GO:0043416	regulation of skeletal muscle tissue regeneration	2	6	0.0247852720312817	0.222349034599469	ENSECAG00000002132(MYOD1);ENSECAG00000011067(CAPN3)
GO:0043569	negative regulation of insulin-like growth factor receptor signaling pathway	2	6	0.0247852720312817	0.222349034599469	ENSECAG00000009008(TRIM72);ENSECAG00000014515(CILP)
GO:0051799	negative regulation of hair follicle development	2	6	0.0247852720312817	0.222349034599469	ENSECAG00000009528(CDH3);ENSECAG00000022448(INHBA)
GO:0060900	embryonic camera-type eye formation	2	6	0.0247852720312817	0.222349034599469	ENSECAG00000008871(ALDH1A3);ENSECAG00000037831(SOX11)
GO:0072033	renal vesicle formation	2	6	0.0247852720312817	0.222349034599469	ENSECAG00000016320(SOX8);ENSECAG00000018933(WNT4)
GO:0072216	positive regulation of metanephros development	2	6	0.0247852720312817	0.222349034599469	ENSECAG00000002962(ADIPOQ);ENSECAG00000024793(PDGFRB)
GO:0097050	type B pancreatic cell apoptotic process	2	6	0.0247852720312817	0.222349034599469	ENSECAG00000006795(RYR2);ENSECAG00000028766(NEUROD1)
GO:1903980	positive regulation of microglial cell activation	2	6	0.0247852720312817	0.222349034599469	ENSECAG00000015270(TREM2);ENSECAG00000023733(MMP1)
GO:2000018	regulation of male gonad development	2	6	0.0247852720312817	0.222349034599469	ENSECAG00000018933(WNT4);ENSECAG00000020172(ZFPM2)
GO:0006887	exocytosis	19	270	0.0249780141222304	0.223717872467758	ENSECAG00000000231(CACNB4);ENSECAG00000008441(ADORA2B);ENSECAG00000009139(CFTR);ENSECAG00000010444(SYT6);ENSECAG00000012940(NLGN1);ENSECAG00000013567(DRD2);ENSECAG00000014602(VAMP1);ENSECAG00000014632(CPLX2);ENSECAG00000015208(SYP);ENSECAG00000015298(SYNGR3);ENSECAG00000016151(CHRNA4);ENSECAG00000017755(RAPGEF4);ENSECAG00000017949(CRHBP);ENSECAG00000020903(RAB26);ENSECAG00000023008(RIMS2);ENSECAG…
GO:0022610	biological adhesion	59	1059	0.0250368923761066	0.223885276769326	ENSECAG00000000056(SLITRK3);ENSECAG00000000105(GCNT2);ENSECAG00000000639(PLXNB3);ENSECAG00000000658(GPNMB);ENSECAG00000001174(TNF);ENSECAG00000002962(ADIPOQ);ENSECAG00000003002(CD9);ENSECAG00000004442(CX3CR1);ENSECAG00000004842(CDH10);ENSECAG00000004945(CCR7);ENSECAG00000005519(HOXA7);ENSECAG00000006771(PRKCA);ENSECAG00000006772(DYSF);ENSECAG00000007466(-);ENSECAG00000007761(DSC2);ENSECAG00000008…
GO:0060688	regulation of morphogenesis of a branching structure	5	39	0.0251221759628227	0.224079047628075	ENSECAG00000001174(TNF);ENSECAG00000011223(HGF);ENSECAG00000015510(FGF7);ENSECAG00000016320(SOX8);ENSECAG00000023515(SIX4)
GO:0046903	secretion	46	794	0.02513900642031	0.224079047628075	ENSECAG00000000231(CACNB4);ENSECAG00000000530(EPHA5);ENSECAG00000001174(TNF);ENSECAG00000003655(-);ENSECAG00000004945(CCR7);ENSECAG00000004969(GPR68);ENSECAG00000006772(DYSF);ENSECAG00000008441(ADORA2B);ENSECAG00000008523(NLRP1);ENSECAG00000009139(CFTR);ENSECAG00000010444(SYT6);ENSECAG00000010512(RCN3);ENSECAG00000012803(IL12B);ENSECAG00000012940(NLGN1);ENSECAG00000013567(DRD2);ENSECAG00000014602…
GO:0046883	regulation of hormone secretion	12	147	0.0252175934294342	0.224241210902417	ENSECAG00000000530(EPHA5);ENSECAG00000001174(TNF);ENSECAG00000004969(GPR68);ENSECAG00000009139(CFTR);ENSECAG00000013567(DRD2);ENSECAG00000016559(TNFSF11);ENSECAG00000017191(SPP1);ENSECAG00000017949(CRHBP);ENSECAG00000019194(CHGA);ENSECAG00000019682(ACVR1C);ENSECAG00000022448(INHBA);ENSECAG00000037831(SOX11)
GO:0007611	learning or memory	13	164	0.0252377022501913	0.224241210902417	ENSECAG00000000593(PTN);ENSECAG00000004544(HRH1);ENSECAG00000004819(DNAH11);ENSECAG00000012153(JPH4);ENSECAG00000013567(DRD2);ENSECAG00000016581(HRH2);ENSECAG00000017471(PAK6);ENSECAG00000017600(CNTN2);ENSECAG00000018690(TNR);ENSECAG00000022551(SLC8A3);ENSECAG00000022873(ATP8A1);ENSECAG00000024625(TH);ENSECAG00000030478(GPR88)
GO:0000302	response to reactive oxygen species	10	114	0.0253426569772817	0.224815194300058	ENSECAG00000001174(TNF);ENSECAG00000006662(MPO);ENSECAG00000008781(RIPK3);ENSECAG00000011223(HGF);ENSECAG00000013082(RNF112);ENSECAG00000014260(FOS);ENSECAG00000015095(NCF1);ENSECAG00000019769(PPARGC1B);ENSECAG00000024055(JUN);ENSECAG00000024793(PDGFRB)
GO:0008283	cell proliferation	71	1310	0.0257442805282398	0.227417495124594	ENSECAG00000000593(PTN);ENSECAG00000000639(PLXNB3);ENSECAG00000000658(GPNMB);ENSECAG00000000660(PROK2);ENSECAG00000001174(TNF);ENSECAG00000002132(MYOD1);ENSECAG00000002250(SPRY2);ENSECAG00000002962(ADIPOQ);ENSECAG00000003002(CD9);ENSECAG00000003049(HILPDA);ENSECAG00000003925(-);ENSECAG00000006771(PRKCA);ENSECAG00000006772(DYSF);ENSECAG00000007324(GBX2);ENSECAG00000007899(OVOL2);ENSECAG00000007994…
GO:0007422	peripheral nervous system development	6	53	0.0257992922130217	0.227417495124594	ENSECAG00000010454(MYOC);ENSECAG00000011345(ONECUT2);ENSECAG00000015063(ADGRG6);ENSECAG00000016320(SOX8);ENSECAG00000020599(HOXD10);ENSECAG00000024147(SOX10)
GO:0042116	macrophage activation	6	53	0.0257992922130217	0.227417495124594	ENSECAG00000001174(TNF);ENSECAG00000006772(DYSF);ENSECAG00000015270(TREM2);ENSECAG00000023733(MMP1);ENSECAG00000024055(JUN);ENSECAG00000024060(LRFN5)
GO:0060113	inner ear receptor cell differentiation	6	53	0.0257992922130217	0.227417495124594	ENSECAG00000001213(ATOH1);ENSECAG00000007249(MCOLN3);ENSECAG00000013221(PTPRQ);ENSECAG00000013233(FAT4);ENSECAG00000013429(SLITRK6);ENSECAG00000017133(GABRB2)
GO:0006629	lipid metabolic process	55	979	0.0259925738554476	0.228759287438702	ENSECAG00000000607(TRIB3);ENSECAG00000000634(SMPDL3B);ENSECAG00000000662(HMGCLL1);ENSECAG00000001174(TNF);ENSECAG00000002962(ADIPOQ);ENSECAG00000004503(GAL3ST4);ENSECAG00000005379(HPGD);ENSECAG00000005838(MOGAT1);ENSECAG00000006905(PLPPR3);ENSECAG00000007024(ABHD6);ENSECAG00000008034(PLPPR5);ENSECAG00000008600(APOB);ENSECAG00000008871(ALDH1A3);ENSECAG00000009139(CFTR);ENSECAG00000010170(RPE65);EN…
GO:0035108	limb morphogenesis	11	131	0.0261138089968756	0.229463769592419	ENSECAG00000011334(SALL1);ENSECAG00000012577(HOXA10);ENSECAG00000016560(CRABP2);ENSECAG00000018546(TP63);ENSECAG00000019421(GDF5);ENSECAG00000020178(WNT9A);ENSECAG00000020599(HOXD10);ENSECAG00000024821(ALX3);ENSECAG00000028902(SP9);ENSECAG00000034365(HOXC10);ENSECAG00000037831(SOX11)
GO:0050776	regulation of immune response	34	557	0.0262062598889923	0.229913502112718	ENSECAG00000000231(CACNB4);ENSECAG00000000548(-);ENSECAG00000000634(SMPDL3B);ENSECAG00000001174(TNF);ENSECAG00000001923(-);ENSECAG00000003655(-);ENSECAG00000004709(C2);ENSECAG00000004945(CCR7);ENSECAG00000006095(-);ENSECAG00000006195(-);ENSECAG00000006701(-);ENSECAG00000008441(ADORA2B);ENSECAG00000008781(RIPK3);ENSECAG00000010091(CLCF1);ENSECAG00000010953(TNIP3);ENSECAG00000012803(IL12B);ENSECAG0…
GO:1901698	response to nitrogen compound	33	538	0.026565432917296	0.232397495517853	ENSECAG00000000607(TRIB3);ENSECAG00000001174(TNF);ENSECAG00000002962(ADIPOQ);ENSECAG00000006795(RYR2);ENSECAG00000009008(TRIM72);ENSECAG00000009139(CFTR);ENSECAG00000009902(IRF5);ENSECAG00000010127(INSR);ENSECAG00000010170(RPE65);ENSECAG00000011649(IRS4);ENSECAG00000013425(IGFBP5);ENSECAG00000013567(DRD2);ENSECAG00000013836(PKLR);ENSECAG00000014037(PCK1);ENSECAG00000014338(EGR1);ENSECAG0000001479…
GO:0001503	ossification	19	272	0.0266929137688985	0.232397495517853	ENSECAG00000000593(PTN);ENSECAG00000001174(TNF);ENSECAG00000008518(NPNT);ENSECAG00000010454(MYOC);ENSECAG00000011502(OSTN);ENSECAG00000013233(FAT4);ENSECAG00000014708(PTHLH);ENSECAG00000014829(FGF2);ENSECAG00000016114(ATP6V0A4);ENSECAG00000016320(SOX8);ENSECAG00000016559(TNFSF11);ENSECAG00000017191(SPP1);ENSECAG00000018104(IGFBP3);ENSECAG00000018359(COL13A1);ENSECAG00000018546(TP63);ENSECAG000000…
GO:0006812	cation transport	49	858	0.0266993344007198	0.232397495517853	ENSECAG00000000231(CACNB4);ENSECAG00000002188(KCNJ16);ENSECAG00000002935(KCNF1);ENSECAG00000002984(XCR1);ENSECAG00000003664(KCNJ12);ENSECAG00000003925(-);ENSECAG00000005937(SLC5A7);ENSECAG00000006772(DYSF);ENSECAG00000006795(RYR2);ENSECAG00000007249(MCOLN3);ENSECAG00000007539(TRPM1);ENSECAG00000007576(SLC38A1);ENSECAG00000009088(KCNMB2);ENSECAG00000009126(NOS1);ENSECAG00000009334(SLC15A1);ENSECAG…
GO:0006694	steroid biosynthetic process	9	99	0.0269042299304211	0.232397495517853	ENSECAG00000001174(TNF);ENSECAG00000008600(APOB);ENSECAG00000009139(CFTR);ENSECAG00000014338(EGR1);ENSECAG00000017494(CYP11A1);ENSECAG00000018933(WNT4);ENSECAG00000020869(FGFR4);ENSECAG00000023982(NPC1L1);ENSECAG00000032184(-)
GO:0050793	regulation of developmental process	98	1886	0.0271804003960991	0.232397495517853	ENSECAG00000000025(FGD1);ENSECAG00000000056(SLITRK3);ENSECAG00000000105(GCNT2);ENSECAG00000000593(PTN);ENSECAG00000000607(TRIB3);ENSECAG00000000639(PLXNB3);ENSECAG00000000660(PROK2);ENSECAG00000001074(PALMD);ENSECAG00000001174(TNF);ENSECAG00000001213(ATOH1);ENSECAG00000002132(MYOD1);ENSECAG00000002250(SPRY2);ENSECAG00000002417(LRRTM3);ENSECAG00000002962(ADIPOQ);ENSECAG00000003011(S1PR3);ENSECAG00…
GO:0001504	neurotransmitter uptake	4	27	0.0272819892422682	0.232397495517853	ENSECAG00000004220(SLC6A11);ENSECAG00000009126(NOS1);ENSECAG00000011520(SLC6A2);ENSECAG00000013567(DRD2)
GO:0002673	regulation of acute inflammatory response	4	27	0.0272819892422682	0.232397495517853	ENSECAG00000001174(TNF);ENSECAG00000004945(CCR7);ENSECAG00000016559(TNFSF11);ENSECAG00000017181(PTGS2)
GO:0014910	regulation of smooth muscle cell migration	4	27	0.0272819892422682	0.232397495517853	ENSECAG00000002962(ADIPOQ);ENSECAG00000016339(ADAMTS1);ENSECAG00000018104(IGFBP3);ENSECAG00000024793(PDGFRB)
GO:0030810	positive regulation of nucleotide biosynthetic process	4	27	0.0272819892422682	0.232397495517853	ENSECAG00000003230(AKAP5);ENSECAG00000008441(ADORA2B);ENSECAG00000009126(NOS1);ENSECAG00000011949(LGR5)
GO:0032196	transposition	4	27	0.0272819892422682	0.232397495517853	ENSECAG00000005193(-);ENSECAG00000009690(-);ENSECAG00000013741(MORC1);ENSECAG00000018578(AICDA)
GO:0032350	regulation of hormone metabolic process	4	27	0.0272819892422682	0.232397495517853	ENSECAG00000009034(DUOXA1);ENSECAG00000012522(GNB3);ENSECAG00000014338(EGR1);ENSECAG00000018933(WNT4)
GO:0035115	embryonic forelimb morphogenesis	4	27	0.0272819892422682	0.232397495517853	ENSECAG00000016560(CRABP2);ENSECAG00000018546(TP63);ENSECAG00000020178(WNT9A);ENSECAG00000024821(ALX3)
GO:0043403	skeletal muscle tissue regeneration	4	27	0.0272819892422682	0.232397495517853	ENSECAG00000002132(MYOD1);ENSECAG00000003002(CD9);ENSECAG00000006772(DYSF);ENSECAG00000011067(CAPN3)
GO:0045428	regulation of nitric oxide biosynthetic process	4	27	0.0272819892422682	0.232397495517853	ENSECAG00000001174(TNF);ENSECAG00000010127(INSR);ENSECAG00000021933(AGXT2);ENSECAG00000023733(MMP1)
GO:0045776	negative regulation of blood pressure	4	27	0.0272819892422682	0.232397495517853	ENSECAG00000002962(ADIPOQ);ENSECAG00000009126(NOS1);ENSECAG00000013567(DRD2);ENSECAG00000023395(KCNK6)
GO:0046456	icosanoid biosynthetic process	4	27	0.0272819892422682	0.232397495517853	ENSECAG00000017181(PTGS2);ENSECAG00000020644(LTC4S);ENSECAG00000021670(GGT5);ENSECAG00000022015(ALOX12)
GO:0051349	positive regulation of lyase activity	4	27	0.0272819892422682	0.232397495517853	ENSECAG00000003230(AKAP5);ENSECAG00000008441(ADORA2B);ENSECAG00000009126(NOS1);ENSECAG00000011949(LGR5)
GO:1900373	positive regulation of purine nucleotide biosynthetic process	4	27	0.0272819892422682	0.232397495517853	ENSECAG00000003230(AKAP5);ENSECAG00000008441(ADORA2B);ENSECAG00000009126(NOS1);ENSECAG00000011949(LGR5)
GO:1901570	fatty acid derivative biosynthetic process	4	27	0.0272819892422682	0.232397495517853	ENSECAG00000017181(PTGS2);ENSECAG00000020644(LTC4S);ENSECAG00000021670(GGT5);ENSECAG00000022015(ALOX12)
GO:0032869	cellular response to insulin stimulus	11	132	0.0274259872118544	0.232911851764087	ENSECAG00000000607(TRIB3);ENSECAG00000002962(ADIPOQ);ENSECAG00000009008(TRIM72);ENSECAG00000010127(INSR);ENSECAG00000010170(RPE65);ENSECAG00000011649(IRS4);ENSECAG00000013836(PKLR);ENSECAG00000014037(PCK1);ENSECAG00000014799(RARRES2);ENSECAG00000024600(SERPINA12);MSTRG.1128(CYFIP1)
GO:0035107	appendage morphogenesis	11	132	0.0274259872118544	0.232911851764087	ENSECAG00000011334(SALL1);ENSECAG00000012577(HOXA10);ENSECAG00000016560(CRABP2);ENSECAG00000018546(TP63);ENSECAG00000019421(GDF5);ENSECAG00000020178(WNT9A);ENSECAG00000020599(HOXD10);ENSECAG00000024821(ALX3);ENSECAG00000028902(SP9);ENSECAG00000034365(HOXC10);ENSECAG00000037831(SOX11)
GO:0008015	blood circulation	19	273	0.0275830487379286	0.233889139298326	ENSECAG00000000120(SGCZ);ENSECAG00000002962(ADIPOQ);ENSECAG00000004544(HRH1);ENSECAG00000006795(RYR2);ENSECAG00000007761(DSC2);ENSECAG00000008441(ADORA2B);ENSECAG00000009126(NOS1);ENSECAG00000013567(DRD2);ENSECAG00000015695(PTPRO);ENSECAG00000016581(HRH2);ENSECAG00000017181(PTGS2);ENSECAG00000018182(TBX20);ENSECAG00000018905(AGTR2);ENSECAG00000019007(THRB);ENSECAG00000020452(TNNC1);ENSECAG0000002…
GO:0006874	cellular calcium ion homeostasis	21	310	0.0276651406223561	0.234228720983504	ENSECAG00000002984(XCR1);ENSECAG00000003105(CXCR6);ENSECAG00000004442(CX3CR1);ENSECAG00000004945(CCR7);ENSECAG00000005185(CCR6);ENSECAG00000006195(-);ENSECAG00000006595(-);ENSECAG00000006795(RYR2);ENSECAG00000007249(MCOLN3);ENSECAG00000007539(TRPM1);ENSECAG00000010531(F2RL2);ENSECAG00000011067(CAPN3);ENSECAG00000013567(DRD2);ENSECAG00000013731(STC1);ENSECAG00000015284(CHRNA10);ENSECAG00000018404(…
GO:0050810	regulation of steroid biosynthetic process	5	40	0.0277269740832415	0.234396013076993	ENSECAG00000001174(TNF);ENSECAG00000008600(APOB);ENSECAG00000014338(EGR1);ENSECAG00000018933(WNT4);ENSECAG00000020869(FGFR4)
GO:0001775	cell activation	39	659	0.0279923407798572	0.236280803764522	ENSECAG00000000548(-);ENSECAG00000000658(GPNMB);ENSECAG00000001174(TNF);ENSECAG00000001923(-);ENSECAG00000003002(CD9);ENSECAG00000003072(TCIM);ENSECAG00000004945(CCR7);ENSECAG00000006095(-);ENSECAG00000006771(PRKCA);ENSECAG00000006772(DYSF);ENSECAG00000008441(ADORA2B);ENSECAG00000008781(RIPK3);ENSECAG00000010091(CLCF1);ENSECAG00000011067(CAPN3);ENSECAG00000012803(IL12B);ENSECAG00000012924(AIRE);E…
GO:0009063	cellular amino acid catabolic process	8	84	0.0281219857810785	0.23701601026685	ENSECAG00000000662(HMGCLL1);ENSECAG00000008161(HAL);ENSECAG00000008398(DAO);ENSECAG00000009126(NOS1);ENSECAG00000015341(KMO);ENSECAG00000017602(MAT1A);ENSECAG00000021933(AGXT2);ENSECAG00000033320(PRODH2)
GO:0008585	female gonad development	7	69	0.0286747076592759	0.241309360075266	ENSECAG00000007468(GAS2);ENSECAG00000010762(ROBO2);ENSECAG00000016339(ADAMTS1);ENSECAG00000018933(WNT4);ENSECAG00000020172(ZFPM2);ENSECAG00000022448(INHBA);ENSECAG00000023357(COL9A3)
GO:0008209	androgen metabolic process	3	16	0.029345681370833	0.245472659034401	ENSECAG00000017191(SPP1);ENSECAG00000018933(WNT4);ENSECAG00000023566(DHRS9)
GO:0050995	negative regulation of lipid catabolic process	3	16	0.029345681370833	0.245472659034401	ENSECAG00000001174(TNF);ENSECAG00000026894(CIDEA);ENSECAG00000031636(PLIN5)
GO:0072087	renal vesicle development	3	16	0.029345681370833	0.245472659034401	ENSECAG00000011334(SALL1);ENSECAG00000016320(SOX8);ENSECAG00000018933(WNT4)
GO:0072189	ureter development	3	16	0.029345681370833	0.245472659034401	ENSECAG00000005787(TBX18);ENSECAG00000016320(SOX8);ENSECAG00000031152(EMX2)
GO:0002761	regulation of myeloid leukocyte differentiation	8	85	0.0299196305986243	0.245738522293339	ENSECAG00000001174(TNF);ENSECAG00000002962(ADIPOQ);ENSECAG00000004969(GPR68);ENSECAG00000005519(HOXA7);ENSECAG00000012803(IL12B);ENSECAG00000014260(FOS);ENSECAG00000016559(TNFSF11);ENSECAG00000019769(PPARGC1B)
GO:0010038	response to metal ion	13	168	0.0299567249584054	0.245738522293339	ENSECAG00000006795(RYR2);ENSECAG00000009319(ZACN);ENSECAG00000010444(SYT6);ENSECAG00000011067(CAPN3);ENSECAG00000014260(FOS);ENSECAG00000014580(KCNMB3);ENSECAG00000015095(NCF1);ENSECAG00000016737(SLC34A1);ENSECAG00000017949(CRHBP);ENSECAG00000021418(CDH1);ENSECAG00000022759(AOC1);ENSECAG00000023681(AQP2);ENSECAG00000024055(JUN)
GO:0021879	forebrain neuron differentiation	5	41	0.0304970612115568	0.245738522293339	ENSECAG00000007324(GBX2);ENSECAG00000013465(SLC4A10);ENSECAG00000013567(DRD2);ENSECAG00000017600(CNTN2);ENSECAG00000022448(INHBA)
GO:0030104	water homeostasis	5	41	0.0304970612115568	0.245738522293339	ENSECAG00000009139(CFTR);ENSECAG00000012771(ALOXE3);ENSECAG00000018546(TP63);ENSECAG00000022015(ALOX12);ENSECAG00000023681(AQP2)
GO:0042246	tissue regeneration	5	41	0.0304970612115568	0.245738522293339	ENSECAG00000000593(PTN);ENSECAG00000002132(MYOD1);ENSECAG00000003002(CD9);ENSECAG00000006772(DYSF);ENSECAG00000011067(CAPN3)
GO:0001942	hair follicle development	7	70	0.030723409545643	0.245738522293339	ENSECAG00000001174(TNF);ENSECAG00000009528(CDH3);ENSECAG00000011949(LGR5);ENSECAG00000015510(FGF7);ENSECAG00000018546(TP63);ENSECAG00000022448(INHBA);ENSECAG00000023599(HPSE)
GO:0015696	ammonium transport	7	70	0.030723409545643	0.245738522293339	ENSECAG00000005937(SLC5A7);ENSECAG00000009126(NOS1);ENSECAG00000010444(SYT6);ENSECAG00000011520(SLC6A2);ENSECAG00000012957(RHAG);ENSECAG00000013567(DRD2);ENSECAG00000016151(CHRNA4)
GO:0031281	positive regulation of cyclase activity	4	28	0.0307768288649229	0.245738522293339	ENSECAG00000003230(AKAP5);ENSECAG00000008441(ADORA2B);ENSECAG00000009126(NOS1);ENSECAG00000011949(LGR5)
GO:0048168	regulation of neuronal synaptic plasticity	4	28	0.0307768288649229	0.245738522293339	ENSECAG00000013465(SLC4A10);ENSECAG00000013567(DRD2);ENSECAG00000015208(SYP);ENSECAG00000017600(CNTN2)
GO:0050716	positive regulation of interleukin-1 secretion	4	28	0.0307768288649229	0.245738522293339	ENSECAG00000003655(-);ENSECAG00000008523(NLRP1);ENSECAG00000016792(-);ENSECAG00000021702(PANX2)
GO:0016311	dephosphorylation	26	409	0.0313284418710401	0.245738522293339	ENSECAG00000000593(PTN);ENSECAG00000000783(DUSP27);ENSECAG00000001174(TNF);ENSECAG00000006905(PLPPR3);ENSECAG00000008034(PLPPR5);ENSECAG00000008518(NPNT);ENSECAG00000008781(RIPK3);ENSECAG00000009300(SPOCD1);ENSECAG00000009342(PPEF2);ENSECAG00000009864(PTPRD);ENSECAG00000010807(PXYLP1);ENSECAG00000013221(PTPRQ);ENSECAG00000014105(ACP7);ENSECAG00000015233(DUSP26);ENSECAG00000015350(-);ENSECAG000000…
GO:0009743	response to carbohydrate	9	102	0.0318296777149232	0.245738522293339	ENSECAG00000000530(EPHA5);ENSECAG00000002962(ADIPOQ);ENSECAG00000004969(GPR68);ENSECAG00000009139(CFTR);ENSECAG00000014037(PCK1);ENSECAG00000014338(EGR1);ENSECAG00000019682(ACVR1C);ENSECAG00000021347(GCKR);ENSECAG00000028766(NEUROD1)
GO:0007517	muscle organ development	17	241	0.032063157656311	0.245738522293339	ENSECAG00000000551(PAX5);ENSECAG00000002132(MYOD1);ENSECAG00000009008(TRIM72);ENSECAG00000011486(ATF3);ENSECAG00000012667(RBFOX1);ENSECAG00000014260(FOS);ENSECAG00000014338(EGR1);ENSECAG00000016320(SOX8);ENSECAG00000016661(NR4A1);ENSECAG00000018182(TBX20);ENSECAG00000020172(ZFPM2);ENSECAG00000020452(TNNC1);ENSECAG00000020599(HOXD10);ENSECAG00000021205(COL11A1);ENSECAG00000023515(SIX4);ENSECAG0000…
GO:0001910	regulation of leukocyte mediated cytotoxicity	6	56	0.0327818093183928	0.245738522293339	ENSECAG00000008781(RIPK3);ENSECAG00000012803(IL12B);ENSECAG00000016428(-);ENSECAG00000019052(-);ENSECAG00000030839(CD1A7);ENSECAG00000034395(MHCB3)
GO:0030001	metal ion transport	37	627	0.0329185153926423	0.245738522293339	ENSECAG00000000231(CACNB4);ENSECAG00000002188(KCNJ16);ENSECAG00000002935(KCNF1);ENSECAG00000002984(XCR1);ENSECAG00000003664(KCNJ12);ENSECAG00000003925(-);ENSECAG00000006772(DYSF);ENSECAG00000006795(RYR2);ENSECAG00000007249(MCOLN3);ENSECAG00000007539(TRPM1);ENSECAG00000009088(KCNMB2);ENSECAG00000009126(NOS1);ENSECAG00000010280(KCNC2);ENSECAG00000011067(CAPN3);ENSECAG00000012153(JPH4);ENSECAG000000…
GO:0050707	regulation of cytokine secretion	12	153	0.0330142107792878	0.245738522293339	ENSECAG00000001174(TNF);ENSECAG00000003655(-);ENSECAG00000004945(CCR7);ENSECAG00000008523(NLRP1);ENSECAG00000013567(DRD2);ENSECAG00000016792(-);ENSECAG00000017662(NLRP12);ENSECAG00000020892(TLR10);ENSECAG00000021702(PANX2);ENSECAG00000023733(MMP1);ENSECAG00000026894(CIDEA);ENSECAG00000033827(-)
GO:0008406	gonad development	11	136	0.0331511320562069	0.245738522293339	ENSECAG00000007468(GAS2);ENSECAG00000010762(ROBO2);ENSECAG00000011334(SALL1);ENSECAG00000012577(HOXA10);ENSECAG00000016320(SOX8);ENSECAG00000016339(ADAMTS1);ENSECAG00000018933(WNT4);ENSECAG00000020172(ZFPM2);ENSECAG00000022448(INHBA);ENSECAG00000023357(COL9A3);ENSECAG00000023515(SIX4)
GO:0050918	positive chemotaxis	5	42	0.0334349556601269	0.245738522293339	ENSECAG00000000639(PLXNB3);ENSECAG00000011223(HGF);ENSECAG00000011404(SAA1);ENSECAG00000015510(FGF7);ENSECAG00000021162(CDH13)
GO:0009891	positive regulation of biosynthetic process	88	1689	0.0335413407461603	0.245738522293339	ENSECAG00000000005(HNF4G);ENSECAG00000000551(PAX5);ENSECAG00000000641(PLAGL1);ENSECAG00000000726(HOXC9);ENSECAG00000001174(TNF);ENSECAG00000001213(ATOH1);ENSECAG00000002132(MYOD1);ENSECAG00000003230(AKAP5);ENSECAG00000003655(-);ENSECAG00000004945(CCR7);ENSECAG00000005519(HOXA7);ENSECAG00000005787(TBX18);ENSECAG00000005936(FOXA3);ENSECAG00000007024(ABHD6);ENSECAG00000007324(GBX2);ENSECAG0000000785…
GO:0002138	retinoic acid biosynthetic process	2	7	0.033719797006057	0.245738522293339	ENSECAG00000008871(ALDH1A3);ENSECAG00000023566(DHRS9)
GO:0002676	regulation of chronic inflammatory response	2	7	0.033719797006057	0.245738522293339	ENSECAG00000001174(TNF);ENSECAG00000008441(ADORA2B)
GO:0002923	regulation of humoral immune response mediated by circulating immunoglobulin	2	7	0.033719797006057	0.245738522293339	ENSECAG00000001174(TNF);ENSECAG00000016475(HPX)
GO:0016102	diterpenoid biosynthetic process	2	7	0.033719797006057	0.245738522293339	ENSECAG00000008871(ALDH1A3);ENSECAG00000023566(DHRS9)
GO:0021826	substrate-independent telencephalic tangential migration	2	7	0.033719797006057	0.245738522293339	ENSECAG00000013567(DRD2);ENSECAG00000017600(CNTN2)
GO:0021830	interneuron migration from the subpallium to the cortex	2	7	0.033719797006057	0.245738522293339	ENSECAG00000013567(DRD2);ENSECAG00000017600(CNTN2)
GO:0021843	substrate-independent telencephalic tangential interneuron migration	2	7	0.033719797006057	0.245738522293339	ENSECAG00000013567(DRD2);ENSECAG00000017600(CNTN2)
GO:0034374	low-density lipoprotein particle remodeling	2	7	0.033719797006057	0.245738522293339	ENSECAG00000006662(MPO);ENSECAG00000008600(APOB)
GO:0042636	negative regulation of hair cycle	2	7	0.033719797006057	0.245738522293339	ENSECAG00000009528(CDH3);ENSECAG00000022448(INHBA)
GO:0045161	neuronal ion channel clustering	2	7	0.033719797006057	0.245738522293339	ENSECAG00000010454(MYOC);ENSECAG00000017600(CNTN2)
GO:0045360	regulation of interleukin-1 biosynthetic process	2	7	0.033719797006057	0.245738522293339	ENSECAG00000001174(TNF);ENSECAG00000014338(EGR1)
GO:0045362	positive regulation of interleukin-1 biosynthetic process	2	7	0.033719797006057	0.245738522293339	ENSECAG00000001174(TNF);ENSECAG00000014338(EGR1)
GO:0045656	negative regulation of monocyte differentiation	2	7	0.033719797006057	0.245738522293339	ENSECAG00000004969(GPR68);ENSECAG00000005519(HOXA7)
GO:0046532	regulation of photoreceptor cell differentiation	2	7	0.033719797006057	0.245738522293339	ENSECAG00000016320(SOX8);ENSECAG00000019007(THRB)
GO:0046533	negative regulation of photoreceptor cell differentiation	2	7	0.033719797006057	0.245738522293339	ENSECAG00000016320(SOX8);ENSECAG00000019007(THRB)
GO:0050722	regulation of interleukin-1 beta biosynthetic process	2	7	0.033719797006057	0.245738522293339	ENSECAG00000001174(TNF);ENSECAG00000014338(EGR1)
GO:0050725	positive regulation of interleukin-1 beta biosynthetic process	2	7	0.033719797006057	0.245738522293339	ENSECAG00000001174(TNF);ENSECAG00000014338(EGR1)
GO:0070099	regulation of chemokine-mediated signaling pathway	2	7	0.033719797006057	0.245738522293339	ENSECAG00000015270(TREM2);ENSECAG00000021856(PADI2)
GO:0072197	ureter morphogenesis	2	7	0.033719797006057	0.245738522293339	ENSECAG00000016320(SOX8);ENSECAG00000031152(EMX2)
GO:0090331	negative regulation of platelet aggregation	2	7	0.033719797006057	0.245738522293339	ENSECAG00000003002(CD9);ENSECAG00000022015(ALOX12)
GO:0097264	self proteolysis	2	7	0.033719797006057	0.245738522293339	ENSECAG00000008723(-);ENSECAG00000011067(CAPN3)
GO:1903012	positive regulation of bone development	2	7	0.033719797006057	0.245738522293339	ENSECAG00000004969(GPR68);ENSECAG00000016559(TNFSF11)
GO:1904321	response to forskolin	2	7	0.033719797006057	0.245738522293339	ENSECAG00000000530(EPHA5);ENSECAG00000009139(CFTR)
GO:1904322	cellular response to forskolin	2	7	0.033719797006057	0.245738522293339	ENSECAG00000000530(EPHA5);ENSECAG00000009139(CFTR)
GO:2000510	positive regulation of dendritic cell chemotaxis	2	7	0.033719797006057	0.245738522293339	ENSECAG00000004945(CCR7);ENSECAG00000005185(CCR6)
GO:0002824	positive regulation of adaptive immune response based on somatic recombination of immune receptors built from immunoglobulin superfamily domains	8	87	0.0337485349179866	0.245738522293339	ENSECAG00000001174(TNF);ENSECAG00000010091(CLCF1);ENSECAG00000012803(IL12B);ENSECAG00000016428(-);ENSECAG00000016475(HPX);ENSECAG00000019052(-);ENSECAG00000030839(CD1A7);ENSECAG00000034395(MHCB3)
GO:0023056	positive regulation of signaling	68	1266	0.0338998084174155	0.245738522293339	ENSECAG00000000105(GCNT2);ENSECAG00000000593(PTN);ENSECAG00000000660(PROK2);ENSECAG00000001174(TNF);ENSECAG00000002250(SPRY2);ENSECAG00000002962(ADIPOQ);ENSECAG00000003072(TCIM);ENSECAG00000003655(-);ENSECAG00000004098(C10orf71);ENSECAG00000004945(CCR7);ENSECAG00000004969(GPR68);ENSECAG00000006771(PRKCA);ENSECAG00000008441(ADORA2B);ENSECAG00000008518(NPNT);ENSECAG00000008781(RIPK3);ENSECAG0000000…
GO:0032101	regulation of response to external stimulus	37	629	0.0342856602425979	0.245738522293339	ENSECAG00000000593(PTN);ENSECAG00000000634(SMPDL3B);ENSECAG00000001073(F11);ENSECAG00000001174(TNF);ENSECAG00000002132(MYOD1);ENSECAG00000002962(ADIPOQ);ENSECAG00000003002(CD9);ENSECAG00000004945(CCR7);ENSECAG00000005185(CCR6);ENSECAG00000006771(PRKCA);ENSECAG00000006772(DYSF);ENSECAG00000008441(ADORA2B);ENSECAG00000008723(-);ENSECAG00000009034(DUOXA1);ENSECAG00000010510(SEMA4F);ENSECAG0000001076…
GO:0046879	hormone secretion	14	189	0.0343908006394746	0.245738522293339	ENSECAG00000000530(EPHA5);ENSECAG00000001174(TNF);ENSECAG00000004969(GPR68);ENSECAG00000009139(CFTR);ENSECAG00000013567(DRD2);ENSECAG00000016559(TNFSF11);ENSECAG00000017191(SPP1);ENSECAG00000017755(RAPGEF4);ENSECAG00000017949(CRHBP);ENSECAG00000019194(CHGA);ENSECAG00000019682(ACVR1C);ENSECAG00000022448(INHBA);ENSECAG00000028766(NEUROD1);ENSECAG00000037831(SOX11)
GO:0006833	water transport	3	17	0.0345208776475359	0.245738522293339	ENSECAG00000009139(CFTR);ENSECAG00000014487(SLC14A1);ENSECAG00000023681(AQP2)
GO:0072010	glomerular epithelium development	3	17	0.0345208776475359	0.245738522293339	ENSECAG00000002962(ADIPOQ);ENSECAG00000009274(NPHS2);ENSECAG00000015695(PTPRO)
GO:1902993	positive regulation of amyloid precursor protein catabolic process	3	17	0.0345208776475359	0.245738522293339	ENSECAG00000001174(TNF);ENSECAG00000002417(LRRTM3);ENSECAG00000020789(SPON1)
GO:0045684	positive regulation of epidermis development	4	29	0.0345230473090071	0.245738522293339	ENSECAG00000001174(TNF);ENSECAG00000001213(ATOH1);ENSECAG00000007899(OVOL2);ENSECAG00000023599(HPSE)
GO:0006790	sulfur compound metabolic process	16	225	0.0345341423080104	0.245738522293339	ENSECAG00000010807(PXYLP1);ENSECAG00000015626(BHMT);ENSECAG00000017602(MAT1A);ENSECAG00000020763(MGST1);ENSECAG00000021670(GGT5);ENSECAG00000021749(-);ENSECAG00000022398(NDST3);ENSECAG00000022794(-);ENSECAG00000023578(ELOVL3);ENSECAG00000023599(HPSE);ENSECAG00000025174(HS3ST3B1);ENSECAG00000032529(CHST13);ENSECAG00000039093(-);MSTRG.15793(--);MSTRG.22462(ZDHHC19);MSTRG.5623(ACSM5)
GO:2000027	regulation of organ morphogenesis	11	137	0.0347053959312367	0.245738522293339	ENSECAG00000000593(PTN);ENSECAG00000001174(TNF);ENSECAG00000011223(HGF);ENSECAG00000013092(WNT6);ENSECAG00000014829(FGF2);ENSECAG00000015510(FGF7);ENSECAG00000015958(NKD1);ENSECAG00000016320(SOX8);ENSECAG00000018933(WNT4);ENSECAG00000019007(THRB);ENSECAG00000023515(SIX4)
GO:0006066	alcohol metabolic process	18	262	0.035010978148036	0.245738522293339	ENSECAG00000000634(SMPDL3B);ENSECAG00000001174(TNF);ENSECAG00000006772(DYSF);ENSECAG00000008600(APOB);ENSECAG00000009139(CFTR);ENSECAG00000010170(RPE65);ENSECAG00000010342(RETSAT);ENSECAG00000012522(GNB3);ENSECAG00000014037(PCK1);ENSECAG00000017494(CYP11A1);ENSECAG00000018933(WNT4);ENSECAG00000020109(SOAT2);ENSECAG00000020647(PLCB2);ENSECAG00000023982(NPC1L1);ENSECAG00000024600(SERPINA12);ENSECAG…
GO:0006470	protein dephosphorylation	21	318	0.0350641476041614	0.245738522293339	ENSECAG00000000593(PTN);ENSECAG00000000783(DUSP27);ENSECAG00000001174(TNF);ENSECAG00000008518(NPNT);ENSECAG00000008781(RIPK3);ENSECAG00000009300(SPOCD1);ENSECAG00000009342(PPEF2);ENSECAG00000009864(PTPRD);ENSECAG00000013221(PTPRQ);ENSECAG00000015233(DUSP26);ENSECAG00000015695(PTPRO);ENSECAG00000018104(IGFBP3);ENSECAG00000018905(AGTR2);ENSECAG00000019769(PPARGC1B);ENSECAG00000022751(GRXCR1);ENSECA…
GO:0022404	molting cycle process	7	72	0.0351105349317415	0.245738522293339	ENSECAG00000001174(TNF);ENSECAG00000009528(CDH3);ENSECAG00000011949(LGR5);ENSECAG00000015510(FGF7);ENSECAG00000018546(TP63);ENSECAG00000022448(INHBA);ENSECAG00000023599(HPSE)
GO:0022405	hair cycle process	7	72	0.0351105349317415	0.245738522293339	ENSECAG00000001174(TNF);ENSECAG00000009528(CDH3);ENSECAG00000011949(LGR5);ENSECAG00000015510(FGF7);ENSECAG00000018546(TP63);ENSECAG00000022448(INHBA);ENSECAG00000023599(HPSE)
GO:0002709	regulation of T cell mediated immunity	6	57	0.0353564433592814	0.245738522293339	ENSECAG00000008781(RIPK3);ENSECAG00000012803(IL12B);ENSECAG00000016428(-);ENSECAG00000019052(-);ENSECAG00000030839(CD1A7);ENSECAG00000034395(MHCB3)
GO:0003208	cardiac ventricle morphogenesis	6	57	0.0353564433592814	0.245738522293339	ENSECAG00000018182(TBX20);ENSECAG00000020172(ZFPM2);ENSECAG00000020452(TNNC1);ENSECAG00000021205(COL11A1);ENSECAG00000024318(MYBPC3);ENSECAG00000037831(SOX11)
GO:0044706	multi-multicellular organism process	9	104	0.0354412972474234	0.245738522293339	ENSECAG00000000593(PTN);ENSECAG00000005379(HPGD);ENSECAG00000007994(TBXT);ENSECAG00000011260(NRK);ENSECAG00000017181(PTGS2);ENSECAG00000017949(CRHBP);ENSECAG00000018933(WNT4);ENSECAG00000019007(THRB);ENSECAG00000019682(ACVR1C)
GO:0098662	inorganic cation transmembrane transport	34	571	0.0355984708705962	0.245738522293339	ENSECAG00000000231(CACNB4);ENSECAG00000002188(KCNJ16);ENSECAG00000002935(KCNF1);ENSECAG00000002984(XCR1);ENSECAG00000003664(KCNJ12);ENSECAG00000006772(DYSF);ENSECAG00000006795(RYR2);ENSECAG00000007249(MCOLN3);ENSECAG00000007539(TRPM1);ENSECAG00000009088(KCNMB2);ENSECAG00000009334(SLC15A1);ENSECAG00000010280(KCNC2);ENSECAG00000011067(CAPN3);ENSECAG00000012831(CACNG7);ENSECAG00000012957(RHAG);ENSEC…
GO:0098655	cation transmembrane transport	37	631	0.0356960375697336	0.245738522293339	ENSECAG00000000231(CACNB4);ENSECAG00000002188(KCNJ16);ENSECAG00000002935(KCNF1);ENSECAG00000002984(XCR1);ENSECAG00000003664(KCNJ12);ENSECAG00000006772(DYSF);ENSECAG00000006795(RYR2);ENSECAG00000007249(MCOLN3);ENSECAG00000007539(TRPM1);ENSECAG00000009088(KCNMB2);ENSECAG00000009334(SLC15A1);ENSECAG00000010280(KCNC2);ENSECAG00000011067(CAPN3);ENSECAG00000012831(CACNG7);ENSECAG00000012957(RHAG);ENSEC…
GO:0030003	cellular cation homeostasis	28	453	0.0357150502267892	0.245738522293339	ENSECAG00000000233(TMPRSS3);ENSECAG00000002984(XCR1);ENSECAG00000003105(CXCR6);ENSECAG00000003925(-);ENSECAG00000004442(CX3CR1);ENSECAG00000004945(CCR7);ENSECAG00000005185(CCR6);ENSECAG00000006195(-);ENSECAG00000006595(-);ENSECAG00000006795(RYR2);ENSECAG00000007249(MCOLN3);ENSECAG00000007539(TRPM1);ENSECAG00000009139(CFTR);ENSECAG00000010531(F2RL2);ENSECAG00000011067(CAPN3);ENSECAG00000013465(SLC…
GO:0042063	gliogenesis	14	190	0.0357227956102432	0.245738522293339	ENSECAG00000000593(PTN);ENSECAG00000001174(TNF);ENSECAG00000003002(CD9);ENSECAG00000010091(CLCF1);ENSECAG00000010454(MYOC);ENSECAG00000010669(CRB1);ENSECAG00000013082(RNF112);ENSECAG00000014829(FGF2);ENSECAG00000015063(ADGRG6);ENSECAG00000016320(SOX8);ENSECAG00000017600(CNTN2);ENSECAG00000022551(SLC8A3);ENSECAG00000024147(SOX10);ENSECAG00000037831(SOX11)
GO:0014812	muscle cell migration	5	43	0.0365428143705727	0.245738522293339	ENSECAG00000002962(ADIPOQ);ENSECAG00000016339(ADAMTS1);ENSECAG00000018104(IGFBP3);ENSECAG00000023515(SIX4);ENSECAG00000024793(PDGFRB)
GO:0060042	retina morphogenesis in camera-type eye	5	43	0.0365428143705727	0.245738522293339	ENSECAG00000006929(GNAT2);ENSECAG00000010170(RPE65);ENSECAG00000010669(CRB1);ENSECAG00000016320(SOX8);ENSECAG00000019007(THRB)
GO:0051272	positive regulation of cellular component movement	25	396	0.0367484438798567	0.245738522293339	ENSECAG00000000105(GCNT2);ENSECAG00000000593(PTN);ENSECAG00000000658(GPNMB);ENSECAG00000002250(SPRY2);ENSECAG00000004945(CCR7);ENSECAG00000005185(CCR6);ENSECAG00000006771(PRKCA);ENSECAG00000006772(DYSF);ENSECAG00000010127(INSR);ENSECAG00000010454(MYOC);ENSECAG00000010510(SEMA4F);ENSECAG00000011223(HGF);ENSECAG00000011345(ONECUT2);ENSECAG00000014799(RARRES2);ENSECAG00000014829(FGF2);ENSECAG0000001…
GO:0008544	epidermis development	15	209	0.0371613637536163	0.245738522293339	ENSECAG00000001174(TNF);ENSECAG00000001213(ATOH1);ENSECAG00000005519(HOXA7);ENSECAG00000007249(MCOLN3);ENSECAG00000007899(OVOL2);ENSECAG00000008224(ZNF750);ENSECAG00000009528(CDH3);ENSECAG00000011949(LGR5);ENSECAG00000013221(PTPRQ);ENSECAG00000013429(SLITRK6);ENSECAG00000015510(FGF7);ENSECAG00000018546(TP63);ENSECAG00000022448(INHBA);ENSECAG00000023585(SATB1);ENSECAG00000023599(HPSE)
GO:0043086	negative regulation of catalytic activity	36	613	0.0371817983516461	0.245738522293339	ENSECAG00000000593(PTN);ENSECAG00000000607(TRIB3);ENSECAG00000000639(PLXNB3);ENSECAG00000001141(NAIP);ENSECAG00000001174(TNF);ENSECAG00000002111(ITIH4);ENSECAG00000002250(SPRY2);ENSECAG00000002962(ADIPOQ);ENSECAG00000003230(AKAP5);ENSECAG00000008365(AMBP);ENSECAG00000008606(GZMK);ENSECAG00000009126(NOS1);ENSECAG00000009300(SPOCD1);ENSECAG00000011223(HGF);ENSECAG00000012299(-);ENSECAG00000013567(D…
GO:0098773	skin epidermis development	7	73	0.03745192813668	0.245738522293339	ENSECAG00000001174(TNF);ENSECAG00000009528(CDH3);ENSECAG00000011949(LGR5);ENSECAG00000015510(FGF7);ENSECAG00000018546(TP63);ENSECAG00000022448(INHBA);ENSECAG00000023599(HPSE)
GO:0048754	branching morphogenesis of an epithelial tube	10	122	0.0379819266829429	0.245738522293339	ENSECAG00000001174(TNF);ENSECAG00000002250(SPRY2);ENSECAG00000007324(GBX2);ENSECAG00000008518(NPNT);ENSECAG00000013092(WNT6);ENSECAG00000013233(FAT4);ENSECAG00000016320(SOX8);ENSECAG00000018182(TBX20);ENSECAG00000018933(WNT4);ENSECAG00000023515(SIX4)
GO:0021536	diencephalon development	6	58	0.0380576433589779	0.245738522293339	ENSECAG00000007324(GBX2);ENSECAG00000007740(HESX1);ENSECAG00000011334(SALL1);ENSECAG00000013567(DRD2);ENSECAG00000014829(FGF2);ENSECAG00000018933(WNT4)
GO:0030193	regulation of blood coagulation	6	58	0.0380576433589779	0.245738522293339	ENSECAG00000001073(F11);ENSECAG00000003002(CD9);ENSECAG00000006771(PRKCA);ENSECAG00000017329(CPB2);ENSECAG00000022015(ALOX12);ENSECAG00000023599(HPSE)
GO:0042490	mechanoreceptor differentiation	6	58	0.0380576433589779	0.245738522293339	ENSECAG00000001213(ATOH1);ENSECAG00000007249(MCOLN3);ENSECAG00000013221(PTPRQ);ENSECAG00000013233(FAT4);ENSECAG00000013429(SLITRK6);ENSECAG00000017133(GABRB2)
GO:0070838	divalent metal ion transport	22	340	0.038207300085278	0.245738522293339	ENSECAG00000000231(CACNB4);ENSECAG00000002984(XCR1);ENSECAG00000006772(DYSF);ENSECAG00000006795(RYR2);ENSECAG00000007249(MCOLN3);ENSECAG00000007539(TRPM1);ENSECAG00000009126(NOS1);ENSECAG00000011067(CAPN3);ENSECAG00000012153(JPH4);ENSECAG00000012831(CACNG7);ENSECAG00000013567(DRD2);ENSECAG00000016151(CHRNA4);ENSECAG00000016365(C2H4orf3);ENSECAG00000018404(DHRS7C);ENSECAG00000018762(CACNA1S);ENSEC…
GO:0003007	heart morphogenesis	14	192	0.0384974787326355	0.245738522293339	ENSECAG00000004819(DNAH11);ENSECAG00000007899(OVOL2);ENSECAG00000007994(TBXT);ENSECAG00000010127(INSR);ENSECAG00000013233(FAT4);ENSECAG00000015063(ADGRG6);ENSECAG00000016339(ADAMTS1);ENSECAG00000018182(TBX20);ENSECAG00000020172(ZFPM2);ENSECAG00000020452(TNNC1);ENSECAG00000021205(COL11A1);ENSECAG00000024055(JUN);ENSECAG00000024318(MYBPC3);ENSECAG00000037831(SOX11)
GO:0042327	positive regulation of phosphorylation	45	797	0.0385077129829183	0.245738522293339	ENSECAG00000000105(GCNT2);ENSECAG00000000530(EPHA5);ENSECAG00000000658(GPNMB);ENSECAG00000000660(PROK2);ENSECAG00000001174(TNF);ENSECAG00000002250(SPRY2);ENSECAG00000002962(ADIPOQ);ENSECAG00000003072(TCIM);ENSECAG00000003655(-);ENSECAG00000008518(NPNT);ENSECAG00000008781(RIPK3);ENSECAG00000009126(NOS1);ENSECAG00000009919(MAP3K19);ENSECAG00000010091(CLCF1);ENSECAG00000010127(INSR);ENSECAG000000112…
GO:0019369	arachidonic acid metabolic process	4	30	0.0385221663295144	0.245738522293339	ENSECAG00000012771(ALOXE3);ENSECAG00000017181(PTGS2);ENSECAG00000022015(ALOX12);ENSECAG00000023905(CYP2J2)
GO:0030857	negative regulation of epithelial cell differentiation	4	30	0.0385221663295144	0.245738522293339	ENSECAG00000003011(S1PR3);ENSECAG00000005519(HOXA7);ENSECAG00000018546(TP63);ENSECAG00000034045(FOXE3)
GO:0031952	regulation of protein autophosphorylation	4	30	0.0385221663295144	0.245738522293339	ENSECAG00000000658(GPNMB);ENSECAG00000002962(ADIPOQ);ENSECAG00000017662(NLRP12);ENSECAG00000024055(JUN)
GO:0035850	epithelial cell differentiation involved in kidney development	4	30	0.0385221663295144	0.245738522293339	ENSECAG00000002962(ADIPOQ);ENSECAG00000009274(NPHS2);ENSECAG00000013233(FAT4);ENSECAG00000015695(PTPRO)
GO:0002573	myeloid leukocyte differentiation	12	157	0.039085767979771	0.245738522293339	ENSECAG00000001174(TNF);ENSECAG00000002962(ADIPOQ);ENSECAG00000004945(CCR7);ENSECAG00000004969(GPR68);ENSECAG00000005519(HOXA7);ENSECAG00000012803(IL12B);ENSECAG00000014260(FOS);ENSECAG00000015270(TREM2);ENSECAG00000016559(TNFSF11);ENSECAG00000019769(PPARGC1B);ENSECAG00000024055(JUN);ENSECAG00000039917(OSCAR)
GO:0007548	sex differentiation	13	175	0.0397064990928213	0.245738522293339	ENSECAG00000007468(GAS2);ENSECAG00000010762(ROBO2);ENSECAG00000011334(SALL1);ENSECAG00000012577(HOXA10);ENSECAG00000016320(SOX8);ENSECAG00000016339(ADAMTS1);ENSECAG00000018546(TP63);ENSECAG00000018933(WNT4);ENSECAG00000020172(ZFPM2);ENSECAG00000022448(INHBA);ENSECAG00000023357(COL9A3);ENSECAG00000023515(SIX4);ENSECAG00000023997(DACH2)
GO:0045944	positive regulation of transcription from RNA polymerase II promoter	55	1005	0.0397092967926021	0.245738522293339	ENSECAG00000000005(HNF4G);ENSECAG00000000551(PAX5);ENSECAG00000000641(PLAGL1);ENSECAG00000000726(HOXC9);ENSECAG00000001174(TNF);ENSECAG00000001213(ATOH1);ENSECAG00000002132(MYOD1);ENSECAG00000003655(-);ENSECAG00000005519(HOXA7);ENSECAG00000005787(TBX18);ENSECAG00000005936(FOXA3);ENSECAG00000007324(GBX2);ENSECAG00000007899(OVOL2);ENSECAG00000007994(TBXT);ENSECAG00000008224(ZNF750);ENSECAG000000085…
GO:0001755	neural crest cell migration	5	44	0.0398224323377307	0.245738522293339	ENSECAG00000007324(GBX2);ENSECAG00000007899(OVOL2);ENSECAG00000010510(SEMA4F);ENSECAG00000016320(SOX8);ENSECAG00000024147(SOX10)
GO:0006023	aminoglycan biosynthetic process	5	44	0.0398224323377307	0.245738522293339	ENSECAG00000006840(B3GNT7);ENSECAG00000010807(PXYLP1);ENSECAG00000024670(B3GNT8);ENSECAG00000032529(CHST13);ENSECAG00000033693(HAS1)
GO:0045661	regulation of myoblast differentiation	5	44	0.0398224323377307	0.245738522293339	ENSECAG00000001174(TNF);ENSECAG00000002132(MYOD1);ENSECAG00000011067(CAPN3);ENSECAG00000016320(SOX8);ENSECAG00000018104(IGFBP3)
GO:0060563	neuroepithelial cell differentiation	7	74	0.0398936784192639	0.245738522293339	ENSECAG00000001213(ATOH1);ENSECAG00000007249(MCOLN3);ENSECAG00000013429(SLITRK6);ENSECAG00000014829(FGF2);ENSECAG00000018933(WNT4);ENSECAG00000024147(SOX10);ENSECAG00000037831(SOX11)
GO:0002821	positive regulation of adaptive immune response	8	90	0.0400943452253868	0.245738522293339	ENSECAG00000001174(TNF);ENSECAG00000010091(CLCF1);ENSECAG00000012803(IL12B);ENSECAG00000016428(-);ENSECAG00000016475(HPX);ENSECAG00000019052(-);ENSECAG00000030839(CD1A7);ENSECAG00000034395(MHCB3)
GO:0045667	regulation of osteoblast differentiation	8	90	0.0400943452253868	0.245738522293339	ENSECAG00000001174(TNF);ENSECAG00000008518(NPNT);ENSECAG00000011502(OSTN);ENSECAG00000014829(FGF2);ENSECAG00000018546(TP63);ENSECAG00000018933(WNT4);ENSECAG00000024146(UCMA);ENSECAG00000037831(SOX11)
GO:0002483	antigen processing and presentation of endogenous peptide antigen	3	18	0.0401341620453146	0.245738522293339	ENSECAG00000016428(-);ENSECAG00000019052(-);ENSECAG00000034395(MHCB3)
GO:0021895	cerebral cortex neuron differentiation	3	18	0.0401341620453146	0.245738522293339	ENSECAG00000013567(DRD2);ENSECAG00000017600(CNTN2);ENSECAG00000022430(TOX)
GO:0036336	dendritic cell migration	3	18	0.0401341620453146	0.245738522293339	ENSECAG00000004945(CCR7);ENSECAG00000005185(CCR6);ENSECAG00000017662(NLRP12)
GO:0036342	post-anal tail morphogenesis	3	18	0.0401341620453146	0.245738522293339	ENSECAG00000007994(TBXT);ENSECAG00000018546(TP63);ENSECAG00000036791(SP5)
GO:0042573	retinoic acid metabolic process	3	18	0.0401341620453146	0.245738522293339	ENSECAG00000008871(ALDH1A3);ENSECAG00000016560(CRABP2);ENSECAG00000023566(DHRS9)
GO:0048011	neurotrophin TRK receptor signaling pathway	3	18	0.0401341620453146	0.245738522293339	ENSECAG00000002250(SPRY2);ENSECAG00000018905(AGTR2);MSTRG.1128(CYFIP1)
GO:0048857	neural nucleus development	3	18	0.0401341620453146	0.245738522293339	ENSECAG00000008871(ALDH1A3);ENSECAG00000014829(FGF2);ENSECAG00000016514(PHOX2A)
GO:0060445	branching involved in salivary gland morphogenesis	3	18	0.0401341620453146	0.245738522293339	ENSECAG00000001174(TNF);ENSECAG00000011223(HGF);ENSECAG00000015510(FGF7)
GO:0061436	establishment of skin barrier	3	18	0.0401341620453146	0.245738522293339	ENSECAG00000012771(ALOXE3);ENSECAG00000018546(TP63);ENSECAG00000022015(ALOX12)
GO:0060627	regulation of vesicle-mediated transport	23	361	0.0401835400736891	0.245738522293339	ENSECAG00000000231(CACNB4);ENSECAG00000001174(TNF);ENSECAG00000002962(ADIPOQ);ENSECAG00000004709(C2);ENSECAG00000006772(DYSF);ENSECAG00000008441(ADORA2B);ENSECAG00000009139(CFTR);ENSECAG00000010127(INSR);ENSECAG00000010444(SYT6);ENSECAG00000012940(NLGN1);ENSECAG00000013567(DRD2);ENSECAG00000014602(VAMP1);ENSECAG00000014632(CPLX2);ENSECAG00000015208(SYP);ENSECAG00000015270(TREM2);ENSECAG0000001615…
GO:0072511	divalent inorganic cation transport	22	342	0.0403349054657708	0.245738522293339	ENSECAG00000000231(CACNB4);ENSECAG00000002984(XCR1);ENSECAG00000006772(DYSF);ENSECAG00000006795(RYR2);ENSECAG00000007249(MCOLN3);ENSECAG00000007539(TRPM1);ENSECAG00000009126(NOS1);ENSECAG00000011067(CAPN3);ENSECAG00000012153(JPH4);ENSECAG00000012831(CACNG7);ENSECAG00000013567(DRD2);ENSECAG00000016151(CHRNA4);ENSECAG00000016365(C2H4orf3);ENSECAG00000018404(DHRS7C);ENSECAG00000018762(CACNA1S);ENSEC…
GO:0015844	monoamine transport	6	59	0.0408869325724766	0.245738522293339	ENSECAG00000009126(NOS1);ENSECAG00000010444(SYT6);ENSECAG00000011520(SLC6A2);ENSECAG00000013567(DRD2);ENSECAG00000016151(CHRNA4);ENSECAG00000019194(CHGA)
GO:0043154	negative regulation of cysteine-type endopeptidase activity involved in apoptotic process	6	59	0.0408869325724766	0.245738522293339	ENSECAG00000001141(NAIP);ENSECAG00000001174(TNF);ENSECAG00000011223(HGF);ENSECAG00000016661(NR4A1);ENSECAG00000017181(PTGS2);ENSECAG00000020178(WNT9A)
GO:1900046	regulation of hemostasis	6	59	0.0408869325724766	0.245738522293339	ENSECAG00000001073(F11);ENSECAG00000003002(CD9);ENSECAG00000006771(PRKCA);ENSECAG00000017329(CPB2);ENSECAG00000022015(ALOX12);ENSECAG00000023599(HPSE)
GO:1901654	response to ketone	6	59	0.0408869325724766	0.245738522293339	ENSECAG00000000530(EPHA5);ENSECAG00000009139(CFTR);ENSECAG00000014037(PCK1);ENSECAG00000017191(SPP1);ENSECAG00000021182(TNFSF4);ENSECAG00000038231(P2RY6)
GO:0030856	regulation of epithelial cell differentiation	9	107	0.0413707639983321	0.245738522293339	ENSECAG00000001174(TNF);ENSECAG00000001213(ATOH1);ENSECAG00000002962(ADIPOQ);ENSECAG00000003011(S1PR3);ENSECAG00000005519(HOXA7);ENSECAG00000007899(OVOL2);ENSECAG00000013233(FAT4);ENSECAG00000018546(TP63);ENSECAG00000034045(FOXE3)
GO:0071363	cellular response to growth factor stimulus	28	460	0.0420468054539697	0.245738522293339	ENSECAG00000000105(GCNT2);ENSECAG00000002250(SPRY2);ENSECAG00000005379(HPGD);ENSECAG00000007899(OVOL2);ENSECAG00000008518(NPNT);ENSECAG00000009126(NOS1);ENSECAG00000011223(HGF);ENSECAG00000011345(ONECUT2);ENSECAG00000012803(IL12B);ENSECAG00000013233(FAT4);ENSECAG00000014260(FOS);ENSECAG00000014338(EGR1);ENSECAG00000014515(CILP);ENSECAG00000014829(FGF2);ENSECAG00000015510(FGF7);ENSECAG00000018905(…
GO:0044763	single-organism cellular process	511	11393	0.0421278115466297	0.245738522293339	ENSECAG00000000005(HNF4G);ENSECAG00000000006(GAD2);ENSECAG00000000025(FGD1);ENSECAG00000000056(SLITRK3);ENSECAG00000000105(GCNT2);ENSECAG00000000231(CACNB4);ENSECAG00000000233(TMPRSS3);ENSECAG00000000530(EPHA5);ENSECAG00000000548(-);ENSECAG00000000551(PAX5);ENSECAG00000000554(KPNA7);ENSECAG00000000593(PTN);ENSECAG00000000607(TRIB3);ENSECAG00000000634(SMPDL3B);ENSECAG00000000639(PLXNB3);ENSECAG000…
GO:0009749	response to glucose	8	91	0.0423747191309906	0.245738522293339	ENSECAG00000000530(EPHA5);ENSECAG00000002962(ADIPOQ);ENSECAG00000004969(GPR68);ENSECAG00000009139(CFTR);ENSECAG00000014037(PCK1);ENSECAG00000014338(EGR1);ENSECAG00000019682(ACVR1C);ENSECAG00000028766(NEUROD1)
GO:1901343	negative regulation of vasculature development	8	91	0.0423747191309906	0.245738522293339	ENSECAG00000002250(SPRY2);ENSECAG00000010887(ANGPTL7);ENSECAG00000012803(IL12B);ENSECAG00000016339(ADAMTS1);ENSECAG00000018933(WNT4);ENSECAG00000021122(THBS2);ENSECAG00000023922(E2F2);ENSECAG00000031963(ADGRB1)
GO:0045639	positive regulation of myeloid cell differentiation	7	75	0.0424370021621198	0.245738522293339	ENSECAG00000001174(TNF);ENSECAG00000004969(GPR68);ENSECAG00000012803(IL12B);ENSECAG00000014260(FOS);ENSECAG00000016559(TNFSF11);ENSECAG00000019769(PPARGC1B);ENSECAG00000022448(INHBA)
GO:0021522	spinal cord motor neuron differentiation	4	31	0.0427748899551691	0.245738522293339	ENSECAG00000016514(PHOX2A);ENSECAG00000018182(TBX20);ENSECAG00000020599(HOXD10);ENSECAG00000034365(HOXC10)
GO:0099558	maintenance of synapse structure	4	31	0.0427748899551691	0.245738522293339	ENSECAG00000000056(SLITRK3);ENSECAG00000009864(PTPRD);ENSECAG00000012940(NLGN1);ENSECAG00000024060(LRFN5)
GO:0001575	globoside metabolic process	1	1	0.0430990578049401	0.245738522293339	ENSECAG00000019753(A4GALT)
GO:0001576	globoside biosynthetic process	1	1	0.0430990578049401	0.245738522293339	ENSECAG00000019753(A4GALT)
GO:0001697	histamine-induced gastric acid secretion	1	1	0.0430990578049401	0.245738522293339	ENSECAG00000016581(HRH2)
GO:0002125	maternal aggressive behavior	1	1	0.0430990578049401	0.245738522293339	ENSECAG00000017949(CRHBP)
GO:0002148	hypochlorous acid metabolic process	1	1	0.0430990578049401	0.245738522293339	ENSECAG00000006662(MPO)
GO:0002149	hypochlorous acid biosynthetic process	1	1	0.0430990578049401	0.245738522293339	ENSECAG00000006662(MPO)
GO:0002264	endothelial cell activation involved in immune response	1	1	0.0430990578049401	0.245738522293339	ENSECAG00000003072(TCIM)
GO:0002280	monocyte activation involved in immune response	1	1	0.0430990578049401	0.245738522293339	ENSECAG00000006772(DYSF)
GO:0002343	peripheral B cell selection	1	1	0.0430990578049401	0.245738522293339	ENSECAG00000020984(BTK)
GO:0002344	B cell affinity maturation	1	1	0.0430990578049401	0.245738522293339	ENSECAG00000020984(BTK)
GO:0002362	CD4-positive, CD25-positive, alpha-beta regulatory T cell lineage commitment	1	1	0.0430990578049401	0.245738522293339	ENSECAG00000022430(TOX)
GO:0002364	NK T cell lineage commitment	1	1	0.0430990578049401	0.245738522293339	ENSECAG00000022430(TOX)
GO:0002509	central tolerance induction to self antigen	1	1	0.0430990578049401	0.245738522293339	ENSECAG00000012924(AIRE)
GO:0002545	chronic inflammatory response to non-antigenic stimulus	1	1	0.0430990578049401	0.245738522293339	ENSECAG00000008441(ADORA2B)
GO:0002880	regulation of chronic inflammatory response to non-antigenic stimulus	1	1	0.0430990578049401	0.245738522293339	ENSECAG00000008441(ADORA2B)
GO:0002882	positive regulation of chronic inflammatory response to non-antigenic stimulus	1	1	0.0430990578049401	0.245738522293339	ENSECAG00000008441(ADORA2B)
GO:0002941	synoviocyte proliferation	1	1	0.0430990578049401	0.245738522293339	ENSECAG00000001174(TNF)
GO:0006585	dopamine biosynthetic process from tyrosine	1	1	0.0430990578049401	0.245738522293339	ENSECAG00000024625(TH)
GO:0007499	ectoderm and mesoderm interaction	1	1	0.0430990578049401	0.245738522293339	ENSECAG00000018546(TP63)
GO:0007509	mesoderm migration involved in gastrulation	1	1	0.0430990578049401	0.245738522293339	ENSECAG00000007994(TBXT)
GO:0007518	myoblast fate determination	1	1	0.0430990578049401	0.245738522293339	ENSECAG00000002132(MYOD1)
GO:0009087	methionine catabolic process	1	1	0.0430990578049401	0.245738522293339	ENSECAG00000017602(MAT1A)
GO:0009273	peptidoglycan-based cell wall biogenesis	1	1	0.0430990578049401	0.245738522293339	MSTRG.5623(ACSM5)
GO:0009414	response to water deprivation	1	1	0.0430990578049401	0.245738522293339	ENSECAG00000023681(AQP2)
GO:0010288	response to lead ion	1	1	0.0430990578049401	0.245738522293339	ENSECAG00000016737(SLC34A1)
GO:0010335	response to non-ionic osmotic stress	1	1	0.0430990578049401	0.245738522293339	ENSECAG00000017181(PTGS2)
GO:0010727	negative regulation of hydrogen peroxide metabolic process	1	1	0.0430990578049401	0.245738522293339	ENSECAG00000019445(MMP12)
GO:0010840	regulation of circadian sleep/wake cycle, wakefulness	1	1	0.0430990578049401	0.245738522293339	ENSECAG00000012940(NLGN1)
GO:0010841	positive regulation of circadian sleep/wake cycle, wakefulness	1	1	0.0430990578049401	0.245738522293339	ENSECAG00000012940(NLGN1)
GO:0015730	propanoate transport	1	1	0.0430990578049401	0.245738522293339	ENSECAG00000013230(SLC5A8)
GO:0015912	short-chain fatty acid transport	1	1	0.0430990578049401	0.245738522293339	ENSECAG00000013230(SLC5A8)
GO:0015913	short-chain fatty acid import	1	1	0.0430990578049401	0.245738522293339	ENSECAG00000013230(SLC5A8)
GO:0015942	formate metabolic process	1	1	0.0430990578049401	0.245738522293339	ENSECAG00000008161(HAL)
GO:0016109	tetraterpenoid biosynthetic process	1	1	0.0430990578049401	0.245738522293339	ENSECAG00000010170(RPE65)
GO:0016117	carotenoid biosynthetic process	1	1	0.0430990578049401	0.245738522293339	ENSECAG00000010170(RPE65)
GO:0016123	xanthophyll biosynthetic process	1	1	0.0430990578049401	0.245738522293339	ENSECAG00000010170(RPE65)
GO:0019350	teichoic acid biosynthetic process	1	1	0.0430990578049401	0.245738522293339	MSTRG.5623(ACSM5)
GO:0019419	sulfate reduction	1	1	0.0430990578049401	0.245738522293339	MSTRG.22462(ZDHHC19)
GO:0019420	dissimilatory sulfate reduction	1	1	0.0430990578049401	0.245738522293339	MSTRG.22462(ZDHHC19)
GO:0019481	L-alanine catabolic process, by transamination	1	1	0.0430990578049401	0.245738522293339	ENSECAG00000021933(AGXT2)
GO:0019557	histidine catabolic process to glutamate and formate	1	1	0.0430990578049401	0.245738522293339	ENSECAG00000008161(HAL)
GO:0021512	spinal cord anterior/posterior patterning	1	1	0.0430990578049401	0.245738522293339	ENSECAG00000020505(GDF11)
GO:0021622	oculomotor nerve morphogenesis	1	1	0.0430990578049401	0.245738522293339	ENSECAG00000016514(PHOX2A)
GO:0021623	oculomotor nerve formation	1	1	0.0430990578049401	0.245738522293339	ENSECAG00000016514(PHOX2A)
GO:0021639	trochlear nerve morphogenesis	1	1	0.0430990578049401	0.245738522293339	ENSECAG00000016514(PHOX2A)
GO:0021642	trochlear nerve formation	1	1	0.0430990578049401	0.245738522293339	ENSECAG00000016514(PHOX2A)
GO:0021703	locus ceruleus development	1	1	0.0430990578049401	0.245738522293339	ENSECAG00000016514(PHOX2A)
GO:0021762	substantia nigra development	1	1	0.0430990578049401	0.245738522293339	ENSECAG00000014829(FGF2)
GO:0021768	nucleus accumbens development	1	1	0.0430990578049401	0.245738522293339	ENSECAG00000008871(ALDH1A3)
GO:0030237	female sex determination	1	1	0.0430990578049401	0.245738522293339	ENSECAG00000018933(WNT4)
GO:0031945	positive regulation of glucocorticoid metabolic process	1	1	0.0430990578049401	0.245738522293339	ENSECAG00000018933(WNT4)
GO:0031948	positive regulation of glucocorticoid biosynthetic process	1	1	0.0430990578049401	0.245738522293339	ENSECAG00000018933(WNT4)
GO:0032253	dense core granule localization	1	1	0.0430990578049401	0.245738522293339	ENSECAG00000011682(PPFIA2)
GO:0032258	CVT pathway	1	1	0.0430990578049401	0.245738522293339	MSTRG.11434(STX8)
GO:0032771	regulation of monophenol monooxygenase activity	1	1	0.0430990578049401	0.245738522293339	ENSECAG00000009528(CDH3)
GO:0032773	positive regulation of monophenol monooxygenase activity	1	1	0.0430990578049401	0.245738522293339	ENSECAG00000009528(CDH3)
GO:0032849	positive regulation of cellular pH reduction	1	1	0.0430990578049401	0.245738522293339	ENSECAG00000024943(CA7)
GO:0032971	regulation of muscle filament sliding	1	1	0.0430990578049401	0.245738522293339	ENSECAG00000020452(TNNC1)
GO:0032972	regulation of muscle filament sliding speed	1	1	0.0430990578049401	0.245738522293339	ENSECAG00000020452(TNNC1)
GO:0034166	toll-like receptor 10 signaling pathway	1	1	0.0430990578049401	0.245738522293339	ENSECAG00000020892(TLR10)
GO:0035377	transepithelial water transport	1	1	0.0430990578049401	0.245738522293339	ENSECAG00000009139(CFTR)
GO:0035874	cellular response to copper ion starvation	1	1	0.0430990578049401	0.245738522293339	ENSECAG00000022759(AOC1)
GO:0035971	peptidyl-histidine dephosphorylation	1	1	0.0430990578049401	0.245738522293339	ENSECAG00000041933(PHPT1)
GO:0036058	filtration diaphragm assembly	1	1	0.0430990578049401	0.245738522293339	ENSECAG00000015695(PTPRO)
GO:0036060	slit diaphragm assembly	1	1	0.0430990578049401	0.245738522293339	ENSECAG00000015695(PTPRO)
GO:0036088	D-serine catabolic process	1	1	0.0430990578049401	0.245738522293339	ENSECAG00000008398(DAO)
GO:0036306	embryonic heart tube elongation	1	1	0.0430990578049401	0.245738522293339	ENSECAG00000018182(TBX20)
GO:0036331	avascular cornea development in camera-type eye	1	1	0.0430990578049401	0.245738522293339	ENSECAG00000010887(ANGPTL7)
GO:0036413	histone H3-R26 citrullination	1	1	0.0430990578049401	0.245738522293339	ENSECAG00000021856(PADI2)
GO:0038115	chemokine (C-C motif) ligand 19 signaling pathway	1	1	0.0430990578049401	0.245738522293339	ENSECAG00000004945(CCR7)
GO:0038118	C-C chemokine receptor CCR7 signaling pathway	1	1	0.0430990578049401	0.245738522293339	ENSECAG00000015270(TREM2)
GO:0038133	ERBB2-ERBB3 signaling pathway	1	1	0.0430990578049401	0.245738522293339	ENSECAG00000010454(MYOC)
GO:0042335	cuticle development	1	1	0.0430990578049401	0.245738522293339	ENSECAG00000023918(DUOX1)
GO:0042414	epinephrine metabolic process	1	1	0.0430990578049401	0.245738522293339	ENSECAG00000024625(TH)
GO:0042418	epinephrine biosynthetic process	1	1	0.0430990578049401	0.245738522293339	ENSECAG00000024625(TH)
GO:0042478	regulation of eye photoreceptor cell development	1	1	0.0430990578049401	0.245738522293339	ENSECAG00000019007(THRB)
GO:0042480	negative regulation of eye photoreceptor cell development	1	1	0.0430990578049401	0.245738522293339	ENSECAG00000019007(THRB)
GO:0042546	cell wall biogenesis	1	1	0.0430990578049401	0.245738522293339	MSTRG.5623(ACSM5)
GO:0042631	cellular response to water deprivation	1	1	0.0430990578049401	0.245738522293339	ENSECAG00000023681(AQP2)
GO:0042667	auditory receptor cell fate specification	1	1	0.0430990578049401	0.245738522293339	ENSECAG00000001213(ATOH1)
GO:0042668	auditory receptor cell fate determination	1	1	0.0430990578049401	0.245738522293339	ENSECAG00000001213(ATOH1)
GO:0042746	circadian sleep/wake cycle, wakefulness	1	1	0.0430990578049401	0.245738522293339	ENSECAG00000012940(NLGN1)
GO:0044038	cell wall macromolecule biosynthetic process	1	1	0.0430990578049401	0.245738522293339	MSTRG.5623(ACSM5)
GO:0045609	positive regulation of auditory receptor cell differentiation	1	1	0.0430990578049401	0.245738522293339	ENSECAG00000001213(ATOH1)
GO:0045633	positive regulation of mechanoreceptor differentiation	1	1	0.0430990578049401	0.245738522293339	ENSECAG00000001213(ATOH1)
GO:0045715	negative regulation of low-density lipoprotein particle receptor biosynthetic process	1	1	0.0430990578049401	0.245738522293339	ENSECAG00000002962(ADIPOQ)
GO:0045751	negative regulation of Toll signaling pathway	1	1	0.0430990578049401	0.245738522293339	ENSECAG00000017662(NLRP12)
GO:0046144	D-alanine family amino acid metabolic process	1	1	0.0430990578049401	0.245738522293339	ENSECAG00000008398(DAO)
GO:0046374	teichoic acid metabolic process	1	1	0.0430990578049401	0.245738522293339	MSTRG.5623(ACSM5)
GO:0046381	CMP-N-acetylneuraminate metabolic process	1	1	0.0430990578049401	0.245738522293339	ENSECAG00000009766(-)
GO:0046436	D-alanine metabolic process	1	1	0.0430990578049401	0.245738522293339	ENSECAG00000008398(DAO)
GO:0048789	cytoskeletal matrix organization at active zone	1	1	0.0430990578049401	0.245738522293339	ENSECAG00000012940(NLGN1)
GO:0051460	negative regulation of corticotropin secretion	1	1	0.0430990578049401	0.245738522293339	ENSECAG00000017949(CRHBP)
GO:0051466	positive regulation of corticotropin-releasing hormone secretion	1	1	0.0430990578049401	0.245738522293339	ENSECAG00000016559(TNFSF11)
GO:0051796	negative regulation of catagen	1	1	0.0430990578049401	0.245738522293339	ENSECAG00000009528(CDH3)
GO:0055130	D-alanine catabolic process	1	1	0.0430990578049401	0.245738522293339	ENSECAG00000008398(DAO)
GO:0060007	linear vestibuloocular reflex	1	1	0.0430990578049401	0.245738522293339	ENSECAG00000013429(SLITRK6)
GO:0060114	vestibular receptor cell differentiation	1	1	0.0430990578049401	0.245738522293339	ENSECAG00000013221(PTPRQ)
GO:0060116	vestibular receptor cell morphogenesis	1	1	0.0430990578049401	0.245738522293339	ENSECAG00000013221(PTPRQ)
GO:0060118	vestibular receptor cell development	1	1	0.0430990578049401	0.245738522293339	ENSECAG00000013221(PTPRQ)
GO:0060279	positive regulation of ovulation	1	1	0.0430990578049401	0.245738522293339	ENSECAG00000022448(INHBA)
GO:0060529	squamous basal epithelial stem cell differentiation involved in prostate gland acinus development	1	1	0.0430990578049401	0.245738522293339	ENSECAG00000018546(TP63)
GO:0060577	pulmonary vein morphogenesis	1	1	0.0430990578049401	0.245738522293339	ENSECAG00000018182(TBX20)
GO:0060730	regulation of intestinal epithelial structure maintenance	1	1	0.0430990578049401	0.245738522293339	ENSECAG00000028766(NEUROD1)
GO:0060901	regulation of hair cycle by canonical Wnt signaling pathway	1	1	0.0430990578049401	0.245738522293339	ENSECAG00000009528(CDH3)
GO:0060981	cell migration involved in coronary angiogenesis	1	1	0.0430990578049401	0.245738522293339	ENSECAG00000024793(PDGFRB)
GO:0061048	negative regulation of branching involved in lung morphogenesis	1	1	0.0430990578049401	0.245738522293339	ENSECAG00000001174(TNF)
GO:0061159	establishment of bipolar cell polarity involved in cell morphogenesis	1	1	0.0430990578049401	0.245738522293339	ENSECAG00000010669(CRB1)
GO:0061171	establishment of bipolar cell polarity	1	1	0.0430990578049401	0.245738522293339	ENSECAG00000010669(CRB1)
GO:0061369	negative regulation of testicular blood vessel morphogenesis	1	1	0.0430990578049401	0.245738522293339	ENSECAG00000018933(WNT4)
GO:0070101	positive regulation of chemokine-mediated signaling pathway	1	1	0.0430990578049401	0.245738522293339	ENSECAG00000015270(TREM2)
GO:0070426	positive regulation of nucleotide-binding oligomerization domain containing signaling pathway	1	1	0.0430990578049401	0.245738522293339	ENSECAG00000018603(SLC46A2)
GO:0070430	positive regulation of nucleotide-binding oligomerization domain containing 1 signaling pathway	1	1	0.0430990578049401	0.245738522293339	ENSECAG00000018603(SLC46A2)
GO:0070589	cellular component macromolecule biosynthetic process	1	1	0.0430990578049401	0.245738522293339	MSTRG.5623(ACSM5)
GO:0070994	detection of oxidative stress	1	1	0.0430990578049401	0.245738522293339	ENSECAG00000002962(ADIPOQ)
GO:0071206	establishment of protein localization to juxtaparanode region of axon	1	1	0.0430990578049401	0.245738522293339	ENSECAG00000017600(CNTN2)
GO:0071288	cellular response to mercury ion	1	1	0.0430990578049401	0.245738522293339	ENSECAG00000023681(AQP2)
GO:0071449	cellular response to lipid hydroperoxide	1	1	0.0430990578049401	0.245738522293339	ENSECAG00000020763(MGST1)
GO:0071471	cellular response to non-ionic osmotic stress	1	1	0.0430990578049401	0.245738522293339	ENSECAG00000017181(PTGS2)
GO:0072023	thick ascending limb development	1	1	0.0430990578049401	0.245738522293339	ENSECAG00000013861(UMOD)
GO:0072233	metanephric thick ascending limb development	1	1	0.0430990578049401	0.245738522293339	ENSECAG00000013861(UMOD)
GO:0072262	metanephric glomerular mesangial cell proliferation involved in metanephros development	1	1	0.0430990578049401	0.245738522293339	ENSECAG00000024793(PDGFRB)
GO:0097018	renal albumin absorption	1	1	0.0430990578049401	0.245738522293339	ENSECAG00000002962(ADIPOQ)
GO:0097115	neurexin clustering involved in presynaptic membrane assembly	1	1	0.0430990578049401	0.245738522293339	ENSECAG00000012940(NLGN1)
GO:0097185	cellular response to azide	1	1	0.0430990578049401	0.245738522293339	ENSECAG00000022759(AOC1)
GO:0097474	retinal cone cell apoptotic process	1	1	0.0430990578049401	0.245738522293339	ENSECAG00000019007(THRB)
GO:0098758	response to interleukin-8	1	1	0.0430990578049401	0.245738522293339	ENSECAG00000014338(EGR1)
GO:0098759	cellular response to interleukin-8	1	1	0.0430990578049401	0.245738522293339	ENSECAG00000014338(EGR1)
GO:0099519	dense core granule cytoskeletal trafficking	1	1	0.0430990578049401	0.245738522293339	ENSECAG00000011682(PPFIA2)
GO:1900010	regulation of corticotropin-releasing hormone receptor activity	1	1	0.0430990578049401	0.245738522293339	ENSECAG00000017949(CRHBP)
GO:1900011	negative regulation of corticotropin-releasing hormone receptor activity	1	1	0.0430990578049401	0.245738522293339	ENSECAG00000017949(CRHBP)
GO:1901229	regulation of non-canonical Wnt signaling pathway via JNK cascade	1	1	0.0430990578049401	0.245738522293339	ENSECAG00000015958(NKD1)
GO:1901231	positive regulation of non-canonical Wnt signaling pathway via JNK cascade	1	1	0.0430990578049401	0.245738522293339	ENSECAG00000015958(NKD1)
GO:1901232	regulation of convergent extension involved in axis elongation	1	1	0.0430990578049401	0.245738522293339	ENSECAG00000015958(NKD1)
GO:1901233	negative regulation of convergent extension involved in axis elongation	1	1	0.0430990578049401	0.245738522293339	ENSECAG00000015958(NKD1)
GO:1901346	negative regulation of vasculature development involved in avascular cornea development in camera-type eye	1	1	0.0430990578049401	0.245738522293339	ENSECAG00000010887(ANGPTL7)
GO:1901551	negative regulation of endothelial cell development	1	1	0.0430990578049401	0.245738522293339	ENSECAG00000003011(S1PR3)
GO:1901645	regulation of synoviocyte proliferation	1	1	0.0430990578049401	0.245738522293339	ENSECAG00000001174(TNF)
GO:1901647	positive regulation of synoviocyte proliferation	1	1	0.0430990578049401	0.245738522293339	ENSECAG00000001174(TNF)
GO:1901748	leukotriene D4 metabolic process	1	1	0.0430990578049401	0.245738522293339	ENSECAG00000021670(GGT5)
GO:1901750	leukotriene D4 biosynthetic process	1	1	0.0430990578049401	0.245738522293339	ENSECAG00000021670(GGT5)
GO:1901825	zeaxanthin metabolic process	1	1	0.0430990578049401	0.245738522293339	ENSECAG00000010170(RPE65)
GO:1901827	zeaxanthin biosynthetic process	1	1	0.0430990578049401	0.245738522293339	ENSECAG00000010170(RPE65)
GO:1901950	dense core granule transport	1	1	0.0430990578049401	0.245738522293339	ENSECAG00000011682(PPFIA2)
GO:1902159	regulation of cyclic nucleotide-gated ion channel activity	1	1	0.0430990578049401	0.245738522293339	ENSECAG00000009139(CFTR)
GO:1902161	positive regulation of cyclic nucleotide-gated ion channel activity	1	1	0.0430990578049401	0.245738522293339	ENSECAG00000009139(CFTR)
GO:1902464	regulation of histone H3-K27 trimethylation	1	1	0.0430990578049401	0.245738522293339	ENSECAG00000000554(KPNA7)
GO:1902466	positive regulation of histone H3-K27 trimethylation	1	1	0.0430990578049401	0.245738522293339	ENSECAG00000000554(KPNA7)
GO:1902747	negative regulation of lens fiber cell differentiation	1	1	0.0430990578049401	0.245738522293339	ENSECAG00000034045(FOXE3)
GO:1902908	regulation of melanosome transport	1	1	0.0430990578049401	0.245738522293339	ENSECAG00000009528(CDH3)
GO:1902910	positive regulation of melanosome transport	1	1	0.0430990578049401	0.245738522293339	ENSECAG00000009528(CDH3)
GO:1902941	regulation of voltage-gated chloride channel activity	1	1	0.0430990578049401	0.245738522293339	ENSECAG00000009139(CFTR)
GO:1902943	positive regulation of voltage-gated chloride channel activity	1	1	0.0430990578049401	0.245738522293339	ENSECAG00000009139(CFTR)
GO:1903080	regulation of C-C chemokine receptor CCR7 signaling pathway	1	1	0.0430990578049401	0.245738522293339	ENSECAG00000015270(TREM2)
GO:1903082	positive regulation of C-C chemokine receptor CCR7 signaling pathway	1	1	0.0430990578049401	0.245738522293339	ENSECAG00000015270(TREM2)
GO:1903116	positive regulation of actin filament-based movement	1	1	0.0430990578049401	0.245738522293339	ENSECAG00000024940(RNF207)
GO:1903141	negative regulation of establishment of endothelial barrier	1	1	0.0430990578049401	0.245738522293339	ENSECAG00000003011(S1PR3)
GO:1903762	positive regulation of voltage-gated potassium channel activity involved in ventricular cardiac muscle cell action potential repolarization	1	1	0.0430990578049401	0.245738522293339	ENSECAG00000024940(RNF207)
GO:1903797	positive regulation of inorganic anion transmembrane transport	1	1	0.0430990578049401	0.245738522293339	ENSECAG00000009139(CFTR)
GO:1903860	negative regulation of dendrite extension	1	1	0.0430990578049401	0.245738522293339	ENSECAG00000011502(OSTN)
GO:1903947	positive regulation of ventricular cardiac muscle cell action potential	1	1	0.0430990578049401	0.245738522293339	ENSECAG00000024940(RNF207)
GO:1904784	NLRP1 inflammasome complex assembly	1	1	0.0430990578049401	0.245738522293339	ENSECAG00000008523(NLRP1)
GO:1990092	calcium-dependent self proteolysis	1	1	0.0430990578049401	0.245738522293339	ENSECAG00000011067(CAPN3)
GO:2000019	negative regulation of male gonad development	1	1	0.0430990578049401	0.245738522293339	ENSECAG00000018933(WNT4)
GO:2000066	positive regulation of cortisol biosynthetic process	1	1	0.0430990578049401	0.245738522293339	ENSECAG00000018933(WNT4)
GO:2000124	regulation of endocannabinoid signaling pathway	1	1	0.0430990578049401	0.245738522293339	ENSECAG00000007024(ABHD6)
GO:2000350	positive regulation of CD40 signaling pathway	1	1	0.0430990578049401	0.245738522293339	ENSECAG00000015270(TREM2)
GO:2000410	regulation of thymocyte migration	1	1	0.0430990578049401	0.245738522293339	ENSECAG00000012924(AIRE)
GO:2000477	regulation of metanephric glomerular visceral epithelial cell development	1	1	0.0430990578049401	0.245738522293339	ENSECAG00000002962(ADIPOQ)
GO:2000478	positive regulation of metanephric glomerular visceral epithelial cell development	1	1	0.0430990578049401	0.245738522293339	ENSECAG00000002962(ADIPOQ)
GO:2000522	positive regulation of immunological synapse formation	1	1	0.0430990578049401	0.245738522293339	ENSECAG00000004945(CCR7)
GO:2000526	positive regulation of glycoprotein biosynthetic process involved in immunological synapse formation	1	1	0.0430990578049401	0.245738522293339	ENSECAG00000004945(CCR7)
GO:2000532	regulation of renal albumin absorption	1	1	0.0430990578049401	0.245738522293339	ENSECAG00000002962(ADIPOQ)
GO:2000534	positive regulation of renal albumin absorption	1	1	0.0430990578049401	0.245738522293339	ENSECAG00000002962(ADIPOQ)
GO:2000590	negative regulation of metanephric mesenchymal cell migration	1	1	0.0430990578049401	0.245738522293339	ENSECAG00000002962(ADIPOQ)
GO:2000982	positive regulation of inner ear receptor cell differentiation	1	1	0.0430990578049401	0.245738522293339	ENSECAG00000001213(ATOH1)
GO:2000983	regulation of ATP citrate synthase activity	1	1	0.0430990578049401	0.245738522293339	ENSECAG00000041933(PHPT1)
GO:2000984	negative regulation of ATP citrate synthase activity	1	1	0.0430990578049401	0.245738522293339	ENSECAG00000041933(PHPT1)
GO:2001304	lipoxin B4 metabolic process	1	1	0.0430990578049401	0.245738522293339	ENSECAG00000022015(ALOX12)
GO:2001306	lipoxin B4 biosynthetic process	1	1	0.0430990578049401	0.245738522293339	ENSECAG00000022015(ALOX12)
GO:0002711	positive regulation of T cell mediated immunity	5	45	0.0432752436132667	0.245738522293339	ENSECAG00000012803(IL12B);ENSECAG00000016428(-);ENSECAG00000019052(-);ENSECAG00000030839(CD1A7);ENSECAG00000034395(MHCB3)
GO:0003407	neural retina development	5	45	0.0432752436132667	0.245738522293339	ENSECAG00000006929(GNAT2);ENSECAG00000010669(CRB1);ENSECAG00000016320(SOX8);ENSECAG00000019007(THRB);ENSECAG00000028766(NEUROD1)
GO:0034103	regulation of tissue remodeling	5	45	0.0432752436132667	0.245738522293339	ENSECAG00000000658(GPNMB);ENSECAG00000016559(TNFSF11);ENSECAG00000017191(SPP1);ENSECAG00000019769(PPARGC1B);ENSECAG00000039917(OSCAR)
GO:0050994	regulation of lipid catabolic process	5	45	0.0432752436132667	0.245738522293339	ENSECAG00000001174(TNF);ENSECAG00000011404(SAA1);ENSECAG00000014799(RARRES2);ENSECAG00000026894(CIDEA);ENSECAG00000031636(PLIN5)
GO:0051238	sequestering of metal ion	9	108	0.0434874084539472	0.245738522293339	ENSECAG00000002984(XCR1);ENSECAG00000003925(-);ENSECAG00000006795(RYR2);ENSECAG00000007249(MCOLN3);ENSECAG00000011067(CAPN3);ENSECAG00000018404(DHRS7C);ENSECAG00000020647(PLCB2);ENSECAG00000024282(HTR2A);ENSECAG00000037678(FTHL17)
GO:0071248	cellular response to metal ion	9	108	0.0434874084539472	0.245738522293339	ENSECAG00000010444(SYT6);ENSECAG00000011067(CAPN3);ENSECAG00000014260(FOS);ENSECAG00000015095(NCF1);ENSECAG00000017949(CRHBP);ENSECAG00000021418(CDH1);ENSECAG00000022759(AOC1);ENSECAG00000023681(AQP2);ENSECAG00000024055(JUN)
GO:0006705	mineralocorticoid biosynthetic process	2	8	0.0436952890755304	0.245738522293339	ENSECAG00000018933(WNT4);ENSECAG00000032184(-)
GO:0008212	mineralocorticoid metabolic process	2	8	0.0436952890755304	0.245738522293339	ENSECAG00000018933(WNT4);ENSECAG00000032184(-)
GO:0019372	lipoxygenase pathway	2	8	0.0436952890755304	0.245738522293339	ENSECAG00000012771(ALOXE3);ENSECAG00000022015(ALOX12)
GO:0021892	cerebral cortex GABAergic interneuron differentiation	2	8	0.0436952890755304	0.245738522293339	ENSECAG00000013567(DRD2);ENSECAG00000017600(CNTN2)
GO:0032341	aldosterone metabolic process	2	8	0.0436952890755304	0.245738522293339	ENSECAG00000018933(WNT4);ENSECAG00000032184(-)
GO:0032342	aldosterone biosynthetic process	2	8	0.0436952890755304	0.245738522293339	ENSECAG00000018933(WNT4);ENSECAG00000032184(-)
GO:0032808	lacrimal gland development	2	8	0.0436952890755304	0.245738522293339	ENSECAG00000008871(ALDH1A3);ENSECAG00000024147(SOX10)
GO:0042222	interleukin-1 biosynthetic process	2	8	0.0436952890755304	0.245738522293339	ENSECAG00000001174(TNF);ENSECAG00000014338(EGR1)
GO:0042448	progesterone metabolic process	2	8	0.0436952890755304	0.245738522293339	ENSECAG00000014338(EGR1);ENSECAG00000023566(DHRS9)
GO:0042670	retinal cone cell differentiation	2	8	0.0436952890755304	0.245738522293339	ENSECAG00000006929(GNAT2);ENSECAG00000019007(THRB)
GO:0043129	surfactant homeostasis	2	8	0.0436952890755304	0.245738522293339	ENSECAG00000010512(RCN3);ENSECAG00000015730(NAPSA)
GO:0043568	positive regulation of insulin-like growth factor receptor signaling pathway	2	8	0.0436952890755304	0.245738522293339	ENSECAG00000009528(CDH3);ENSECAG00000018104(IGFBP3)
GO:0046325	negative regulation of glucose import	2	8	0.0436952890755304	0.245738522293339	ENSECAG00000001174(TNF);ENSECAG00000011502(OSTN)
GO:0046548	retinal rod cell development	2	8	0.0436952890755304	0.245738522293339	ENSECAG00000007539(TRPM1);ENSECAG00000012935(NRL)
GO:0046549	retinal cone cell development	2	8	0.0436952890755304	0.245738522293339	ENSECAG00000006929(GNAT2);ENSECAG00000019007(THRB)
GO:0050665	hydrogen peroxide biosynthetic process	2	8	0.0436952890755304	0.245738522293339	ENSECAG00000009034(DUOXA1);ENSECAG00000023918(DUOX1)
GO:0050720	interleukin-1 beta biosynthetic process	2	8	0.0436952890755304	0.245738522293339	ENSECAG00000001174(TNF);ENSECAG00000014338(EGR1)
GO:0050765	negative regulation of phagocytosis	2	8	0.0436952890755304	0.245738522293339	ENSECAG00000002962(ADIPOQ);ENSECAG00000006772(DYSF)
GO:0051583	dopamine uptake involved in synaptic transmission	2	8	0.0436952890755304	0.245738522293339	ENSECAG00000011520(SLC6A2);ENSECAG00000013567(DRD2)
GO:0051934	catecholamine uptake involved in synaptic transmission	2	8	0.0436952890755304	0.245738522293339	ENSECAG00000011520(SLC6A2);ENSECAG00000013567(DRD2)
GO:0060638	mesenchymal-epithelial cell signaling	2	8	0.0436952890755304	0.245738522293339	ENSECAG00000011223(HGF);ENSECAG00000015510(FGF7)
GO:0072070	loop of Henle development	2	8	0.0436952890755304	0.245738522293339	ENSECAG00000013861(UMOD);ENSECAG00000023496(IRX3)
GO:0072173	metanephric tubule morphogenesis	2	8	0.0436952890755304	0.245738522293339	ENSECAG00000016320(SOX8);ENSECAG00000018933(WNT4)
GO:2000508	regulation of dendritic cell chemotaxis	2	8	0.0436952890755304	0.245738522293339	ENSECAG00000004945(CCR7);ENSECAG00000005185(CCR6)
GO:0045321	leukocyte activation	34	581	0.0437433964472409	0.245738522293339	ENSECAG00000000548(-);ENSECAG00000000658(GPNMB);ENSECAG00000001174(TNF);ENSECAG00000001923(-);ENSECAG00000004945(CCR7);ENSECAG00000006095(-);ENSECAG00000006772(DYSF);ENSECAG00000008441(ADORA2B);ENSECAG00000008781(RIPK3);ENSECAG00000010091(CLCF1);ENSECAG00000012803(IL12B);ENSECAG00000012924(AIRE);ENSECAG00000014338(EGR1);ENSECAG00000014775(CLNK);ENSECAG00000015109(-);ENSECAG00000015270(TREM2);ENSE…
GO:0035239	tube morphogenesis	19	288	0.0437687787520901	0.245738522293339	ENSECAG00000001174(TNF);ENSECAG00000002250(SPRY2);ENSECAG00000007324(GBX2);ENSECAG00000007899(OVOL2);ENSECAG00000007994(TBXT);ENSECAG00000008518(NPNT);ENSECAG00000011949(LGR5);ENSECAG00000013092(WNT6);ENSECAG00000013233(FAT4);ENSECAG00000016320(SOX8);ENSECAG00000018182(TBX20);ENSECAG00000018546(TP63);ENSECAG00000018933(WNT4);ENSECAG00000023496(IRX3);ENSECAG00000023515(SIX4);ENSECAG00000024147(SOX…
GO:0014068	positive regulation of phosphatidylinositol 3-kinase signaling	6	60	0.0438456455141947	0.245738522293339	ENSECAG00000010127(INSR);ENSECAG00000010454(MYOC);ENSECAG00000011223(HGF);ENSECAG00000015095(NCF1);ENSECAG00000024600(SERPINA12);ENSECAG00000024793(PDGFRB)
GO:0050772	positive regulation of axonogenesis	6	60	0.0438456455141947	0.245738522293339	ENSECAG00000000639(PLXNB3);ENSECAG00000009963(CHODL);ENSECAG00000010762(ROBO2);ENSECAG00000016560(CRABP2);ENSECAG00000023722(TIAM2);MSTRG.1128(CYFIP1)
GO:0009914	hormone transport	14	196	0.0445023677767752	0.249168533552176	ENSECAG00000000530(EPHA5);ENSECAG00000001174(TNF);ENSECAG00000004969(GPR68);ENSECAG00000009139(CFTR);ENSECAG00000013567(DRD2);ENSECAG00000016559(TNFSF11);ENSECAG00000017191(SPP1);ENSECAG00000017755(RAPGEF4);ENSECAG00000017949(CRHBP);ENSECAG00000019194(CHGA);ENSECAG00000019682(ACVR1C);ENSECAG00000022448(INHBA);ENSECAG00000028766(NEUROD1);ENSECAG00000037831(SOX11)
GO:0003015	heart process	11	143	0.0451187994110129	0.252366296705575	ENSECAG00000000120(SGCZ);ENSECAG00000006795(RYR2);ENSECAG00000007761(DSC2);ENSECAG00000009126(NOS1);ENSECAG00000013567(DRD2);ENSECAG00000019007(THRB);ENSECAG00000019194(CHGA);ENSECAG00000020452(TNNC1);ENSECAG00000024625(TH);ENSECAG00000024940(RNF207);ENSECAG00000038631(CHRM2)
GO:0007588	excretion	3	19	0.0461778340231142	0.255722379068359	ENSECAG00000013567(DRD2);ENSECAG00000013861(UMOD);ENSECAG00000016114(ATP6V0A4)
GO:0009065	glutamine family amino acid catabolic process	3	19	0.0461778340231142	0.255722379068359	ENSECAG00000008398(DAO);ENSECAG00000009126(NOS1);ENSECAG00000033320(PRODH2)
GO:0010954	positive regulation of protein processing	3	19	0.0461778340231142	0.255722379068359	ENSECAG00000016907(NKD2);ENSECAG00000017600(CNTN2);ENSECAG00000020789(SPON1)
GO:0034114	regulation of heterotypic cell-cell adhesion	3	19	0.0461778340231142	0.255722379068359	ENSECAG00000000105(GCNT2);ENSECAG00000001174(TNF);ENSECAG00000002962(ADIPOQ)
GO:0042417	dopamine metabolic process	3	19	0.0461778340231142	0.255722379068359	ENSECAG00000008398(DAO);ENSECAG00000013567(DRD2);ENSECAG00000024625(TH)
GO:0048485	sympathetic nervous system development	3	19	0.0461778340231142	0.255722379068359	ENSECAG00000016514(PHOX2A);ENSECAG00000018546(TP63);ENSECAG00000037831(SOX11)
GO:0050974	detection of mechanical stimulus involved in sensory perception	3	19	0.0461778340231142	0.255722379068359	ENSECAG00000013221(PTPRQ);ENSECAG00000015284(CHRNA10);ENSECAG00000021205(COL11A1)
GO:0051350	negative regulation of lyase activity	3	19	0.0461778340231142	0.255722379068359	ENSECAG00000003230(AKAP5);ENSECAG00000013567(DRD2);ENSECAG00000041933(PHPT1)
GO:0071276	cellular response to cadmium ion	3	19	0.0461778340231142	0.255722379068359	ENSECAG00000014260(FOS);ENSECAG00000015095(NCF1);ENSECAG00000024055(JUN)
GO:0098810	neurotransmitter reuptake	3	19	0.0461778340231142	0.255722379068359	ENSECAG00000009126(NOS1);ENSECAG00000011520(SLC6A2);ENSECAG00000013567(DRD2)
GO:0033993	response to lipid	29	484	0.0462535441598073	0.25588728352958	ENSECAG00000000005(HNF4G);ENSECAG00000000530(EPHA5);ENSECAG00000001174(TNF);ENSECAG00000002132(MYOD1);ENSECAG00000004945(CCR7);ENSECAG00000005631(BDKRB1);ENSECAG00000006771(PRKCA);ENSECAG00000009126(NOS1);ENSECAG00000009139(CFTR);ENSECAG00000010565(-);ENSECAG00000010953(TNIP3);ENSECAG00000012803(IL12B);ENSECAG00000014037(PCK1);ENSECAG00000016661(NR4A1);ENSECAG00000017191(SPP1);ENSECAG00000017738(…
GO:0010647	positive regulation of cell communication	68	1289	0.0466117515243624	0.257613162442681	ENSECAG00000000105(GCNT2);ENSECAG00000000593(PTN);ENSECAG00000000660(PROK2);ENSECAG00000001174(TNF);ENSECAG00000002250(SPRY2);ENSECAG00000002962(ADIPOQ);ENSECAG00000003072(TCIM);ENSECAG00000003655(-);ENSECAG00000004098(C10orf71);ENSECAG00000004945(CCR7);ENSECAG00000004969(GPR68);ENSECAG00000006771(PRKCA);ENSECAG00000008441(ADORA2B);ENSECAG00000008518(NPNT);ENSECAG00000008781(RIPK3);ENSECAG0000000…
GO:0001912	positive regulation of leukocyte mediated cytotoxicity	5	46	0.0469023237795437	0.25862954942663	ENSECAG00000012803(IL12B);ENSECAG00000016428(-);ENSECAG00000019052(-);ENSECAG00000030839(CD1A7);ENSECAG00000034395(MHCB3)
GO:0046058	cAMP metabolic process	5	46	0.0469023237795437	0.25862954942663	ENSECAG00000000231(CACNB4);ENSECAG00000003230(AKAP5);ENSECAG00000006685(NPFFR2);ENSECAG00000011949(LGR5);ENSECAG00000013567(DRD2)
GO:0042698	ovulation cycle	6	61	0.0469349263095177	0.25862954942663	ENSECAG00000000593(PTN);ENSECAG00000007468(GAS2);ENSECAG00000010762(ROBO2);ENSECAG00000014338(EGR1);ENSECAG00000016339(ADAMTS1);ENSECAG00000022448(INHBA)
GO:0009636	response to toxic substance	11	144	0.0470416665016377	0.258961585059905	ENSECAG00000001174(TNF);ENSECAG00000006662(MPO);ENSECAG00000007831(GPX6);ENSECAG00000009019(-);ENSECAG00000013567(DRD2);ENSECAG00000017181(PTGS2);ENSECAG00000020644(LTC4S);ENSECAG00000020763(MGST1);ENSECAG00000022759(AOC1);ENSECAG00000023918(DUOX1);ENSECAG00000025046(TPO)
GO:0050900	leukocyte migration	17	253	0.0471928500927168	0.259000206226441	ENSECAG00000000593(PTN);ENSECAG00000001174(TNF);ENSECAG00000004544(HRH1);ENSECAG00000004945(CCR7);ENSECAG00000005185(CCR6);ENSECAG00000005519(HOXA7);ENSECAG00000006595(-);ENSECAG00000006772(DYSF);ENSECAG00000008781(RIPK3);ENSECAG00000012924(AIRE);ENSECAG00000013861(UMOD);ENSECAG00000014799(RARRES2);ENSECAG00000015695(PTPRO);ENSECAG00000016559(TNFSF11);ENSECAG00000017662(NLRP12);ENSECAG00000020122…
GO:0014909	smooth muscle cell migration	4	32	0.0472811361931953	0.259000206226441	ENSECAG00000002962(ADIPOQ);ENSECAG00000016339(ADAMTS1);ENSECAG00000018104(IGFBP3);ENSECAG00000024793(PDGFRB)
GO:0046850	regulation of bone remodeling	4	32	0.0472811361931953	0.259000206226441	ENSECAG00000016559(TNFSF11);ENSECAG00000017191(SPP1);ENSECAG00000019769(PPARGC1B);ENSECAG00000039917(OSCAR)
GO:1902930	regulation of alcohol biosynthetic process	4	32	0.0472811361931953	0.259000206226441	ENSECAG00000001174(TNF);ENSECAG00000008600(APOB);ENSECAG00000018933(WNT4);ENSECAG00000038231(P2RY6)
GO:1903793	positive regulation of anion transport	4	32	0.0472811361931953	0.259000206226441	ENSECAG00000009139(CFTR);ENSECAG00000013567(DRD2);ENSECAG00000016559(TNFSF11);ENSECAG00000022873(ATP8A1)
GO:0043408	regulation of MAPK cascade	31	525	0.0474840400229334	0.259856175803302	ENSECAG00000000105(GCNT2);ENSECAG00000000607(TRIB3);ENSECAG00000000660(PROK2);ENSECAG00000001174(TNF);ENSECAG00000002250(SPRY2);ENSECAG00000002962(ADIPOQ);ENSECAG00000003655(-);ENSECAG00000006685(NPFFR2);ENSECAG00000008518(NPNT);ENSECAG00000009342(PPEF2);ENSECAG00000010127(INSR);ENSECAG00000010454(MYOC);ENSECAG00000011260(NRK);ENSECAG00000011404(SAA1);ENSECAG00000011486(ATF3);ENSECAG00000014829(F…
GO:0030900	forebrain development	18	272	0.0475428733773182	0.25992281411682	ENSECAG00000000530(EPHA5);ENSECAG00000000551(PAX5);ENSECAG00000001213(ATOH1);ENSECAG00000007324(GBX2);ENSECAG00000007740(HESX1);ENSECAG00000008871(ALDH1A3);ENSECAG00000011334(SALL1);ENSECAG00000013233(FAT4);ENSECAG00000013465(SLC4A10);ENSECAG00000013567(DRD2);ENSECAG00000014829(FGF2);ENSECAG00000017600(CNTN2);ENSECAG00000018690(TNR);ENSECAG00000018933(WNT4);ENSECAG00000022430(TOX);ENSECAG00000022…
GO:0002456	T cell mediated immunity	7	77	0.0478326757162066	0.260536800183963	ENSECAG00000008781(RIPK3);ENSECAG00000012803(IL12B);ENSECAG00000012924(AIRE);ENSECAG00000016428(-);ENSECAG00000019052(-);ENSECAG00000030839(CD1A7);ENSECAG00000034395(MHCB3)
GO:0044344	cellular response to fibroblast growth factor stimulus	7	77	0.0478326757162066	0.260536800183963	ENSECAG00000002250(SPRY2);ENSECAG00000013233(FAT4);ENSECAG00000014829(FGF2);ENSECAG00000015510(FGF7);ENSECAG00000018933(WNT4);ENSECAG00000020869(FGFR4);ENSECAG00000024690(FGF17)
GO:0071774	response to fibroblast growth factor	7	77	0.0478326757162066	0.260536800183963	ENSECAG00000002250(SPRY2);ENSECAG00000013233(FAT4);ENSECAG00000014829(FGF2);ENSECAG00000015510(FGF7);ENSECAG00000018933(WNT4);ENSECAG00000020869(FGFR4);ENSECAG00000024690(FGF17)
GO:0032496	response to lipopolysaccharide	13	180	0.0479191326604664	0.260536800183963	ENSECAG00000001174(TNF);ENSECAG00000004945(CCR7);ENSECAG00000005631(BDKRB1);ENSECAG00000006771(PRKCA);ENSECAG00000009126(NOS1);ENSECAG00000010953(TNIP3);ENSECAG00000012803(IL12B);ENSECAG00000017738(IL36A);ENSECAG00000018578(AICDA);ENSECAG00000020930(NR1I3);ENSECAG00000021182(TNFSF4);ENSECAG00000021670(GGT5);ENSECAG00000043705(DEFA31L)
GO:0001838	embryonic epithelial tube formation	9	110	0.0479357781706268	0.260536800183963	ENSECAG00000007899(OVOL2);ENSECAG00000007994(TBXT);ENSECAG00000013092(WNT6);ENSECAG00000016320(SOX8);ENSECAG00000018933(WNT4);ENSECAG00000023496(IRX3);ENSECAG00000023515(SIX4);ENSECAG00000025115(CC2D2A);ENSECAG00000037831(SOX11)
GO:0072175	epithelial tube formation	9	110	0.0479357781706268	0.260536800183963	ENSECAG00000007899(OVOL2);ENSECAG00000007994(TBXT);ENSECAG00000013092(WNT6);ENSECAG00000016320(SOX8);ENSECAG00000018933(WNT4);ENSECAG00000023496(IRX3);ENSECAG00000023515(SIX4);ENSECAG00000025115(CC2D2A);ENSECAG00000037831(SOX11)
GO:0031349	positive regulation of defense response	16	235	0.0481075854996037	0.261215749335567	ENSECAG00000000634(SMPDL3B);ENSECAG00000001174(TNF);ENSECAG00000003655(-);ENSECAG00000004945(CCR7);ENSECAG00000006701(-);ENSECAG00000008441(ADORA2B);ENSECAG00000010953(TNIP3);ENSECAG00000012803(IL12B);ENSECAG00000014775(CLNK);ENSECAG00000016475(HPX);ENSECAG00000016559(TNFSF11);ENSECAG00000017181(PTGS2);ENSECAG00000018603(SLC46A2);ENSECAG00000020892(TLR10);ENSECAG00000021182(TNFSF4);ENSECAG0000003…
GO:1902533	positive regulation of intracellular signal transduction	41	728	0.0481934313294134	0.261427074913498	ENSECAG00000000105(GCNT2);ENSECAG00000000660(PROK2);ENSECAG00000001174(TNF);ENSECAG00000002250(SPRY2);ENSECAG00000002962(ADIPOQ);ENSECAG00000003072(TCIM);ENSECAG00000003655(-);ENSECAG00000004098(C10orf71);ENSECAG00000008441(ADORA2B);ENSECAG00000008518(NPNT);ENSECAG00000008781(RIPK3);ENSECAG00000010091(CLCF1);ENSECAG00000010127(INSR);ENSECAG00000010454(MYOC);ENSECAG00000010531(F2RL2);ENSECAG000000…
GO:0001817	regulation of cytokine production	29	486	0.0483036420639842	0.261770029123012	ENSECAG00000000658(GPNMB);ENSECAG00000001174(TNF);ENSECAG00000002962(ADIPOQ);ENSECAG00000003011(S1PR3);ENSECAG00000003049(HILPDA);ENSECAG00000003655(-);ENSECAG00000004945(CCR7);ENSECAG00000008441(ADORA2B);ENSECAG00000008523(NLRP1);ENSECAG00000008781(RIPK3);ENSECAG00000009528(CDH3);ENSECAG00000012153(JPH4);ENSECAG00000012803(IL12B);ENSECAG00000013567(DRD2);ENSECAG00000014338(EGR1);ENSECAG000000147…
GO:0001816	cytokine production	32	546	0.0484734702909833	0.262211189163465	ENSECAG00000000658(GPNMB);ENSECAG00000001174(TNF);ENSECAG00000002962(ADIPOQ);ENSECAG00000003011(S1PR3);ENSECAG00000003049(HILPDA);ENSECAG00000003655(-);ENSECAG00000004945(CCR7);ENSECAG00000006772(DYSF);ENSECAG00000008441(ADORA2B);ENSECAG00000008523(NLRP1);ENSECAG00000008781(RIPK3);ENSECAG00000009528(CDH3);ENSECAG00000012153(JPH4);ENSECAG00000012803(IL12B);ENSECAG00000012924(AIRE);ENSECAG000000135…
GO:0071705	nitrogen compound transport	31	526	0.0484791823439902	0.262211189163465	ENSECAG00000000231(CACNB4);ENSECAG00000000530(EPHA5);ENSECAG00000001174(TNF);ENSECAG00000004220(SLC6A11);ENSECAG00000004969(GPR68);ENSECAG00000005937(SLC5A7);ENSECAG00000006404(SLC17A3);ENSECAG00000007576(SLC38A1);ENSECAG00000008427(SLC43A1);ENSECAG00000009126(NOS1);ENSECAG00000009139(CFTR);ENSECAG00000009334(SLC15A1);ENSECAG00000010444(SYT6);ENSECAG00000011520(SLC6A2);ENSECAG00000012957(RHAG);EN…
GO:0014706	striated muscle tissue development	18	273	0.0489518021753929	0.264467047713404	ENSECAG00000000120(SGCZ);ENSECAG00000000551(PAX5);ENSECAG00000002132(MYOD1);ENSECAG00000011486(ATF3);ENSECAG00000012667(RBFOX1);ENSECAG00000014260(FOS);ENSECAG00000014338(EGR1);ENSECAG00000016320(SOX8);ENSECAG00000016661(NR4A1);ENSECAG00000018182(TBX20);ENSECAG00000020172(ZFPM2);ENSECAG00000020452(TNNC1);ENSECAG00000020599(HOXD10);ENSECAG00000021205(COL11A1);ENSECAG00000023515(SIX4);ENSECAG000000…
GO:0042391	regulation of membrane potential	20	311	0.0489912032382396	0.264467047713404	ENSECAG00000000231(CACNB4);ENSECAG00000006620(GABRA1);ENSECAG00000006795(RYR2);ENSECAG00000007761(DSC2);ENSECAG00000009139(CFTR);ENSECAG00000009319(ZACN);ENSECAG00000010454(MYOC);ENSECAG00000011123(GABRG1);ENSECAG00000012940(NLGN1);ENSECAG00000014012(GABRA6);ENSECAG00000014580(KCNMB3);ENSECAG00000015284(CHRNA10);ENSECAG00000016151(CHRNA4);ENSECAG00000017133(GABRB2);ENSECAG00000022551(SLC8A3);ENSE…
GO:0008285	negative regulation of cell proliferation	28	467	0.0491780284525242	0.265218583261386	ENSECAG00000000593(PTN);ENSECAG00000000658(GPNMB);ENSECAG00000001174(TNF);ENSECAG00000002132(MYOD1);ENSECAG00000002250(SPRY2);ENSECAG00000002962(ADIPOQ);ENSECAG00000003002(CD9);ENSECAG00000003925(-);ENSECAG00000007899(OVOL2);ENSECAG00000008971(P3H2);ENSECAG00000011260(NRK);ENSECAG00000012803(IL12B);ENSECAG00000013567(DRD2);ENSECAG00000014829(FGF2);ENSECAG00000016101(DPT);ENSECAG00000017203(BTG2);…
GO:0072507	divalent inorganic cation homeostasis	22	350	0.0497217990138546	0.26789182041217	ENSECAG00000002984(XCR1);ENSECAG00000003105(CXCR6);ENSECAG00000004442(CX3CR1);ENSECAG00000004945(CCR7);ENSECAG00000005185(CCR6);ENSECAG00000006195(-);ENSECAG00000006595(-);ENSECAG00000006795(RYR2);ENSECAG00000007249(MCOLN3);ENSECAG00000007539(TRPM1);ENSECAG00000010531(F2RL2);ENSECAG00000011067(CAPN3);ENSECAG00000013567(DRD2);ENSECAG00000013731(STC1);ENSECAG00000015284(CHRNA10);ENSECAG00000016559(…
GO:0007193	adenylate cyclase-inhibiting G-protein coupled receptor signaling pathway	6	62	0.0501557276733529	0.269447983479507	ENSECAG00000003011(S1PR3);ENSECAG00000003230(AKAP5);ENSECAG00000013567(DRD2);ENSECAG00000014433(-);ENSECAG00000016795(HTR1E);ENSECAG00000019015(GRM8)
GO:0034637	cellular carbohydrate biosynthetic process	6	62	0.0501557276733529	0.269447983479507	ENSECAG00000001401(LALBA);ENSECAG00000006840(B3GNT7);ENSECAG00000010127(INSR);ENSECAG00000014037(PCK1);ENSECAG00000022398(NDST3);ENSECAG00000024670(B3GNT8)
GO:0050818	regulation of coagulation	6	62	0.0501557276733529	0.269447983479507	ENSECAG00000001073(F11);ENSECAG00000003002(CD9);ENSECAG00000006771(PRKCA);ENSECAG00000017329(CPB2);ENSECAG00000022015(ALOX12);ENSECAG00000023599(HPSE)
GO:0008284	positive regulation of cell proliferation	34	588	0.0502246010397284	0.269558046620739	ENSECAG00000000593(PTN);ENSECAG00000000639(PLXNB3);ENSECAG00000000660(PROK2);ENSECAG00000001174(TNF);ENSECAG00000003049(HILPDA);ENSECAG00000006771(PRKCA);ENSECAG00000006772(DYSF);ENSECAG00000007994(TBXT);ENSECAG00000009528(CDH3);ENSECAG00000010091(CLCF1);ENSECAG00000010127(INSR);ENSECAG00000012803(IL12B);ENSECAG00000013567(DRD2);ENSECAG00000014327(-);ENSECAG00000014829(FGF2);ENSECAG00000015510(FG…
GO:0051937	catecholamine transport	5	47	0.0507043937849779	0.271609786323185	ENSECAG00000010444(SYT6);ENSECAG00000011520(SLC6A2);ENSECAG00000013567(DRD2);ENSECAG00000016151(CHRNA4);ENSECAG00000019194(CHGA)
GO:0070373	negative regulation of ERK1 and ERK2 cascade	5	47	0.0507043937849779	0.271609786323185	ENSECAG00000002250(SPRY2);ENSECAG00000002962(ADIPOQ);ENSECAG00000011486(ATF3);ENSECAG00000015233(DUSP26);ENSECAG00000017662(NLRP12)
GO:2000147	positive regulation of cell motility	24	390	0.0511235056723896	0.273591786840425	ENSECAG00000000105(GCNT2);ENSECAG00000000593(PTN);ENSECAG00000000658(GPNMB);ENSECAG00000002250(SPRY2);ENSECAG00000004945(CCR7);ENSECAG00000005185(CCR6);ENSECAG00000006771(PRKCA);ENSECAG00000006772(DYSF);ENSECAG00000010127(INSR);ENSECAG00000010454(MYOC);ENSECAG00000010510(SEMA4F);ENSECAG00000011223(HGF);ENSECAG00000011345(ONECUT2);ENSECAG00000014799(RARRES2);ENSECAG00000014829(FGF2);ENSECAG0000001…
GO:0015833	peptide transport	13	182	0.0515111271876793	0.275137573885486	ENSECAG00000000530(EPHA5);ENSECAG00000001174(TNF);ENSECAG00000004969(GPR68);ENSECAG00000009139(CFTR);ENSECAG00000009334(SLC15A1);ENSECAG00000013567(DRD2);ENSECAG00000016559(TNFSF11);ENSECAG00000017755(RAPGEF4);ENSECAG00000017949(CRHBP);ENSECAG00000019194(CHGA);ENSECAG00000019682(ACVR1C);ENSECAG00000028766(NEUROD1);MSTRG.11434(STX8)
GO:0071383	cellular response to steroid hormone stimulus	13	182	0.0515111271876793	0.275137573885486	ENSECAG00000000005(HNF4G);ENSECAG00000002132(MYOD1);ENSECAG00000010565(-);ENSECAG00000014037(PCK1);ENSECAG00000016661(NR4A1);ENSECAG00000017191(SPP1);ENSECAG00000017949(CRHBP);ENSECAG00000018546(TP63);ENSECAG00000019007(THRB);ENSECAG00000019769(PPARGC1B);ENSECAG00000020930(NR1I3);ENSECAG00000021856(PADI2);ENSECAG00000024377(RXRG)
GO:0006875	cellular metal ion homeostasis	25	410	0.0516248924021212	0.27548110686994	ENSECAG00000000233(TMPRSS3);ENSECAG00000002984(XCR1);ENSECAG00000003105(CXCR6);ENSECAG00000003925(-);ENSECAG00000004442(CX3CR1);ENSECAG00000004945(CCR7);ENSECAG00000005185(CCR6);ENSECAG00000006195(-);ENSECAG00000006595(-);ENSECAG00000006795(RYR2);ENSECAG00000007249(MCOLN3);ENSECAG00000007539(TRPM1);ENSECAG00000010531(F2RL2);ENSECAG00000011067(CAPN3);ENSECAG00000013567(DRD2);ENSECAG00000013731(STC…
GO:0030814	regulation of cAMP metabolic process	4	33	0.0520400709889547	0.276372960418938	ENSECAG00000003230(AKAP5);ENSECAG00000006685(NPFFR2);ENSECAG00000011949(LGR5);ENSECAG00000013567(DRD2)
GO:0030817	regulation of cAMP biosynthetic process	4	33	0.0520400709889547	0.276372960418938	ENSECAG00000003230(AKAP5);ENSECAG00000006685(NPFFR2);ENSECAG00000011949(LGR5);ENSECAG00000013567(DRD2)
GO:0042181	ketone biosynthetic process	4	33	0.0520400709889547	0.276372960418938	ENSECAG00000014338(EGR1);ENSECAG00000018933(WNT4);ENSECAG00000032184(-);MSTRG.5623(ACSM5)
GO:0044331	cell-cell adhesion mediated by cadherin	4	33	0.0520400709889547	0.276372960418938	ENSECAG00000004842(CDH10);ENSECAG00000009528(CDH3);ENSECAG00000021418(CDH1);ENSECAG00000023022(CDH19)
GO:0045761	regulation of adenylate cyclase activity	4	33	0.0520400709889547	0.276372960418938	ENSECAG00000003230(AKAP5);ENSECAG00000006685(NPFFR2);ENSECAG00000011949(LGR5);ENSECAG00000013567(DRD2)
GO:0072330	monocarboxylic acid biosynthetic process	10	129	0.0521442091810345	0.276662275569089	ENSECAG00000000607(TRIB3);ENSECAG00000008871(ALDH1A3);ENSECAG00000012771(ALOXE3);ENSECAG00000017181(PTGS2);ENSECAG00000020644(LTC4S);ENSECAG00000020869(FGFR4);ENSECAG00000021670(GGT5);ENSECAG00000022015(ALOX12);ENSECAG00000023566(DHRS9);ENSECAG00000023578(ELOVL3)
GO:0010565	regulation of cellular ketone metabolic process	8	95	0.0523467176165831	0.277106695115082	ENSECAG00000000607(TRIB3);ENSECAG00000002962(ADIPOQ);ENSECAG00000009034(DUOXA1);ENSECAG00000014338(EGR1);ENSECAG00000017181(PTGS2);ENSECAG00000018933(WNT4);ENSECAG00000020869(FGFR4);ENSECAG00000031636(PLIN5)
GO:0007186	G-protein coupled receptor signaling pathway	87	1705	0.0525416301359349	0.277106695115082	ENSECAG00000000231(CACNB4);ENSECAG00000001007(-);ENSECAG00000001639(-);ENSECAG00000002552(OR10G3);ENSECAG00000002984(XCR1);ENSECAG00000003011(S1PR3);ENSECAG00000003105(CXCR6);ENSECAG00000003177(-);ENSECAG00000003230(AKAP5);ENSECAG00000003994(-);ENSECAG00000004442(CX3CR1);ENSECAG00000004544(HRH1);ENSECAG00000004945(CCR7);ENSECAG00000004969(GPR68);ENSECAG00000005185(CCR6);ENSECAG00000005343(GNAL);E…
GO:0033561	regulation of water loss via skin	3	20	0.0526423444151333	0.277106695115082	ENSECAG00000012771(ALOXE3);ENSECAG00000018546(TP63);ENSECAG00000022015(ALOX12)
GO:0035640	exploration behavior	3	20	0.0526423444151333	0.277106695115082	ENSECAG00000013465(SLC4A10);ENSECAG00000016151(CHRNA4);ENSECAG00000018690(TNR)
GO:0042044	fluid transport	3	20	0.0526423444151333	0.277106695115082	ENSECAG00000009139(CFTR);ENSECAG00000014487(SLC14A1);ENSECAG00000023681(AQP2)
GO:0072273	metanephric nephron morphogenesis	3	20	0.0526423444151333	0.277106695115082	ENSECAG00000011334(SALL1);ENSECAG00000016320(SOX8);ENSECAG00000018933(WNT4)
GO:0098901	regulation of cardiac muscle cell action potential	3	20	0.0526423444151333	0.277106695115082	ENSECAG00000006795(RYR2);ENSECAG00000007761(DSC2);ENSECAG00000024940(RNF207)
GO:1903319	positive regulation of protein maturation	3	20	0.0526423444151333	0.277106695115082	ENSECAG00000016907(NKD2);ENSECAG00000017600(CNTN2);ENSECAG00000020789(SPON1)
GO:0002377	immunoglobulin production	9	112	0.0526756399437931	0.277106695115082	ENSECAG00000001174(TNF);ENSECAG00000001747(-);ENSECAG00000010091(CLCF1);ENSECAG00000016475(HPX);ENSECAG00000018578(AICDA);ENSECAG00000018964(-);ENSECAG00000020984(BTK);ENSECAG00000031201(-);ENSECAG00000035652(-)
GO:0034765	regulation of ion transmembrane transport	19	295	0.0533073558806498	0.279223141394443	ENSECAG00000000231(CACNB4);ENSECAG00000002188(KCNJ16);ENSECAG00000002935(KCNF1);ENSECAG00000003664(KCNJ12);ENSECAG00000006772(DYSF);ENSECAG00000006795(RYR2);ENSECAG00000009139(CFTR);ENSECAG00000010280(KCNC2);ENSECAG00000011067(CAPN3);ENSECAG00000012831(CACNG7);ENSECAG00000012940(NLGN1);ENSECAG00000013567(DRD2);ENSECAG00000016365(C2H4orf3);ENSECAG00000017949(CRHBP);ENSECAG00000018404(DHRS7C);ENSEC…
GO:0002088	lens development in camera-type eye	6	63	0.0535088104928538	0.279223141394443	ENSECAG00000009588(CRYGA);ENSECAG00000013429(SLITRK6);ENSECAG00000020756(CRYBB3);ENSECAG00000021073(CRYBA4);ENSECAG00000034045(FOXE3);ENSECAG00000037831(SOX11)
GO:0006720	isoprenoid metabolic process	6	63	0.0535088104928538	0.279223141394443	ENSECAG00000008871(ALDH1A3);ENSECAG00000010170(RPE65);ENSECAG00000010342(RETSAT);ENSECAG00000014799(RARRES2);ENSECAG00000016560(CRABP2);ENSECAG00000023566(DHRS9)
GO:0045833	negative regulation of lipid metabolic process	6	63	0.0535088104928538	0.279223141394443	ENSECAG00000000607(TRIB3);ENSECAG00000001174(TNF);ENSECAG00000018933(WNT4);ENSECAG00000024600(SERPINA12);ENSECAG00000026894(CIDEA);ENSECAG00000031636(PLIN5)
GO:0070848	response to growth factor	28	471	0.0536304092472131	0.279223141394443	ENSECAG00000000105(GCNT2);ENSECAG00000002250(SPRY2);ENSECAG00000005379(HPGD);ENSECAG00000007899(OVOL2);ENSECAG00000008518(NPNT);ENSECAG00000009126(NOS1);ENSECAG00000011223(HGF);ENSECAG00000011345(ONECUT2);ENSECAG00000012803(IL12B);ENSECAG00000013233(FAT4);ENSECAG00000014260(FOS);ENSECAG00000014338(EGR1);ENSECAG00000014515(CILP);ENSECAG00000014829(FGF2);ENSECAG00000015510(FGF7);ENSECAG00000018905(…
GO:0031099	regeneration	7	79	0.0536464165958545	0.279223141394443	ENSECAG00000000593(PTN);ENSECAG00000002132(MYOD1);ENSECAG00000003002(CD9);ENSECAG00000006772(DYSF);ENSECAG00000011067(CAPN3);ENSECAG00000018690(TNR);ENSECAG00000024055(JUN)
GO:0002544	chronic inflammatory response	2	9	0.0546056998739899	0.279223141394443	ENSECAG00000001174(TNF);ENSECAG00000008441(ADORA2B)
GO:0007158	neuron cell-cell adhesion	2	9	0.0546056998739899	0.279223141394443	ENSECAG00000012940(NLGN1);ENSECAG00000018690(TNR)
GO:0007168	receptor guanylyl cyclase signaling pathway	2	9	0.0546056998739899	0.279223141394443	ENSECAG00000000954(NPR1);ENSECAG00000011645(GUCY2D)
GO:0010893	positive regulation of steroid biosynthetic process	2	9	0.0546056998739899	0.279223141394443	ENSECAG00000001174(TNF);ENSECAG00000018933(WNT4)
GO:0015732	prostaglandin transport	2	9	0.0546056998739899	0.279223141394443	ENSECAG00000016559(TNFSF11);ENSECAG00000024948(SLCO2A1)
GO:0019755	one-carbon compound transport	2	9	0.0546056998739899	0.279223141394443	ENSECAG00000012957(RHAG);ENSECAG00000014487(SLC14A1)
GO:0030309	poly-N-acetyllactosamine metabolic process	2	9	0.0546056998739899	0.279223141394443	ENSECAG00000006840(B3GNT7);ENSECAG00000024670(B3GNT8)
GO:0030311	poly-N-acetyllactosamine biosynthetic process	2	9	0.0546056998739899	0.279223141394443	ENSECAG00000006840(B3GNT7);ENSECAG00000024670(B3GNT8)
GO:0030825	positive regulation of cGMP metabolic process	2	9	0.0546056998739899	0.279223141394443	ENSECAG00000008441(ADORA2B);ENSECAG00000009126(NOS1)
GO:0030828	positive regulation of cGMP biosynthetic process	2	9	0.0546056998739899	0.279223141394443	ENSECAG00000008441(ADORA2B);ENSECAG00000009126(NOS1)
GO:0031284	positive regulation of guanylate cyclase activity	2	9	0.0546056998739899	0.279223141394443	ENSECAG00000008441(ADORA2B);ENSECAG00000009126(NOS1)
GO:0031630	regulation of synaptic vesicle fusion to presynaptic membrane	2	9	0.0546056998739899	0.279223141394443	ENSECAG00000014602(VAMP1);ENSECAG00000014632(CPLX2)
GO:0032352	positive regulation of hormone metabolic process	2	9	0.0546056998739899	0.279223141394443	ENSECAG00000014338(EGR1);ENSECAG00000018933(WNT4)
GO:0048537	mucosal-associated lymphoid tissue development	2	9	0.0546056998739899	0.279223141394443	ENSECAG00000000231(CACNB4);ENSECAG00000022430(TOX)
GO:0048541	Peyer's patch development	2	9	0.0546056998739899	0.279223141394443	ENSECAG00000000231(CACNB4);ENSECAG00000022430(TOX)
GO:0048875	chemical homeostasis within a tissue	2	9	0.0546056998739899	0.279223141394443	ENSECAG00000010512(RCN3);ENSECAG00000015730(NAPSA)
GO:0051602	response to electrical stimulus	2	9	0.0546056998739899	0.279223141394443	ENSECAG00000010170(RPE65);MSTRG.1128(CYFIP1)
GO:0061101	neuroendocrine cell differentiation	2	9	0.0546056998739899	0.279223141394443	ENSECAG00000014829(FGF2);ENSECAG00000018933(WNT4)
GO:0071415	cellular response to purine-containing compound	2	9	0.0546056998739899	0.279223141394443	ENSECAG00000006795(RYR2);ENSECAG00000038231(P2RY6)
GO:0090493	catecholamine uptake	2	9	0.0546056998739899	0.279223141394443	ENSECAG00000011520(SLC6A2);ENSECAG00000013567(DRD2)
GO:0090494	dopamine uptake	2	9	0.0546056998739899	0.279223141394443	ENSECAG00000011520(SLC6A2);ENSECAG00000013567(DRD2)
GO:1900747	negative regulation of vascular endothelial growth factor signaling pathway	2	9	0.0546056998739899	0.279223141394443	ENSECAG00000002250(SPRY2);ENSECAG00000012803(IL12B)
GO:1904752	regulation of vascular associated smooth muscle cell migration	2	9	0.0546056998739899	0.279223141394443	ENSECAG00000002962(ADIPOQ);ENSECAG00000016339(ADAMTS1)
GO:1904862	inhibitory synapse assembly	2	9	0.0546056998739899	0.279223141394443	ENSECAG00000006620(GABRA1);ENSECAG00000017133(GABRB2)
GO:0045669	positive regulation of osteoblast differentiation	5	48	0.0546818250334478	0.279223141394443	ENSECAG00000008518(NPNT);ENSECAG00000014829(FGF2);ENSECAG00000018546(TP63);ENSECAG00000018933(WNT4);ENSECAG00000037831(SOX11)
GO:0061045	negative regulation of wound healing	5	48	0.0546818250334478	0.279223141394443	ENSECAG00000001073(F11);ENSECAG00000003002(CD9);ENSECAG00000017329(CPB2);ENSECAG00000018933(WNT4);ENSECAG00000022015(ALOX12)
GO:0048608	reproductive structure development	19	296	0.0547810117063277	0.279473458073216	ENSECAG00000000593(PTN);ENSECAG00000007468(GAS2);ENSECAG00000007899(OVOL2);ENSECAG00000009690(-);ENSECAG00000010762(ROBO2);ENSECAG00000011260(NRK);ENSECAG00000011334(SALL1);ENSECAG00000012577(HOXA10);ENSECAG00000016320(SOX8);ENSECAG00000016339(ADAMTS1);ENSECAG00000017181(PTGS2);ENSECAG00000018546(TP63);ENSECAG00000018933(WNT4);ENSECAG00000020172(ZFPM2);ENSECAG00000022448(INHBA);ENSECAG00000023357…
GO:0006937	regulation of muscle contraction	8	96	0.0550561982302907	0.280107835927808	ENSECAG00000000660(PROK2);ENSECAG00000006795(RYR2);ENSECAG00000007761(DSC2);ENSECAG00000008441(ADORA2B);ENSECAG00000008518(NPNT);ENSECAG00000020452(TNNC1);ENSECAG00000022551(SLC8A3);ENSECAG00000024940(RNF207)
GO:0050806	positive regulation of synaptic transmission	8	96	0.0550561982302907	0.280107835927808	ENSECAG00000000593(PTN);ENSECAG00000001174(TNF);ENSECAG00000012940(NLGN1);ENSECAG00000013567(DRD2);ENSECAG00000018690(TNR);ENSECAG00000022551(SLC8A3);ENSECAG00000023008(RIMS2);ENSECAG00000024943(CA7)
GO:0055067	monovalent inorganic cation homeostasis	8	96	0.0550561982302907	0.280107835927808	ENSECAG00000000233(TMPRSS3);ENSECAG00000009139(CFTR);ENSECAG00000013465(SLC4A10);ENSECAG00000013567(DRD2);ENSECAG00000016114(ATP6V0A4);ENSECAG00000019227(SLC9A7);ENSECAG00000022414(-);ENSECAG00000024943(CA7)
GO:0010976	positive regulation of neuron projection development	12	166	0.0555211078608361	0.282215412310874	ENSECAG00000000593(PTN);ENSECAG00000000639(PLXNB3);ENSECAG00000008034(PLPPR5);ENSECAG00000009963(CHODL);ENSECAG00000010762(ROBO2);ENSECAG00000011071(ZNF804A);ENSECAG00000012940(NLGN1);ENSECAG00000016560(CRABP2);ENSECAG00000022430(TOX);ENSECAG00000023008(RIMS2);ENSECAG00000023722(TIAM2);MSTRG.1128(CYFIP1)
GO:0014032	neural crest cell development	6	64	0.0569947439901373	0.287625657908488	ENSECAG00000007324(GBX2);ENSECAG00000007899(OVOL2);ENSECAG00000010510(SEMA4F);ENSECAG00000016320(SOX8);ENSECAG00000024147(SOX10);ENSECAG00000037831(SOX11)
GO:0031341	regulation of cell killing	6	64	0.0569947439901373	0.287625657908488	ENSECAG00000008781(RIPK3);ENSECAG00000012803(IL12B);ENSECAG00000016428(-);ENSECAG00000019052(-);ENSECAG00000030839(CD1A7);ENSECAG00000034395(MHCB3)
GO:2000117	negative regulation of cysteine-type endopeptidase activity	6	64	0.0569947439901373	0.287625657908488	ENSECAG00000001141(NAIP);ENSECAG00000001174(TNF);ENSECAG00000011223(HGF);ENSECAG00000016661(NR4A1);ENSECAG00000017181(PTGS2);ENSECAG00000020178(WNT9A)
GO:0009069	serine family amino acid metabolic process	4	34	0.0570501439577955	0.287625657908488	ENSECAG00000008398(DAO);ENSECAG00000021749(-);ENSECAG00000021933(AGXT2);ENSECAG00000022794(-)
GO:0010883	regulation of lipid storage	4	34	0.0570501439577955	0.287625657908488	ENSECAG00000003049(HILPDA);ENSECAG00000008600(APOB);ENSECAG00000026894(CIDEA);ENSECAG00000031636(PLIN5)
GO:0030195	negative regulation of blood coagulation	4	34	0.0570501439577955	0.287625657908488	ENSECAG00000001073(F11);ENSECAG00000003002(CD9);ENSECAG00000017329(CPB2);ENSECAG00000022015(ALOX12)
GO:0035137	hindlimb morphogenesis	4	34	0.0570501439577955	0.287625657908488	ENSECAG00000018546(TP63);ENSECAG00000019421(GDF5);ENSECAG00000020599(HOXD10);ENSECAG00000024821(ALX3)
GO:0050706	regulation of interleukin-1 beta secretion	4	34	0.0570501439577955	0.287625657908488	ENSECAG00000003655(-);ENSECAG00000004945(CCR7);ENSECAG00000008523(NLRP1);ENSECAG00000016792(-)
GO:0051926	negative regulation of calcium ion transport	4	34	0.0570501439577955	0.287625657908488	ENSECAG00000006772(DYSF);ENSECAG00000009126(NOS1);ENSECAG00000013567(DRD2);ENSECAG00000016365(C2H4orf3)
GO:0009306	protein secretion	24	395	0.0574908411459499	0.289585421359934	ENSECAG00000000530(EPHA5);ENSECAG00000001174(TNF);ENSECAG00000003655(-);ENSECAG00000004945(CCR7);ENSECAG00000004969(GPR68);ENSECAG00000006772(DYSF);ENSECAG00000008523(NLRP1);ENSECAG00000009139(CFTR);ENSECAG00000010512(RCN3);ENSECAG00000012803(IL12B);ENSECAG00000013567(DRD2);ENSECAG00000015270(TREM2);ENSECAG00000016792(-);ENSECAG00000017662(NLRP12);ENSECAG00000017755(RAPGEF4);ENSECAG00000019194(CH…
GO:0031328	positive regulation of cellular biosynthetic process	85	1670	0.0576380032049083	0.290064422632831	ENSECAG00000000005(HNF4G);ENSECAG00000000551(PAX5);ENSECAG00000000641(PLAGL1);ENSECAG00000000726(HOXC9);ENSECAG00000001174(TNF);ENSECAG00000001213(ATOH1);ENSECAG00000002132(MYOD1);ENSECAG00000003230(AKAP5);ENSECAG00000003655(-);ENSECAG00000004945(CCR7);ENSECAG00000005519(HOXA7);ENSECAG00000005787(TBX18);ENSECAG00000005936(FOXA3);ENSECAG00000007324(GBX2);ENSECAG00000007855(PRDM13);ENSECAG000000078…
GO:0090276	regulation of peptide hormone secretion	9	114	0.0577119222397068	0.290174294943508	ENSECAG00000000530(EPHA5);ENSECAG00000001174(TNF);ENSECAG00000004969(GPR68);ENSECAG00000009139(CFTR);ENSECAG00000013567(DRD2);ENSECAG00000016559(TNFSF11);ENSECAG00000017949(CRHBP);ENSECAG00000019194(CHGA);ENSECAG00000019682(ACVR1C)
GO:0061458	reproductive system development	19	298	0.0578138133038225	0.290382810417041	ENSECAG00000000593(PTN);ENSECAG00000007468(GAS2);ENSECAG00000007899(OVOL2);ENSECAG00000009690(-);ENSECAG00000010762(ROBO2);ENSECAG00000011260(NRK);ENSECAG00000011334(SALL1);ENSECAG00000012577(HOXA10);ENSECAG00000016320(SOX8);ENSECAG00000016339(ADAMTS1);ENSECAG00000017181(PTGS2);ENSECAG00000018546(TP63);ENSECAG00000018933(WNT4);ENSECAG00000020172(ZFPM2);ENSECAG00000022448(INHBA);ENSECAG00000023357…
GO:0048638	regulation of developmental growth	16	241	0.0578576412785704	0.290382810417041	ENSECAG00000002132(MYOD1);ENSECAG00000010127(INSR);ENSECAG00000010510(SEMA4F);ENSECAG00000011067(CAPN3);ENSECAG00000011260(NRK);ENSECAG00000011502(OSTN);ENSECAG00000013567(DRD2);ENSECAG00000015958(NKD1);ENSECAG00000016560(CRABP2);ENSECAG00000018182(TBX20);ENSECAG00000018690(TNR);ENSECAG00000019421(GDF5);ENSECAG00000020172(ZFPM2);ENSECAG00000023008(RIMS2);ENSECAG00000023515(SIX4);MSTRG.1128(CYFIP1)
GO:0055065	metal ion homeostasis	27	455	0.0582952650856961	0.292315861199292	ENSECAG00000000233(TMPRSS3);ENSECAG00000002984(XCR1);ENSECAG00000003105(CXCR6);ENSECAG00000003925(-);ENSECAG00000004442(CX3CR1);ENSECAG00000004945(CCR7);ENSECAG00000005185(CCR6);ENSECAG00000006195(-);ENSECAG00000006595(-);ENSECAG00000006795(RYR2);ENSECAG00000007249(MCOLN3);ENSECAG00000007539(TRPM1);ENSECAG00000010531(F2RL2);ENSECAG00000011067(CAPN3);ENSECAG00000013567(DRD2);ENSECAG00000013731(STC…
GO:0072503	cellular divalent inorganic cation homeostasis	21	337	0.0583856958079116	0.292506035382982	ENSECAG00000002984(XCR1);ENSECAG00000003105(CXCR6);ENSECAG00000004442(CX3CR1);ENSECAG00000004945(CCR7);ENSECAG00000005185(CCR6);ENSECAG00000006195(-);ENSECAG00000006595(-);ENSECAG00000006795(RYR2);ENSECAG00000007249(MCOLN3);ENSECAG00000007539(TRPM1);ENSECAG00000010531(F2RL2);ENSECAG00000011067(CAPN3);ENSECAG00000013567(DRD2);ENSECAG00000013731(STC1);ENSECAG00000015284(CHRNA10);ENSECAG00000018404(…
GO:0003205	cardiac chamber development	10	132	0.0591624655521617	0.295513949143265	ENSECAG00000004819(DNAH11);ENSECAG00000007899(OVOL2);ENSECAG00000015063(ADGRG6);ENSECAG00000016339(ADAMTS1);ENSECAG00000018182(TBX20);ENSECAG00000020172(ZFPM2);ENSECAG00000020452(TNNC1);ENSECAG00000021205(COL11A1);ENSECAG00000024318(MYBPC3);ENSECAG00000037831(SOX11)
GO:0050731	positive regulation of peptidyl-tyrosine phosphorylation	10	132	0.0591624655521617	0.295513949143265	ENSECAG00000010091(CLCF1);ENSECAG00000011223(HGF);ENSECAG00000012803(IL12B);ENSECAG00000015095(NCF1);ENSECAG00000015270(TREM2);ENSECAG00000015510(FGF7);ENSECAG00000016475(HPX);ENSECAG00000023854(CRLF1);ENSECAG00000024282(HTR2A);ENSECAG00000029965(ALKAL2)
GO:0001934	positive regulation of protein phosphorylation	41	740	0.0591684470439721	0.295513949143265	ENSECAG00000000105(GCNT2);ENSECAG00000000658(GPNMB);ENSECAG00000000660(PROK2);ENSECAG00000001174(TNF);ENSECAG00000002250(SPRY2);ENSECAG00000002962(ADIPOQ);ENSECAG00000003072(TCIM);ENSECAG00000003655(-);ENSECAG00000008518(NPNT);ENSECAG00000008781(RIPK3);ENSECAG00000009126(NOS1);ENSECAG00000009919(MAP3K19);ENSECAG00000010091(CLCF1);ENSECAG00000010127(INSR);ENSECAG00000011223(HGF);ENSECAG00000011260…
GO:0065007	biological regulation	469	10437	0.0593566513827053	0.295513949143265	ENSECAG00000000005(HNF4G);ENSECAG00000000025(FGD1);ENSECAG00000000056(SLITRK3);ENSECAG00000000105(GCNT2);ENSECAG00000000231(CACNB4);ENSECAG00000000233(TMPRSS3);ENSECAG00000000530(EPHA5);ENSECAG00000000548(-);ENSECAG00000000551(PAX5);ENSECAG00000000554(KPNA7);ENSECAG00000000593(PTN);ENSECAG00000000607(TRIB3);ENSECAG00000000634(SMPDL3B);ENSECAG00000000639(PLXNB3);ENSECAG00000000641(PLAGL1);ENSECAG0…
GO:0002920	regulation of humoral immune response	3	21	0.0595165411844809	0.295513949143265	ENSECAG00000001174(TNF);ENSECAG00000004945(CCR7);ENSECAG00000016475(HPX)
GO:0007271	synaptic transmission, cholinergic	3	21	0.0595165411844809	0.295513949143265	ENSECAG00000005937(SLC5A7);ENSECAG00000015284(CHRNA10);ENSECAG00000016151(CHRNA4)
GO:0007602	phototransduction	3	21	0.0595165411844809	0.295513949143265	ENSECAG00000006929(GNAT2);ENSECAG00000013464(RRH);ENSECAG00000018842(GNGT1)
GO:0009072	aromatic amino acid family metabolic process	3	21	0.0595165411844809	0.295513949143265	ENSECAG00000013175(TPH2);ENSECAG00000015341(KMO);ENSECAG00000024625(TH)
GO:0042311	vasodilation	3	21	0.0595165411844809	0.295513949143265	ENSECAG00000008441(ADORA2B);ENSECAG00000009126(NOS1);ENSECAG00000018905(AGTR2)
GO:1901020	negative regulation of calcium ion transmembrane transporter activity	3	21	0.0595165411844809	0.295513949143265	ENSECAG00000006772(DYSF);ENSECAG00000013567(DRD2);ENSECAG00000016365(C2H4orf3)
GO:0006575	cellular modified amino acid metabolic process	11	150	0.0597528300888912	0.296159267282218	ENSECAG00000009034(DUOXA1);ENSECAG00000015341(KMO);ENSECAG00000017602(MAT1A);ENSECAG00000020763(MGST1);ENSECAG00000020956(SERINC2);ENSECAG00000021670(GGT5);ENSECAG00000021749(-);ENSECAG00000021856(PADI2);ENSECAG00000022794(-);ENSECAG00000025046(TPO);ENSECAG00000039093(-)
GO:0043281	regulation of cysteine-type endopeptidase activity involved in apoptotic process	11	150	0.0597528300888912	0.296159267282218	ENSECAG00000001141(NAIP);ENSECAG00000001174(TNF);ENSECAG00000008523(NLRP1);ENSECAG00000008723(-);ENSECAG00000011223(HGF);ENSECAG00000016661(NR4A1);ENSECAG00000017181(PTGS2);ENSECAG00000017662(NLRP12);ENSECAG00000018546(TP63);ENSECAG00000019682(ACVR1C);ENSECAG00000020178(WNT9A)
GO:0001508	action potential	7	81	0.0598838347380717	0.296281388388807	ENSECAG00000000231(CACNB4);ENSECAG00000006795(RYR2);ENSECAG00000007761(DSC2);ENSECAG00000014580(KCNMB3);ENSECAG00000016151(CHRNA4);ENSECAG00000024940(RNF207);ENSECAG00000030478(GPR88)
GO:0008584	male gonad development	7	81	0.0598838347380717	0.296281388388807	ENSECAG00000012577(HOXA10);ENSECAG00000016320(SOX8);ENSECAG00000018933(WNT4);ENSECAG00000020172(ZFPM2);ENSECAG00000022448(INHBA);ENSECAG00000023357(COL9A3);ENSECAG00000023515(SIX4)
GO:0045664	regulation of neuron differentiation	26	437	0.0607193022381657	0.300148387549974	ENSECAG00000000593(PTN);ENSECAG00000000639(PLXNB3);ENSECAG00000001213(ATOH1);ENSECAG00000008034(PLPPR5);ENSECAG00000009034(DUOXA1);ENSECAG00000009963(CHODL);ENSECAG00000010510(SEMA4F);ENSECAG00000010762(ROBO2);ENSECAG00000011071(ZNF804A);ENSECAG00000011502(OSTN);ENSECAG00000011682(PPFIA2);ENSECAG00000012940(NLGN1);ENSECAG00000013082(RNF112);ENSECAG00000016320(SOX8);ENSECAG00000016560(CRABP2);ENSE…
GO:2000145	regulation of cell motility	38	680	0.0609288717587521	0.300917326744688	ENSECAG00000000105(GCNT2);ENSECAG00000000593(PTN);ENSECAG00000000639(PLXNB3);ENSECAG00000000658(GPNMB);ENSECAG00000002250(SPRY2);ENSECAG00000002962(ADIPOQ);ENSECAG00000004945(CCR7);ENSECAG00000005185(CCR6);ENSECAG00000005519(HOXA7);ENSECAG00000006771(PRKCA);ENSECAG00000006772(DYSF);ENSECAG00000007024(ABHD6);ENSECAG00000008781(RIPK3);ENSECAG00000010127(INSR);ENSECAG00000010454(MYOC);ENSECAG0000001…
GO:0048545	response to steroid hormone	15	224	0.0610427868703739	0.301212901377195	ENSECAG00000000005(HNF4G);ENSECAG00000001174(TNF);ENSECAG00000002132(MYOD1);ENSECAG00000010565(-);ENSECAG00000014037(PCK1);ENSECAG00000016661(NR4A1);ENSECAG00000017191(SPP1);ENSECAG00000017949(CRHBP);ENSECAG00000018546(TP63);ENSECAG00000019007(THRB);ENSECAG00000019769(PPARGC1B);ENSECAG00000020930(NR1I3);ENSECAG00000021670(GGT5);ENSECAG00000021856(PADI2);ENSECAG00000024377(RXRG)
GO:0002764	immune response-regulating signaling pathway	17	262	0.0614590468822181	0.302998539983042	ENSECAG00000000231(CACNB4);ENSECAG00000000548(-);ENSECAG00000000634(SMPDL3B);ENSECAG00000001923(-);ENSECAG00000004945(CCR7);ENSECAG00000006095(-);ENSECAG00000006195(-);ENSECAG00000006701(-);ENSECAG00000010953(TNIP3);ENSECAG00000015109(-);ENSECAG00000018603(SLC46A2);ENSECAG00000020892(TLR10);ENSECAG00000031522(-);ENSECAG00000033827(-);ENSECAG00000039917(OSCAR);ENSECAG00000041933(PHPT1);MSTRG.1128(…
GO:2000021	regulation of ion homeostasis	10	133	0.0616321769049185	0.303583428414943	ENSECAG00000002984(XCR1);ENSECAG00000006795(RYR2);ENSECAG00000007249(MCOLN3);ENSECAG00000010454(MYOC);ENSECAG00000011067(CAPN3);ENSECAG00000013567(DRD2);ENSECAG00000018404(DHRS7C);ENSECAG00000020647(PLCB2);ENSECAG00000024282(HTR2A);ENSECAG00000024943(CA7)
GO:2000116	regulation of cysteine-type endopeptidase activity	12	169	0.0618997347306133	0.304631998395978	ENSECAG00000001141(NAIP);ENSECAG00000001174(TNF);ENSECAG00000008523(NLRP1);ENSECAG00000008723(-);ENSECAG00000010495(CIDEB);ENSECAG00000011223(HGF);ENSECAG00000016661(NR4A1);ENSECAG00000017181(PTGS2);ENSECAG00000017662(NLRP12);ENSECAG00000018546(TP63);ENSECAG00000019682(ACVR1C);ENSECAG00000020178(WNT9A)
GO:0021953	central nervous system neuron differentiation	11	151	0.0620712401949166	0.305206424647732	ENSECAG00000007324(GBX2);ENSECAG00000013465(SLC4A10);ENSECAG00000013567(DRD2);ENSECAG00000016514(PHOX2A);ENSECAG00000017600(CNTN2);ENSECAG00000018182(TBX20);ENSECAG00000020599(HOXD10);ENSECAG00000021760(DCC);ENSECAG00000022430(TOX);ENSECAG00000022448(INHBA);ENSECAG00000034365(HOXC10)
GO:0045026	plasma membrane fusion	4	35	0.0623091254570316	0.305836244864425	ENSECAG00000003002(CD9);ENSECAG00000006212(SPAM1);ENSECAG00000014602(VAMP1);ENSECAG00000014632(CPLX2)
GO:1900047	negative regulation of hemostasis	4	35	0.0623091254570316	0.305836244864425	ENSECAG00000001073(F11);ENSECAG00000003002(CD9);ENSECAG00000017329(CPB2);ENSECAG00000022015(ALOX12)
GO:0002791	regulation of peptide secretion	9	116	0.0630486897649602	0.308395429261979	ENSECAG00000000530(EPHA5);ENSECAG00000001174(TNF);ENSECAG00000004969(GPR68);ENSECAG00000009139(CFTR);ENSECAG00000013567(DRD2);ENSECAG00000016559(TNFSF11);ENSECAG00000017949(CRHBP);ENSECAG00000019194(CHGA);ENSECAG00000019682(ACVR1C)
GO:0030334	regulation of cell migration	36	641	0.0630983009020671	0.308395429261979	ENSECAG00000000105(GCNT2);ENSECAG00000000593(PTN);ENSECAG00000000639(PLXNB3);ENSECAG00000000658(GPNMB);ENSECAG00000002250(SPRY2);ENSECAG00000002962(ADIPOQ);ENSECAG00000004945(CCR7);ENSECAG00000005185(CCR6);ENSECAG00000005519(HOXA7);ENSECAG00000006771(PRKCA);ENSECAG00000006772(DYSF);ENSECAG00000007024(ABHD6);ENSECAG00000008781(RIPK3);ENSECAG00000010127(INSR);ENSECAG00000010454(MYOC);ENSECAG0000001…
GO:0006801	superoxide metabolic process	5	50	0.0631625476254082	0.308395429261979	ENSECAG00000001174(TNF);ENSECAG00000006662(MPO);ENSECAG00000015095(NCF1);ENSECAG00000018904(NOXA1);ENSECAG00000023918(DUOX1)
GO:0050853	B cell receptor signaling pathway	5	50	0.0631625476254082	0.308395429261979	ENSECAG00000000548(-);ENSECAG00000001923(-);ENSECAG00000006095(-);ENSECAG00000015109(-);ENSECAG00000031522(-)
GO:1901019	regulation of calcium ion transmembrane transporter activity	5	50	0.0631625476254082	0.308395429261979	ENSECAG00000000231(CACNB4);ENSECAG00000006772(DYSF);ENSECAG00000006795(RYR2);ENSECAG00000013567(DRD2);ENSECAG00000016365(C2H4orf3)
GO:0046546	development of primary male sexual characteristics	7	82	0.0631626610640672	0.308395429261979	ENSECAG00000012577(HOXA10);ENSECAG00000016320(SOX8);ENSECAG00000018933(WNT4);ENSECAG00000020172(ZFPM2);ENSECAG00000022448(INHBA);ENSECAG00000023357(COL9A3);ENSECAG00000023515(SIX4)
GO:0035270	endocrine system development	8	99	0.0637137720372196	0.310813856409239	ENSECAG00000007740(HESX1);ENSECAG00000011334(SALL1);ENSECAG00000011345(ONECUT2);ENSECAG00000013567(DRD2);ENSECAG00000014829(FGF2);ENSECAG00000018933(WNT4);ENSECAG00000024793(PDGFRB);ENSECAG00000028766(NEUROD1)
GO:0010921	regulation of phosphatase activity	10	134	0.0641676994858938	0.312479210899546	ENSECAG00000000593(PTN);ENSECAG00000001174(TNF);ENSECAG00000008518(NPNT);ENSECAG00000008781(RIPK3);ENSECAG00000009300(SPOCD1);ENSECAG00000018104(IGFBP3);ENSECAG00000018905(AGTR2);ENSECAG00000019769(PPARGC1B);ENSECAG00000022751(GRXCR1);ENSECAG00000024793(PDGFRB)
GO:0060047	heart contraction	10	134	0.0641676994858938	0.312479210899546	ENSECAG00000000120(SGCZ);ENSECAG00000006795(RYR2);ENSECAG00000007761(DSC2);ENSECAG00000009126(NOS1);ENSECAG00000013567(DRD2);ENSECAG00000019007(THRB);ENSECAG00000020452(TNNC1);ENSECAG00000024625(TH);ENSECAG00000024940(RNF207);ENSECAG00000038631(CHRM2)
GO:0014074	response to purine-containing compound	6	66	0.0643664864144392	0.312479210899546	ENSECAG00000006795(RYR2);ENSECAG00000009139(CFTR);ENSECAG00000017949(CRHBP);ENSECAG00000020122(SELL);ENSECAG00000023918(DUOX1);ENSECAG00000038231(P2RY6)
GO:1901607	alpha-amino acid biosynthetic process	6	66	0.0643664864144392	0.312479210899546	ENSECAG00000015626(BHMT);ENSECAG00000020973(BCAT1);ENSECAG00000021749(-);ENSECAG00000021856(PADI2);ENSECAG00000021933(AGXT2);ENSECAG00000022794(-)
GO:1903825	organic acid transmembrane transport	6	66	0.0643664864144392	0.312479210899546	ENSECAG00000007576(SLC38A1);ENSECAG00000008427(SLC43A1);ENSECAG00000010920(SLC5A12);ENSECAG00000013230(SLC5A8);ENSECAG00000014930(SLC6A18);ENSECAG00000020615(SLC13A1)
GO:0030072	peptide hormone secretion	11	152	0.0644477855544028	0.312479210899546	ENSECAG00000000530(EPHA5);ENSECAG00000001174(TNF);ENSECAG00000004969(GPR68);ENSECAG00000009139(CFTR);ENSECAG00000013567(DRD2);ENSECAG00000016559(TNFSF11);ENSECAG00000017755(RAPGEF4);ENSECAG00000017949(CRHBP);ENSECAG00000019194(CHGA);ENSECAG00000019682(ACVR1C);ENSECAG00000028766(NEUROD1)
GO:1903035	negative regulation of response to wounding	11	152	0.0644477855544028	0.312479210899546	ENSECAG00000000634(SMPDL3B);ENSECAG00000001073(F11);ENSECAG00000002962(ADIPOQ);ENSECAG00000003002(CD9);ENSECAG00000012803(IL12B);ENSECAG00000017329(CPB2);ENSECAG00000017662(NLRP12);ENSECAG00000018690(TNR);ENSECAG00000018933(WNT4);ENSECAG00000022015(ALOX12);ENSECAG00000024060(LRFN5)
GO:0003207	cardiac chamber formation	2	10	0.0663521654651462	0.313987645288787	ENSECAG00000018182(TBX20);ENSECAG00000037831(SOX11)
GO:0006560	proline metabolic process	2	10	0.0663521654651462	0.313987645288787	ENSECAG00000008398(DAO);ENSECAG00000033320(PRODH2)
GO:0006563	L-serine metabolic process	2	10	0.0663521654651462	0.313987645288787	ENSECAG00000021749(-);ENSECAG00000022794(-)
GO:0010544	negative regulation of platelet activation	2	10	0.0663521654651462	0.313987645288787	ENSECAG00000003002(CD9);ENSECAG00000022015(ALOX12)
GO:0010889	regulation of sequestering of triglyceride	2	10	0.0663521654651462	0.313987645288787	ENSECAG00000026894(CIDEA);ENSECAG00000031636(PLIN5)
GO:0019370	leukotriene biosynthetic process	2	10	0.0663521654651462	0.313987645288787	ENSECAG00000020644(LTC4S);ENSECAG00000021670(GGT5)
GO:0032516	positive regulation of phosphoprotein phosphatase activity	2	10	0.0663521654651462	0.313987645288787	ENSECAG00000018905(AGTR2);ENSECAG00000024793(PDGFRB)
GO:0033194	response to hydroperoxide	2	10	0.0663521654651462	0.313987645288787	ENSECAG00000013082(RNF112);ENSECAG00000020763(MGST1)
GO:0043312	neutrophil degranulation	2	10	0.0663521654651462	0.313987645288787	ENSECAG00000023478(PRAM1);MSTRG.1128(CYFIP1)
GO:0045060	negative thymic T cell selection	2	10	0.0663521654651462	0.313987645288787	ENSECAG00000004945(CCR7);ENSECAG00000012924(AIRE)
GO:0045080	positive regulation of chemokine biosynthetic process	2	10	0.0663521654651462	0.313987645288787	ENSECAG00000001174(TNF);ENSECAG00000014338(EGR1)
GO:0045605	negative regulation of epidermal cell differentiation	2	10	0.0663521654651462	0.313987645288787	ENSECAG00000005519(HOXA7);ENSECAG00000018546(TP63)
GO:0048003	antigen processing and presentation of lipid antigen via MHC class Ib	2	10	0.0663521654651462	0.313987645288787	ENSECAG00000030839(CD1A7);MSTRG.19760(CD1A)
GO:0048007	antigen processing and presentation, exogenous lipid antigen via MHC class Ib	2	10	0.0663521654651462	0.313987645288787	ENSECAG00000030839(CD1A7);MSTRG.19760(CD1A)
GO:0048934	peripheral nervous system neuron differentiation	2	10	0.0663521654651462	0.313987645288787	ENSECAG00000011345(ONECUT2);ENSECAG00000020599(HOXD10)
GO:0048935	peripheral nervous system neuron development	2	10	0.0663521654651462	0.313987645288787	ENSECAG00000011345(ONECUT2);ENSECAG00000020599(HOXD10)
GO:0051798	positive regulation of hair follicle development	2	10	0.0663521654651462	0.313987645288787	ENSECAG00000001174(TNF);ENSECAG00000023599(HPSE)
GO:0055098	response to low-density lipoprotein particle	2	10	0.0663521654651462	0.313987645288787	ENSECAG00000003002(CD9);ENSECAG00000021162(CDH13)
GO:0060251	regulation of glial cell proliferation	2	10	0.0663521654651462	0.313987645288787	ENSECAG00000001174(TNF);ENSECAG00000037831(SOX11)
GO:0071404	cellular response to low-density lipoprotein particle stimulus	2	10	0.0663521654651462	0.313987645288787	ENSECAG00000003002(CD9);ENSECAG00000021162(CDH13)
GO:0072015	glomerular visceral epithelial cell development	2	10	0.0663521654651462	0.313987645288787	ENSECAG00000002962(ADIPOQ);ENSECAG00000009274(NPHS2)
GO:0097090	presynaptic membrane organization	2	10	0.0663521654651462	0.313987645288787	ENSECAG00000012940(NLGN1);ENSECAG00000017600(CNTN2)
GO:1903978	regulation of microglial cell activation	2	10	0.0663521654651462	0.313987645288787	ENSECAG00000015270(TREM2);ENSECAG00000023733(MMP1)
GO:1904738	vascular associated smooth muscle cell migration	2	10	0.0663521654651462	0.313987645288787	ENSECAG00000002962(ADIPOQ);ENSECAG00000016339(ADAMTS1)
GO:1990403	embryonic brain development	2	10	0.0663521654651462	0.313987645288787	ENSECAG00000013082(RNF112);ENSECAG00000025115(CC2D2A)
GO:2000310	regulation of N-methyl-D-aspartate selective glutamate receptor activity	2	10	0.0663521654651462	0.313987645288787	ENSECAG00000012940(NLGN1);ENSECAG00000017949(CRHBP)
GO:2001204	regulation of osteoclast development	2	10	0.0663521654651462	0.313987645288787	ENSECAG00000004969(GPR68);ENSECAG00000016559(TNFSF11)
GO:0042886	amide transport	14	208	0.066390231976397	0.313987645288787	ENSECAG00000000530(EPHA5);ENSECAG00000001174(TNF);ENSECAG00000004969(GPR68);ENSECAG00000009139(CFTR);ENSECAG00000009334(SLC15A1);ENSECAG00000013567(DRD2);ENSECAG00000014487(SLC14A1);ENSECAG00000016559(TNFSF11);ENSECAG00000017755(RAPGEF4);ENSECAG00000017949(CRHBP);ENSECAG00000019194(CHGA);ENSECAG00000019682(ACVR1C);ENSECAG00000028766(NEUROD1);MSTRG.11434(STX8)
GO:0042303	molting cycle	7	83	0.0665486560450963	0.313987645288787	ENSECAG00000001174(TNF);ENSECAG00000009528(CDH3);ENSECAG00000011949(LGR5);ENSECAG00000015510(FGF7);ENSECAG00000018546(TP63);ENSECAG00000022448(INHBA);ENSECAG00000023599(HPSE)
GO:0042633	hair cycle	7	83	0.0665486560450963	0.313987645288787	ENSECAG00000001174(TNF);ENSECAG00000009528(CDH3);ENSECAG00000011949(LGR5);ENSECAG00000015510(FGF7);ENSECAG00000018546(TP63);ENSECAG00000022448(INHBA);ENSECAG00000023599(HPSE)
GO:1900542	regulation of purine nucleotide metabolic process	8	100	0.0667774145794295	0.313987645288787	ENSECAG00000003230(AKAP5);ENSECAG00000006685(NPFFR2);ENSECAG00000008441(ADORA2B);ENSECAG00000009126(NOS1);ENSECAG00000010127(INSR);ENSECAG00000011949(LGR5);ENSECAG00000013567(DRD2);ENSECAG00000024282(HTR2A)
GO:0007184	SMAD protein import into nucleus	3	22	0.0667878943936838	0.313987645288787	ENSECAG00000007899(OVOL2);ENSECAG00000014515(CILP);ENSECAG00000019421(GDF5)
GO:0010543	regulation of platelet activation	3	22	0.0667878943936838	0.313987645288787	ENSECAG00000003002(CD9);ENSECAG00000006771(PRKCA);ENSECAG00000022015(ALOX12)
GO:0015701	bicarbonate transport	3	22	0.0667878943936838	0.313987645288787	ENSECAG00000009139(CFTR);ENSECAG00000013465(SLC4A10);ENSECAG00000015837(SLC26A9)
GO:0045061	thymic T cell selection	3	22	0.0667878943936838	0.313987645288787	ENSECAG00000004945(CCR7);ENSECAG00000012924(AIRE);ENSECAG00000022430(TOX)
GO:0060390	regulation of SMAD protein import into nucleus	3	22	0.0667878943936838	0.313987645288787	ENSECAG00000007899(OVOL2);ENSECAG00000014515(CILP);ENSECAG00000019421(GDF5)
GO:0044703	multi-organism reproductive process	32	563	0.0674097384938858	0.315776906493679	ENSECAG00000000593(PTN);ENSECAG00000000660(PROK2);ENSECAG00000003002(CD9);ENSECAG00000005185(CCR6);ENSECAG00000005379(HPGD);ENSECAG00000005936(FOXA3);ENSECAG00000006212(SPAM1);ENSECAG00000006313(-);ENSECAG00000007468(GAS2);ENSECAG00000007994(TBXT);ENSECAG00000008600(APOB);ENSECAG00000009139(CFTR);ENSECAG00000009690(-);ENSECAG00000010444(SYT6);ENSECAG00000011260(NRK);ENSECAG00000011903(ELSPBP1);EN…
GO:0050708	regulation of protein secretion	19	304	0.0676104464045395	0.315776906493679	ENSECAG00000000530(EPHA5);ENSECAG00000001174(TNF);ENSECAG00000003655(-);ENSECAG00000004945(CCR7);ENSECAG00000004969(GPR68);ENSECAG00000008523(NLRP1);ENSECAG00000009139(CFTR);ENSECAG00000012803(IL12B);ENSECAG00000013567(DRD2);ENSECAG00000015270(TREM2);ENSECAG00000016792(-);ENSECAG00000017662(NLRP12);ENSECAG00000019194(CHGA);ENSECAG00000019682(ACVR1C);ENSECAG00000020892(TLR10);ENSECAG00000021702(PA…
GO:0010827	regulation of glucose transport	5	51	0.0676648953223438	0.315776906493679	ENSECAG00000000607(TRIB3);ENSECAG00000001174(TNF);ENSECAG00000002962(ADIPOQ);ENSECAG00000010127(INSR);ENSECAG00000011502(OSTN)
GO:0070252	actin-mediated cell contraction	5	51	0.0676648953223438	0.315776906493679	ENSECAG00000006795(RYR2);ENSECAG00000007761(DSC2);ENSECAG00000019716(CCDC88C);ENSECAG00000020452(TNNC1);ENSECAG00000024940(RNF207)
GO:0000096	sulfur amino acid metabolic process	4	36	0.0678141446123841	0.315776906493679	ENSECAG00000015626(BHMT);ENSECAG00000017602(MAT1A);ENSECAG00000021749(-);ENSECAG00000022794(-)
GO:0002437	inflammatory response to antigenic stimulus	4	36	0.0678141446123841	0.315776906493679	ENSECAG00000001174(TNF);ENSECAG00000004945(CCR7);ENSECAG00000012803(IL12B);ENSECAG00000017738(IL36A)
GO:0050433	regulation of catecholamine secretion	4	36	0.0678141446123841	0.315776906493679	ENSECAG00000010444(SYT6);ENSECAG00000013567(DRD2);ENSECAG00000016151(CHRNA4);ENSECAG00000019194(CHGA)
GO:0023014	signal transduction by protein phosphorylation	33	584	0.0681788735835474	0.315776906493679	ENSECAG00000000105(GCNT2);ENSECAG00000000607(TRIB3);ENSECAG00000000660(PROK2);ENSECAG00000001174(TNF);ENSECAG00000002250(SPRY2);ENSECAG00000002962(ADIPOQ);ENSECAG00000003655(-);ENSECAG00000006685(NPFFR2);ENSECAG00000008518(NPNT);ENSECAG00000009342(PPEF2);ENSECAG00000009919(MAP3K19);ENSECAG00000010127(INSR);ENSECAG00000010454(MYOC);ENSECAG00000011260(NRK);ENSECAG00000011404(SAA1);ENSECAG0000001148…
GO:0046887	positive regulation of hormone secretion	6	67	0.06825248453311	0.315776906493679	ENSECAG00000004969(GPR68);ENSECAG00000009139(CFTR);ENSECAG00000013567(DRD2);ENSECAG00000016559(TNFSF11);ENSECAG00000017191(SPP1);ENSECAG00000037831(SOX11)
GO:0002822	regulation of adaptive immune response based on somatic recombination of immune receptors built from immunoglobulin superfamily domains	9	118	0.0686891196527367	0.315776906493679	ENSECAG00000001174(TNF);ENSECAG00000008781(RIPK3);ENSECAG00000010091(CLCF1);ENSECAG00000012803(IL12B);ENSECAG00000016428(-);ENSECAG00000016475(HPX);ENSECAG00000019052(-);ENSECAG00000030839(CD1A7);ENSECAG00000034395(MHCB3)
GO:0002768	immune response-regulating cell surface receptor signaling pathway	11	154	0.069376508443586	0.315776906493679	ENSECAG00000000231(CACNB4);ENSECAG00000000548(-);ENSECAG00000001923(-);ENSECAG00000004945(CCR7);ENSECAG00000006095(-);ENSECAG00000006195(-);ENSECAG00000015109(-);ENSECAG00000031522(-);ENSECAG00000039917(OSCAR);ENSECAG00000041933(PHPT1);MSTRG.1128(CYFIP1)
GO:0035304	regulation of protein dephosphorylation	11	154	0.069376508443586	0.315776906493679	ENSECAG00000000593(PTN);ENSECAG00000001174(TNF);ENSECAG00000008518(NPNT);ENSECAG00000008781(RIPK3);ENSECAG00000009300(SPOCD1);ENSECAG00000015233(DUSP26);ENSECAG00000018104(IGFBP3);ENSECAG00000018905(AGTR2);ENSECAG00000019769(PPARGC1B);ENSECAG00000022751(GRXCR1);ENSECAG00000024793(PDGFRB)
GO:0051592	response to calcium ion	7	84	0.0700419897054615	0.315776906493679	ENSECAG00000006795(RYR2);ENSECAG00000010444(SYT6);ENSECAG00000011067(CAPN3);ENSECAG00000014260(FOS);ENSECAG00000014580(KCNMB3);ENSECAG00000017949(CRHBP);ENSECAG00000024055(JUN)
GO:0050867	positive regulation of cell activation	15	229	0.0709054352264483	0.315776906493679	ENSECAG00000000548(-);ENSECAG00000001923(-);ENSECAG00000004945(CCR7);ENSECAG00000006095(-);ENSECAG00000008441(ADORA2B);ENSECAG00000010091(CLCF1);ENSECAG00000011067(CAPN3);ENSECAG00000012803(IL12B);ENSECAG00000015109(-);ENSECAG00000015270(TREM2);ENSECAG00000016559(TNFSF11);ENSECAG00000021182(TNFSF4);ENSECAG00000022430(TOX);ENSECAG00000023733(MMP1);ENSECAG00000031522(-)
GO:0034762	regulation of transmembrane transport	19	306	0.0711135332973447	0.315776906493679	ENSECAG00000000231(CACNB4);ENSECAG00000002188(KCNJ16);ENSECAG00000002935(KCNF1);ENSECAG00000003664(KCNJ12);ENSECAG00000006772(DYSF);ENSECAG00000006795(RYR2);ENSECAG00000009139(CFTR);ENSECAG00000010280(KCNC2);ENSECAG00000011067(CAPN3);ENSECAG00000012831(CACNG7);ENSECAG00000012940(NLGN1);ENSECAG00000013567(DRD2);ENSECAG00000016365(C2H4orf3);ENSECAG00000017949(CRHBP);ENSECAG00000018404(DHRS7C);ENSEC…
GO:0071241	cellular response to inorganic substance	9	119	0.0716239536319182	0.315776906493679	ENSECAG00000010444(SYT6);ENSECAG00000011067(CAPN3);ENSECAG00000014260(FOS);ENSECAG00000015095(NCF1);ENSECAG00000017949(CRHBP);ENSECAG00000021418(CDH1);ENSECAG00000022759(AOC1);ENSECAG00000023681(AQP2);ENSECAG00000024055(JUN)
GO:0009967	positive regulation of signal transduction	60	1152	0.071662006577115	0.315776906493679	ENSECAG00000000105(GCNT2);ENSECAG00000000660(PROK2);ENSECAG00000001174(TNF);ENSECAG00000002250(SPRY2);ENSECAG00000002962(ADIPOQ);ENSECAG00000003072(TCIM);ENSECAG00000003655(-);ENSECAG00000004098(C10orf71);ENSECAG00000004945(CCR7);ENSECAG00000006771(PRKCA);ENSECAG00000008441(ADORA2B);ENSECAG00000008518(NPNT);ENSECAG00000008781(RIPK3);ENSECAG00000009139(CFTR);ENSECAG00000009528(CDH3);ENSECAG0000001…
GO:0060537	muscle tissue development	18	287	0.0718709563787117	0.315776906493679	ENSECAG00000000120(SGCZ);ENSECAG00000000551(PAX5);ENSECAG00000002132(MYOD1);ENSECAG00000011486(ATF3);ENSECAG00000012667(RBFOX1);ENSECAG00000014260(FOS);ENSECAG00000014338(EGR1);ENSECAG00000016320(SOX8);ENSECAG00000016661(NR4A1);ENSECAG00000018182(TBX20);ENSECAG00000020172(ZFPM2);ENSECAG00000020452(TNNC1);ENSECAG00000020599(HOXD10);ENSECAG00000021205(COL11A1);ENSECAG00000023515(SIX4);ENSECAG000000…
GO:0060173	limb development	11	155	0.0719292186611286	0.315776906493679	ENSECAG00000011334(SALL1);ENSECAG00000012577(HOXA10);ENSECAG00000016560(CRABP2);ENSECAG00000018546(TP63);ENSECAG00000019421(GDF5);ENSECAG00000020178(WNT9A);ENSECAG00000020599(HOXD10);ENSECAG00000024821(ALX3);ENSECAG00000028902(SP9);ENSECAG00000034365(HOXC10);ENSECAG00000037831(SOX11)
GO:0007219	Notch signaling pathway	10	137	0.0721722945943376	0.315776906493679	ENSECAG00000001213(ATOH1);ENSECAG00000003011(S1PR3);ENSECAG00000003072(TCIM);ENSECAG00000007468(GAS2);ENSECAG00000008118(DTX4);ENSECAG00000013233(FAT4);ENSECAG00000018546(TP63);ENSECAG00000021580(-);ENSECAG00000029428(DLK1);ENSECAG00000036123(-)
GO:0021872	forebrain generation of neurons	5	52	0.0723407342743558	0.315776906493679	ENSECAG00000007324(GBX2);ENSECAG00000013465(SLC4A10);ENSECAG00000013567(DRD2);ENSECAG00000017600(CNTN2);ENSECAG00000022448(INHBA)
GO:0031343	positive regulation of cell killing	5	52	0.0723407342743558	0.315776906493679	ENSECAG00000012803(IL12B);ENSECAG00000016428(-);ENSECAG00000019052(-);ENSECAG00000030839(CD1A7);ENSECAG00000034395(MHCB3)
GO:0050829	defense response to Gram-negative bacterium	5	52	0.0723407342743558	0.315776906493679	ENSECAG00000001401(LALBA);ENSECAG00000012803(IL12B);ENSECAG00000014799(RARRES2);ENSECAG00000031963(ADGRB1);ENSECAG00000043705(DEFA31L)
GO:0055008	cardiac muscle tissue morphogenesis	5	52	0.0723407342743558	0.315776906493679	ENSECAG00000018182(TBX20);ENSECAG00000020172(ZFPM2);ENSECAG00000020452(TNNC1);ENSECAG00000021205(COL11A1);ENSECAG00000024318(MYBPC3)
GO:0014065	phosphatidylinositol 3-kinase signaling	8	102	0.0731730733637951	0.315776906493679	ENSECAG00000010127(INSR);ENSECAG00000010454(MYOC);ENSECAG00000011223(HGF);ENSECAG00000015095(NCF1);ENSECAG00000022941(PIK3C2G);ENSECAG00000024282(HTR2A);ENSECAG00000024600(SERPINA12);ENSECAG00000024793(PDGFRB)
GO:0032722	positive regulation of chemokine production	4	37	0.0735617279557736	0.315776906493679	ENSECAG00000001174(TNF);ENSECAG00000002962(ADIPOQ);ENSECAG00000008441(ADORA2B);ENSECAG00000014338(EGR1)
GO:0035315	hair cell differentiation	4	37	0.0735617279557736	0.315776906493679	ENSECAG00000001213(ATOH1);ENSECAG00000007249(MCOLN3);ENSECAG00000013221(PTPRQ);ENSECAG00000013429(SLITRK6)
GO:0048546	digestive tract morphogenesis	4	37	0.0735617279557736	0.315776906493679	ENSECAG00000007899(OVOL2);ENSECAG00000018546(TP63);ENSECAG00000024147(SOX10);ENSECAG00000037831(SOX11)
GO:0050819	negative regulation of coagulation	4	37	0.0735617279557736	0.315776906493679	ENSECAG00000001073(F11);ENSECAG00000003002(CD9);ENSECAG00000017329(CPB2);ENSECAG00000022015(ALOX12)
GO:1990573	potassium ion import across plasma membrane	4	37	0.0735617279557736	0.315776906493679	ENSECAG00000002188(KCNJ16);ENSECAG00000003664(KCNJ12);ENSECAG00000022414(-);ENSECAG00000024963(KCNJ1)
GO:0001708	cell fate specification	7	85	0.0736427142406906	0.315776906493679	ENSECAG00000001213(ATOH1);ENSECAG00000005787(TBX18);ENSECAG00000007994(TBXT);ENSECAG00000018182(TBX20);ENSECAG00000020599(HOXD10);ENSECAG00000023325(TBX15);ENSECAG00000034365(HOXC10)
GO:0021510	spinal cord development	7	85	0.0736427142406906	0.315776906493679	ENSECAG00000016514(PHOX2A);ENSECAG00000018182(TBX20);ENSECAG00000020505(GDF11);ENSECAG00000020599(HOXD10);ENSECAG00000021760(DCC);ENSECAG00000034365(HOXC10);ENSECAG00000037831(SOX11)
GO:0032814	regulation of natural killer cell activation	3	23	0.0744427018534701	0.315776906493679	ENSECAG00000012803(IL12B);ENSECAG00000014775(CLNK);ENSECAG00000022430(TOX)
GO:0035588	G-protein coupled purinergic receptor signaling pathway	3	23	0.0744427018534701	0.315776906493679	ENSECAG00000008441(ADORA2B);ENSECAG00000017600(CNTN2);ENSECAG00000038231(P2RY6)
GO:0044273	sulfur compound catabolic process	3	23	0.0744427018534701	0.315776906493679	ENSECAG00000017602(MAT1A);ENSECAG00000021670(GGT5);ENSECAG00000023599(HPSE)
GO:0086004	regulation of cardiac muscle cell contraction	3	23	0.0744427018534701	0.315776906493679	ENSECAG00000006795(RYR2);ENSECAG00000007761(DSC2);ENSECAG00000024940(RNF207)
GO:0086005	ventricular cardiac muscle cell action potential	3	23	0.0744427018534701	0.315776906493679	ENSECAG00000006795(RYR2);ENSECAG00000007761(DSC2);ENSECAG00000024940(RNF207)
GO:0090207	regulation of triglyceride metabolic process	3	23	0.0744427018534701	0.315776906493679	ENSECAG00000012522(GNB3);ENSECAG00000024600(SERPINA12);ENSECAG00000031636(PLIN5)
GO:1903170	negative regulation of calcium ion transmembrane transport	3	23	0.0744427018534701	0.315776906493679	ENSECAG00000006772(DYSF);ENSECAG00000013567(DRD2);ENSECAG00000016365(C2H4orf3)
GO:0002790	peptide secretion	11	156	0.0745411287866066	0.315776906493679	ENSECAG00000000530(EPHA5);ENSECAG00000001174(TNF);ENSECAG00000004969(GPR68);ENSECAG00000009139(CFTR);ENSECAG00000013567(DRD2);ENSECAG00000016559(TNFSF11);ENSECAG00000017755(RAPGEF4);ENSECAG00000017949(CRHBP);ENSECAG00000019194(CHGA);ENSECAG00000019682(ACVR1C);ENSECAG00000028766(NEUROD1)
GO:0048736	appendage development	11	156	0.0745411287866066	0.315776906493679	ENSECAG00000011334(SALL1);ENSECAG00000012577(HOXA10);ENSECAG00000016560(CRABP2);ENSECAG00000018546(TP63);ENSECAG00000019421(GDF5);ENSECAG00000020178(WNT9A);ENSECAG00000020599(HOXD10);ENSECAG00000024821(ALX3);ENSECAG00000028902(SP9);ENSECAG00000034365(HOXC10);ENSECAG00000037831(SOX11)
GO:0010941	regulation of cell death	56	1070	0.0745613256334163	0.315776906493679	ENSECAG00000000658(GPNMB);ENSECAG00000000660(PROK2);ENSECAG00000001141(NAIP);ENSECAG00000001174(TNF);ENSECAG00000001213(ATOH1);ENSECAG00000002250(SPRY2);ENSECAG00000002962(ADIPOQ);ENSECAG00000003072(TCIM);ENSECAG00000006771(PRKCA);ENSECAG00000008523(NLRP1);ENSECAG00000008606(GZMK);ENSECAG00000008723(-);ENSECAG00000008781(RIPK3);ENSECAG00000008871(ALDH1A3);ENSECAG00000009902(IRF5);ENSECAG000000100…
GO:0090087	regulation of peptide transport	9	120	0.0746354836369638	0.315776906493679	ENSECAG00000000530(EPHA5);ENSECAG00000001174(TNF);ENSECAG00000004969(GPR68);ENSECAG00000009139(CFTR);ENSECAG00000013567(DRD2);ENSECAG00000016559(TNFSF11);ENSECAG00000017949(CRHBP);ENSECAG00000019194(CHGA);ENSECAG00000019682(ACVR1C)
GO:0002694	regulation of leukocyte activation	22	367	0.0746853916636232	0.315776906493679	ENSECAG00000000548(-);ENSECAG00000000658(GPNMB);ENSECAG00000001923(-);ENSECAG00000004945(CCR7);ENSECAG00000006095(-);ENSECAG00000008441(ADORA2B);ENSECAG00000008781(RIPK3);ENSECAG00000010091(CLCF1);ENSECAG00000012803(IL12B);ENSECAG00000014775(CLNK);ENSECAG00000015109(-);ENSECAG00000015270(TREM2);ENSECAG00000016139(TIGIT);ENSECAG00000016559(TNFSF11);ENSECAG00000020984(BTK);ENSECAG00000021182(TNFSF4…
GO:0002253	activation of immune response	19	308	0.074737504429623	0.315776906493679	ENSECAG00000000231(CACNB4);ENSECAG00000000548(-);ENSECAG00000000634(SMPDL3B);ENSECAG00000001923(-);ENSECAG00000003655(-);ENSECAG00000004709(C2);ENSECAG00000004945(CCR7);ENSECAG00000006095(-);ENSECAG00000006195(-);ENSECAG00000006701(-);ENSECAG00000010953(TNIP3);ENSECAG00000015109(-);ENSECAG00000018603(SLC46A2);ENSECAG00000020892(TLR10);ENSECAG00000031522(-);ENSECAG00000033827(-);ENSECAG00000036123…
GO:0040017	positive regulation of locomotion	24	407	0.0750258226088423	0.315776906493679	ENSECAG00000000105(GCNT2);ENSECAG00000000593(PTN);ENSECAG00000000658(GPNMB);ENSECAG00000002250(SPRY2);ENSECAG00000004945(CCR7);ENSECAG00000005185(CCR6);ENSECAG00000006771(PRKCA);ENSECAG00000006772(DYSF);ENSECAG00000010127(INSR);ENSECAG00000010454(MYOC);ENSECAG00000010510(SEMA4F);ENSECAG00000011223(HGF);ENSECAG00000011345(ONECUT2);ENSECAG00000014799(RARRES2);ENSECAG00000014829(FGF2);ENSECAG0000001…
GO:0009755	hormone-mediated signaling pathway	12	175	0.076065934415669	0.315776906493679	ENSECAG00000000005(HNF4G);ENSECAG00000010565(-);ENSECAG00000011502(OSTN);ENSECAG00000011949(LGR5);ENSECAG00000016661(NR4A1);ENSECAG00000017949(CRHBP);ENSECAG00000018546(TP63);ENSECAG00000019007(THRB);ENSECAG00000019769(PPARGC1B);ENSECAG00000020930(NR1I3);ENSECAG00000021856(PADI2);ENSECAG00000024377(RXRG)
GO:0045445	myoblast differentiation	6	69	0.0764238116844564	0.315776906493679	ENSECAG00000001174(TNF);ENSECAG00000002132(MYOD1);ENSECAG00000007994(TBXT);ENSECAG00000011067(CAPN3);ENSECAG00000016320(SOX8);ENSECAG00000018104(IGFBP3)
GO:0006140	regulation of nucleotide metabolic process	8	103	0.0765053749795418	0.315776906493679	ENSECAG00000003230(AKAP5);ENSECAG00000006685(NPFFR2);ENSECAG00000008441(ADORA2B);ENSECAG00000009126(NOS1);ENSECAG00000010127(INSR);ENSECAG00000011949(LGR5);ENSECAG00000013567(DRD2);ENSECAG00000024282(HTR2A)
GO:0002757	immune response-activating signal transduction	16	251	0.0769786191505171	0.315776906493679	ENSECAG00000000231(CACNB4);ENSECAG00000000548(-);ENSECAG00000000634(SMPDL3B);ENSECAG00000001923(-);ENSECAG00000004945(CCR7);ENSECAG00000006095(-);ENSECAG00000006195(-);ENSECAG00000006701(-);ENSECAG00000010953(TNIP3);ENSECAG00000015109(-);ENSECAG00000018603(SLC46A2);ENSECAG00000020892(TLR10);ENSECAG00000031522(-);ENSECAG00000033827(-);ENSECAG00000041933(PHPT1);MSTRG.1128(CYFIP1)
GO:0051235	maintenance of location	16	251	0.0769786191505171	0.315776906493679	ENSECAG00000001174(TNF);ENSECAG00000002984(XCR1);ENSECAG00000003049(HILPDA);ENSECAG00000003925(-);ENSECAG00000006772(DYSF);ENSECAG00000006795(RYR2);ENSECAG00000007249(MCOLN3);ENSECAG00000008600(APOB);ENSECAG00000011067(CAPN3);ENSECAG00000018404(DHRS7C);ENSECAG00000019682(ACVR1C);ENSECAG00000020647(PLCB2);ENSECAG00000024282(HTR2A);ENSECAG00000026894(CIDEA);ENSECAG00000031636(PLIN5);ENSECAG00000037…
GO:0051209	release of sequestered calcium ion into cytosol	7	86	0.0773507646790645	0.315776906493679	ENSECAG00000002984(XCR1);ENSECAG00000006795(RYR2);ENSECAG00000007249(MCOLN3);ENSECAG00000011067(CAPN3);ENSECAG00000018404(DHRS7C);ENSECAG00000020647(PLCB2);ENSECAG00000024282(HTR2A)
GO:1903522	regulation of blood circulation	10	139	0.0778427994232823	0.315776906493679	ENSECAG00000004544(HRH1);ENSECAG00000006795(RYR2);ENSECAG00000007761(DSC2);ENSECAG00000009126(NOS1);ENSECAG00000013567(DRD2);ENSECAG00000016581(HRH2);ENSECAG00000019007(THRB);ENSECAG00000024625(TH);ENSECAG00000024940(RNF207);ENSECAG00000038631(CHRM2)
GO:0050877	neurological system process	80	1590	0.0786313555364193	0.315776906493679	ENSECAG00000000231(CACNB4);ENSECAG00000000233(TMPRSS3);ENSECAG00000000340(CNTN5);ENSECAG00000000593(PTN);ENSECAG00000001007(-);ENSECAG00000001639(-);ENSECAG00000002250(SPRY2);ENSECAG00000002552(OR10G3);ENSECAG00000003177(-);ENSECAG00000003994(-);ENSECAG00000004544(HRH1);ENSECAG00000004819(DNAH11);ENSECAG00000005343(GNAL);ENSECAG00000005406(-);ENSECAG00000006620(GABRA1);ENSECAG00000006754(RTP1);EN…
GO:0001973	adenosine receptor signaling pathway	2	11	0.0788425855169532	0.315776906493679	ENSECAG00000008441(ADORA2B);ENSECAG00000017600(CNTN2)
GO:0007342	fusion of sperm to egg plasma membrane	2	11	0.0788425855169532	0.315776906493679	ENSECAG00000003002(CD9);ENSECAG00000006212(SPAM1)
GO:0007617	mating behavior	2	11	0.0788425855169532	0.315776906493679	ENSECAG00000019007(THRB);ENSECAG00000024625(TH)
GO:0010566	regulation of ketone biosynthetic process	2	11	0.0788425855169532	0.315776906493679	ENSECAG00000014338(EGR1);ENSECAG00000018933(WNT4)
GO:0010801	negative regulation of peptidyl-threonine phosphorylation	2	11	0.0788425855169532	0.315776906493679	ENSECAG00000002250(SPRY2);ENSECAG00000009342(PPEF2)
GO:0014850	response to muscle activity	2	11	0.0788425855169532	0.315776906493679	ENSECAG00000006795(RYR2);ENSECAG00000011067(CAPN3)
GO:0021520	spinal cord motor neuron cell fate specification	2	11	0.0788425855169532	0.315776906493679	ENSECAG00000020599(HOXD10);ENSECAG00000034365(HOXC10)
GO:0030823	regulation of cGMP metabolic process	2	11	0.0788425855169532	0.315776906493679	ENSECAG00000008441(ADORA2B);ENSECAG00000009126(NOS1)
GO:0030826	regulation of cGMP biosynthetic process	2	11	0.0788425855169532	0.315776906493679	ENSECAG00000008441(ADORA2B);ENSECAG00000009126(NOS1)
GO:0031282	regulation of guanylate cyclase activity	2	11	0.0788425855169532	0.315776906493679	ENSECAG00000008441(ADORA2B);ENSECAG00000009126(NOS1)
GO:0032225	regulation of synaptic transmission, dopaminergic	2	11	0.0788425855169532	0.315776906493679	ENSECAG00000011893(CNTNAP4);ENSECAG00000013567(DRD2)
GO:0032400	melanosome localization	2	11	0.0788425855169532	0.315776906493679	ENSECAG00000009528(CDH3);ENSECAG00000012150(SHROOM2)
GO:0032401	establishment of melanosome localization	2	11	0.0788425855169532	0.315776906493679	ENSECAG00000009528(CDH3);ENSECAG00000012150(SHROOM2)
GO:0032700	negative regulation of interleukin-17 production	2	11	0.0788425855169532	0.315776906493679	ENSECAG00000012803(IL12B);ENSECAG00000021182(TNFSF4)
GO:0033690	positive regulation of osteoblast proliferation	2	11	0.0788425855169532	0.315776906493679	ENSECAG00000016320(SOX8);ENSECAG00000023599(HPSE)
GO:0035641	locomotory exploration behavior	2	11	0.0788425855169532	0.315776906493679	ENSECAG00000013465(SLC4A10);ENSECAG00000018690(TNR)
GO:0038093	Fc receptor signaling pathway	2	11	0.0788425855169532	0.315776906493679	ENSECAG00000039917(OSCAR);MSTRG.1128(CYFIP1)
GO:0042574	retinal metabolic process	2	11	0.0788425855169532	0.315776906493679	ENSECAG00000008871(ALDH1A3);ENSECAG00000010170(RPE65)
GO:0042635	positive regulation of hair cycle	2	11	0.0788425855169532	0.315776906493679	ENSECAG00000001174(TNF);ENSECAG00000023599(HPSE)
GO:0043383	negative T cell selection	2	11	0.0788425855169532	0.315776906493679	ENSECAG00000004945(CCR7);ENSECAG00000012924(AIRE)
GO:0048172	regulation of short-term neuronal synaptic plasticity	2	11	0.0788425855169532	0.315776906493679	ENSECAG00000013465(SLC4A10);ENSECAG00000015208(SYP)
GO:0055094	response to lipoprotein particle	2	11	0.0788425855169532	0.315776906493679	ENSECAG00000003002(CD9);ENSECAG00000021162(CDH13)
GO:0070886	positive regulation of calcineurin-NFAT signaling cascade	2	11	0.0788425855169532	0.315776906493679	ENSECAG00000001174(TNF);ENSECAG00000004098(C10orf71)
GO:0071402	cellular response to lipoprotein particle stimulus	2	11	0.0788425855169532	0.315776906493679	ENSECAG00000003002(CD9);ENSECAG00000021162(CDH13)
GO:0072148	epithelial cell fate commitment	2	11	0.0788425855169532	0.315776906493679	ENSECAG00000001213(ATOH1);ENSECAG00000028766(NEUROD1)
GO:0072310	glomerular epithelial cell development	2	11	0.0788425855169532	0.315776906493679	ENSECAG00000002962(ADIPOQ);ENSECAG00000009274(NPHS2)
GO:1901550	regulation of endothelial cell development	2	11	0.0788425855169532	0.315776906493679	ENSECAG00000001174(TNF);ENSECAG00000003011(S1PR3)
GO:1902548	negative regulation of cellular response to vascular endothelial growth factor stimulus	2	11	0.0788425855169532	0.315776906493679	ENSECAG00000002250(SPRY2);ENSECAG00000012803(IL12B)
GO:1903140	regulation of establishment of endothelial barrier	2	11	0.0788425855169532	0.315776906493679	ENSECAG00000001174(TNF);ENSECAG00000003011(S1PR3)
GO:1903421	regulation of synaptic vesicle recycling	2	11	0.0788425855169532	0.315776906493679	ENSECAG00000012940(NLGN1);MSTRG.1128(CYFIP1)
GO:2000696	regulation of epithelial cell differentiation involved in kidney development	2	11	0.0788425855169532	0.315776906493679	ENSECAG00000002962(ADIPOQ);ENSECAG00000013233(FAT4)
GO:0051336	regulation of hydrolase activity	49	926	0.0789335596992131	0.315776906493679	ENSECAG00000000025(FGD1);ENSECAG00000000530(EPHA5);ENSECAG00000000593(PTN);ENSECAG00000000639(PLXNB3);ENSECAG00000001141(NAIP);ENSECAG00000001174(TNF);ENSECAG00000002111(ITIH4);ENSECAG00000002250(SPRY2);ENSECAG00000006795(RYR2);ENSECAG00000008365(AMBP);ENSECAG00000008518(NPNT);ENSECAG00000008523(NLRP1);ENSECAG00000008723(-);ENSECAG00000008781(RIPK3);ENSECAG00000009126(NOS1);ENSECAG00000009300(SPO…
GO:0015872	dopamine transport	4	38	0.0795478383703156	0.315776906493679	ENSECAG00000010444(SYT6);ENSECAG00000011520(SLC6A2);ENSECAG00000013567(DRD2);ENSECAG00000016151(CHRNA4)
GO:0050432	catecholamine secretion	4	38	0.0795478383703156	0.315776906493679	ENSECAG00000010444(SYT6);ENSECAG00000013567(DRD2);ENSECAG00000016151(CHRNA4);ENSECAG00000019194(CHGA)
GO:0055010	ventricular cardiac muscle tissue morphogenesis	4	38	0.0795478383703156	0.315776906493679	ENSECAG00000020172(ZFPM2);ENSECAG00000020452(TNNC1);ENSECAG00000021205(COL11A1);ENSECAG00000024318(MYBPC3)
GO:0061383	trabecula morphogenesis	4	38	0.0795478383703156	0.315776906493679	ENSECAG00000007899(OVOL2);ENSECAG00000015063(ADGRG6);ENSECAG00000016339(ADAMTS1);ENSECAG00000019769(PPARGC1B)
GO:2000179	positive regulation of neural precursor cell proliferation	4	38	0.0795478383703156	0.315776906493679	ENSECAG00000013567(DRD2);ENSECAG00000014829(FGF2);ENSECAG00000022430(TOX);ENSECAG00000024147(SOX10)
GO:0045861	negative regulation of proteolysis	18	291	0.0795600154547346	0.315776906493679	ENSECAG00000001141(NAIP);ENSECAG00000001174(TNF);ENSECAG00000002111(ITIH4);ENSECAG00000008365(AMBP);ENSECAG00000011223(HGF);ENSECAG00000012299(-);ENSECAG00000013598(COL28A1);ENSECAG00000014414(SPI2);ENSECAG00000016661(NR4A1);ENSECAG00000017181(PTGS2);ENSECAG00000017609(WFDC2);ENSECAG00000020178(WNT9A);ENSECAG00000023893(SERPINB5);ENSECAG00000024183(SERPINB11);ENSECAG00000024600(SERPINA12);ENSECAG…
GO:0031347	regulation of defense response	25	430	0.0797823425491651	0.315776906493679	ENSECAG00000000634(SMPDL3B);ENSECAG00000001174(TNF);ENSECAG00000002962(ADIPOQ);ENSECAG00000003655(-);ENSECAG00000004945(CCR7);ENSECAG00000006701(-);ENSECAG00000008441(ADORA2B);ENSECAG00000008723(-);ENSECAG00000009034(DUOXA1);ENSECAG00000010953(TNIP3);ENSECAG00000012803(IL12B);ENSECAG00000013567(DRD2);ENSECAG00000014775(CLNK);ENSECAG00000016475(HPX);ENSECAG00000016559(TNFSF11);ENSECAG00000017181(P…
GO:0048520	positive regulation of behavior	8	104	0.0799273814572184	0.315776906493679	ENSECAG00000000593(PTN);ENSECAG00000004945(CCR7);ENSECAG00000005185(CCR6);ENSECAG00000006772(DYSF);ENSECAG00000012940(NLGN1);ENSECAG00000014799(RARRES2);ENSECAG00000021162(CDH13);ENSECAG00000024793(PDGFRB)
GO:0050767	regulation of neurogenesis	31	552	0.0800227102526714	0.315776906493679	ENSECAG00000000593(PTN);ENSECAG00000000639(PLXNB3);ENSECAG00000001174(TNF);ENSECAG00000001213(ATOH1);ENSECAG00000008034(PLPPR5);ENSECAG00000009034(DUOXA1);ENSECAG00000009126(NOS1);ENSECAG00000009963(CHODL);ENSECAG00000010091(CLCF1);ENSECAG00000010510(SEMA4F);ENSECAG00000010762(ROBO2);ENSECAG00000011071(ZNF804A);ENSECAG00000011502(OSTN);ENSECAG00000011682(PPFIA2);ENSECAG00000012940(NLGN1);ENSECAG0…
GO:0002252	immune effector process	28	491	0.0803096115511875	0.315776906493679	ENSECAG00000000548(-);ENSECAG00000001174(TNF);ENSECAG00000001923(-);ENSECAG00000003072(TCIM);ENSECAG00000004709(C2);ENSECAG00000006095(-);ENSECAG00000006662(MPO);ENSECAG00000006772(DYSF);ENSECAG00000008441(ADORA2B);ENSECAG00000008781(RIPK3);ENSECAG00000009902(IRF5);ENSECAG00000010091(CLCF1);ENSECAG00000012803(IL12B);ENSECAG00000012924(AIRE);ENSECAG00000014775(CLNK);ENSECAG00000015109(-);ENSECAG00…
GO:0008344	adult locomotory behavior	6	70	0.0807082243849703	0.315776906493679	ENSECAG00000000231(CACNB4);ENSECAG00000013429(SLITRK6);ENSECAG00000013567(DRD2);ENSECAG00000017305(SEZ6L2);ENSECAG00000017600(CNTN2);ENSECAG00000020599(HOXD10)
GO:0060341	regulation of cellular localization	51	970	0.0808035248138002	0.315776906493679	ENSECAG00000000231(CACNB4);ENSECAG00000000530(EPHA5);ENSECAG00000001174(TNF);ENSECAG00000002962(ADIPOQ);ENSECAG00000003230(AKAP5);ENSECAG00000003655(-);ENSECAG00000004945(CCR7);ENSECAG00000004969(GPR68);ENSECAG00000007507(SLC35D3);ENSECAG00000007899(OVOL2);ENSECAG00000008441(ADORA2B);ENSECAG00000008523(NLRP1);ENSECAG00000009126(NOS1);ENSECAG00000009139(CFTR);ENSECAG00000009528(CDH3);ENSECAG000000…
GO:0030534	adult behavior	9	122	0.0808891361603835	0.315776906493679	ENSECAG00000000231(CACNB4);ENSECAG00000000551(PAX5);ENSECAG00000013429(SLITRK6);ENSECAG00000013567(DRD2);ENSECAG00000016151(CHRNA4);ENSECAG00000017305(SEZ6L2);ENSECAG00000017600(CNTN2);ENSECAG00000017949(CRHBP);ENSECAG00000020599(HOXD10)
GO:0006639	acylglycerol metabolic process	7	87	0.0811659597831588	0.315776906493679	ENSECAG00000005838(MOGAT1);ENSECAG00000007024(ABHD6);ENSECAG00000008600(APOB);ENSECAG00000012522(GNB3);ENSECAG00000014037(PCK1);ENSECAG00000024600(SERPINA12);ENSECAG00000031636(PLIN5)
GO:0051283	negative regulation of sequestering of calcium ion	7	87	0.0811659597831588	0.315776906493679	ENSECAG00000002984(XCR1);ENSECAG00000006795(RYR2);ENSECAG00000007249(MCOLN3);ENSECAG00000011067(CAPN3);ENSECAG00000018404(DHRS7C);ENSECAG00000020647(PLCB2);ENSECAG00000024282(HTR2A)
GO:0032787	monocarboxylic acid metabolic process	24	411	0.0816055606347607	0.315776906493679	ENSECAG00000000607(TRIB3);ENSECAG00000002962(ADIPOQ);ENSECAG00000005379(HPGD);ENSECAG00000008161(HAL);ENSECAG00000008871(ALDH1A3);ENSECAG00000010127(INSR);ENSECAG00000012771(ALOXE3);ENSECAG00000013836(PKLR);ENSECAG00000014037(PCK1);ENSECAG00000015341(KMO);ENSECAG00000016560(CRABP2);ENSECAG00000017181(PTGS2);ENSECAG00000020127(THEM4);ENSECAG00000020644(LTC4S);ENSECAG00000020869(FGFR4);ENSECAG00000…
GO:0032103	positive regulation of response to external stimulus	15	234	0.0817710054984196	0.315776906493679	ENSECAG00000000593(PTN);ENSECAG00000001174(TNF);ENSECAG00000004945(CCR7);ENSECAG00000005185(CCR6);ENSECAG00000006771(PRKCA);ENSECAG00000006772(DYSF);ENSECAG00000008441(ADORA2B);ENSECAG00000014799(RARRES2);ENSECAG00000016559(TNFSF11);ENSECAG00000017181(PTGS2);ENSECAG00000020892(TLR10);ENSECAG00000021162(CDH13);ENSECAG00000021182(TNFSF4);ENSECAG00000024793(PDGFRB);ENSECAG00000033827(-)
GO:0050764	regulation of phagocytosis	5	54	0.0822075342493564	0.315776906493679	ENSECAG00000001174(TNF);ENSECAG00000002962(ADIPOQ);ENSECAG00000004709(C2);ENSECAG00000006772(DYSF);ENSECAG00000015270(TREM2)
GO:0042554	superoxide anion generation	3	24	0.0824662768186738	0.315776906493679	ENSECAG00000015095(NCF1);ENSECAG00000018904(NOXA1);ENSECAG00000023918(DUOX1)
GO:0045616	regulation of keratinocyte differentiation	3	24	0.0824662768186738	0.315776906493679	ENSECAG00000005519(HOXA7);ENSECAG00000007899(OVOL2);ENSECAG00000018546(TP63)
GO:0045687	positive regulation of glial cell differentiation	3	24	0.0824662768186738	0.315776906493679	ENSECAG00000000593(PTN);ENSECAG00000010091(CLCF1);ENSECAG00000013082(RNF112)
GO:0048240	sperm capacitation	3	24	0.0824662768186738	0.315776906493679	ENSECAG00000005185(CCR6);ENSECAG00000009139(CFTR);ENSECAG00000011903(ELSPBP1)
GO:0048596	embryonic camera-type eye morphogenesis	3	24	0.0824662768186738	0.315776906493679	ENSECAG00000008871(ALDH1A3);ENSECAG00000024625(TH);ENSECAG00000037831(SOX11)
GO:0048662	negative regulation of smooth muscle cell proliferation	3	24	0.0824662768186738	0.315776906493679	ENSECAG00000002962(ADIPOQ);ENSECAG00000012803(IL12B);ENSECAG00000018104(IGFBP3)
GO:0050718	positive regulation of interleukin-1 beta secretion	3	24	0.0824662768186738	0.315776906493679	ENSECAG00000003655(-);ENSECAG00000008523(NLRP1);ENSECAG00000016792(-)
GO:1902692	regulation of neuroblast proliferation	3	24	0.0824662768186738	0.315776906493679	ENSECAG00000000593(PTN);ENSECAG00000013567(DRD2);ENSECAG00000024147(SOX10)
GO:0032409	regulation of transporter activity	11	159	0.0827337344429065	0.315776906493679	ENSECAG00000000231(CACNB4);ENSECAG00000006772(DYSF);ENSECAG00000006795(RYR2);ENSECAG00000009139(CFTR);ENSECAG00000012831(CACNG7);ENSECAG00000012940(NLGN1);ENSECAG00000013567(DRD2);ENSECAG00000015298(SYNGR3);ENSECAG00000016365(C2H4orf3);ENSECAG00000017949(CRHBP);ENSECAG00000024940(RNF207)
GO:0030335	positive regulation of cell migration	22	372	0.0834111521219391	0.315776906493679	ENSECAG00000000105(GCNT2);ENSECAG00000000593(PTN);ENSECAG00000000658(GPNMB);ENSECAG00000002250(SPRY2);ENSECAG00000004945(CCR7);ENSECAG00000005185(CCR6);ENSECAG00000006771(PRKCA);ENSECAG00000006772(DYSF);ENSECAG00000010127(INSR);ENSECAG00000010454(MYOC);ENSECAG00000010510(SEMA4F);ENSECAG00000011223(HGF);ENSECAG00000011345(ONECUT2);ENSECAG00000014799(RARRES2);ENSECAG00000014829(FGF2);ENSECAG0000001…
GO:0021537	telencephalon development	12	178	0.0838661052518839	0.315776906493679	ENSECAG00000000530(EPHA5);ENSECAG00000000551(PAX5);ENSECAG00000001213(ATOH1);ENSECAG00000008871(ALDH1A3);ENSECAG00000011334(SALL1);ENSECAG00000013233(FAT4);ENSECAG00000013567(DRD2);ENSECAG00000017600(CNTN2);ENSECAG00000018690(TNR);ENSECAG00000022448(INHBA);ENSECAG00000028766(NEUROD1);ENSECAG00000031152(EMX2)
GO:0001544	initiation of primordial ovarian follicle growth	1	2	0.0843432125045044	0.315776906493679	ENSECAG00000007468(GAS2)
GO:0001698	gastrin-induced gastric acid secretion	1	2	0.0843432125045044	0.315776906493679	ENSECAG00000016581(HRH2)
GO:0001878	response to yeast	1	2	0.0843432125045044	0.315776906493679	ENSECAG00000006662(MPO)
GO:0002433	immune response-regulating cell surface receptor signaling pathway involved in phagocytosis	1	2	0.0843432125045044	0.315776906493679	MSTRG.1128(CYFIP1)
GO:0002458	peripheral T cell tolerance induction	1	2	0.0843432125045044	0.315776906493679	ENSECAG00000012924(AIRE)
GO:0002508	central tolerance induction	1	2	0.0843432125045044	0.315776906493679	ENSECAG00000012924(AIRE)
GO:0002582	positive regulation of antigen processing and presentation of peptide or polysaccharide antigen via MHC class II	1	2	0.0843432125045044	0.315776906493679	ENSECAG00000015270(TREM2)
GO:0002585	positive regulation of antigen processing and presentation of peptide antigen	1	2	0.0843432125045044	0.315776906493679	ENSECAG00000015270(TREM2)
GO:0002587	negative regulation of antigen processing and presentation of peptide antigen via MHC class II	1	2	0.0843432125045044	0.315776906493679	ENSECAG00000020976(HLA-DOB)
GO:0002588	positive regulation of antigen processing and presentation of peptide antigen via MHC class II	1	2	0.0843432125045044	0.315776906493679	ENSECAG00000015270(TREM2)
GO:0002876	positive regulation of chronic inflammatory response to antigenic stimulus	1	2	0.0843432125045044	0.315776906493679	ENSECAG00000001174(TNF)
GO:0002885	positive regulation of hypersensitivity	1	2	0.0843432125045044	0.315776906493679	ENSECAG00000004945(CCR7)
GO:0002930	trabecular meshwork development	1	2	0.0843432125045044	0.315776906493679	ENSECAG00000034045(FOXE3)
GO:0003105	negative regulation of glomerular filtration	1	2	0.0843432125045044	0.315776906493679	ENSECAG00000015695(PTPRO)
GO:0003193	pulmonary valve formation	1	2	0.0843432125045044	0.315776906493679	ENSECAG00000018182(TBX20)
GO:0003312	pancreatic PP cell differentiation	1	2	0.0843432125045044	0.315776906493679	ENSECAG00000028766(NEUROD1)
GO:0003326	pancreatic A cell fate commitment	1	2	0.0843432125045044	0.315776906493679	ENSECAG00000028766(NEUROD1)
GO:0003329	pancreatic PP cell fate commitment	1	2	0.0843432125045044	0.315776906493679	ENSECAG00000028766(NEUROD1)
GO:0003383	apical constriction	1	2	0.0843432125045044	0.315776906493679	ENSECAG00000019716(CCDC88C)
GO:0005988	lactose metabolic process	1	2	0.0843432125045044	0.315776906493679	ENSECAG00000001401(LALBA)
GO:0005989	lactose biosynthetic process	1	2	0.0843432125045044	0.315776906493679	ENSECAG00000001401(LALBA)
GO:0006083	acetate metabolic process	1	2	0.0843432125045044	0.315776906493679	MSTRG.5623(ACSM5)
GO:0006447	regulation of translational initiation by iron	1	2	0.0843432125045044	0.315776906493679	ENSECAG00000001174(TNF)
GO:0006982	response to lipid hydroperoxide	1	2	0.0843432125045044	0.315776906493679	ENSECAG00000020763(MGST1)
GO:0007621	negative regulation of female receptivity	1	2	0.0843432125045044	0.315776906493679	ENSECAG00000019007(THRB)
GO:0008050	female courtship behavior	1	2	0.0843432125045044	0.315776906493679	ENSECAG00000019007(THRB)
GO:0008078	mesodermal cell migration	1	2	0.0843432125045044	0.315776906493679	ENSECAG00000007994(TBXT)
GO:0009082	branched-chain amino acid biosynthetic process	1	2	0.0843432125045044	0.315776906493679	ENSECAG00000020973(BCAT1)
GO:0009098	leucine biosynthetic process	1	2	0.0843432125045044	0.315776906493679	ENSECAG00000020973(BCAT1)
GO:0009099	valine biosynthetic process	1	2	0.0843432125045044	0.315776906493679	ENSECAG00000020973(BCAT1)
GO:0009233	menaquinone metabolic process	1	2	0.0843432125045044	0.315776906493679	MSTRG.5623(ACSM5)
GO:0009234	menaquinone biosynthetic process	1	2	0.0843432125045044	0.315776906493679	MSTRG.5623(ACSM5)
GO:0009237	siderophore metabolic process	1	2	0.0843432125045044	0.315776906493679	MSTRG.5623(ACSM5)
GO:0010848	regulation of chromatin disassembly	1	2	0.0843432125045044	0.315776906493679	ENSECAG00000021856(PADI2)
GO:0014717	regulation of satellite cell activation involved in skeletal muscle regeneration	1	2	0.0843432125045044	0.315776906493679	ENSECAG00000011067(CAPN3)
GO:0014718	positive regulation of satellite cell activation involved in skeletal muscle regeneration	1	2	0.0843432125045044	0.315776906493679	ENSECAG00000011067(CAPN3)
GO:0014734	skeletal muscle hypertrophy	1	2	0.0843432125045044	0.315776906493679	ENSECAG00000010454(MYOC)
GO:0016108	tetraterpenoid metabolic process	1	2	0.0843432125045044	0.315776906493679	ENSECAG00000010170(RPE65)
GO:0016116	carotenoid metabolic process	1	2	0.0843432125045044	0.315776906493679	ENSECAG00000010170(RPE65)
GO:0016122	xanthophyll metabolic process	1	2	0.0843432125045044	0.315776906493679	ENSECAG00000010170(RPE65)
GO:0019082	viral protein processing	1	2	0.0843432125045044	0.315776906493679	MSTRG.5623(ACSM5)
GO:0019087	transformation of host cell by virus	1	2	0.0843432125045044	0.315776906493679	ENSECAG00000010127(INSR)
GO:0019265	glycine biosynthetic process, by transamination of glyoxylate	1	2	0.0843432125045044	0.315776906493679	ENSECAG00000021933(AGXT2)
GO:0019290	siderophore biosynthetic process	1	2	0.0843432125045044	0.315776906493679	MSTRG.5623(ACSM5)
GO:0019371	cyclooxygenase pathway	1	2	0.0843432125045044	0.315776906493679	ENSECAG00000017181(PTGS2)
GO:0019427	acetyl-CoA biosynthetic process from acetate	1	2	0.0843432125045044	0.315776906493679	MSTRG.5623(ACSM5)
GO:0019478	D-amino acid catabolic process	1	2	0.0843432125045044	0.315776906493679	ENSECAG00000008398(DAO)
GO:0019541	propionate metabolic process	1	2	0.0843432125045044	0.315776906493679	ENSECAG00000014037(PCK1)
GO:0019543	propionate catabolic process	1	2	0.0843432125045044	0.315776906493679	ENSECAG00000014037(PCK1)
GO:0019556	histidine catabolic process to glutamate and formamide	1	2	0.0843432125045044	0.315776906493679	ENSECAG00000008161(HAL)
GO:0019626	short-chain fatty acid catabolic process	1	2	0.0843432125045044	0.315776906493679	ENSECAG00000014037(PCK1)
GO:0021524	visceral motor neuron differentiation	1	2	0.0843432125045044	0.315776906493679	ENSECAG00000018182(TBX20)
GO:0021568	rhombomere 2 development	1	2	0.0843432125045044	0.315776906493679	ENSECAG00000007324(GBX2)
GO:0021965	spinal cord ventral commissure morphogenesis	1	2	0.0843432125045044	0.315776906493679	ENSECAG00000021760(DCC)
GO:0030186	melatonin metabolic process	1	2	0.0843432125045044	0.315776906493679	ENSECAG00000022808(ASMT)
GO:0030187	melatonin biosynthetic process	1	2	0.0843432125045044	0.315776906493679	ENSECAG00000022808(ASMT)
GO:0030910	olfactory placode formation	1	2	0.0843432125045044	0.315776906493679	ENSECAG00000023515(SIX4)
GO:0031407	oxylipin metabolic process	1	2	0.0843432125045044	0.315776906493679	ENSECAG00000022015(ALOX12)
GO:0032346	positive regulation of aldosterone metabolic process	1	2	0.0843432125045044	0.315776906493679	ENSECAG00000018933(WNT4)
GO:0032349	positive regulation of aldosterone biosynthetic process	1	2	0.0843432125045044	0.315776906493679	ENSECAG00000018933(WNT4)
GO:0032847	regulation of cellular pH reduction	1	2	0.0843432125045044	0.315776906493679	ENSECAG00000024943(CA7)
GO:0032912	negative regulation of transforming growth factor beta2 production	1	2	0.0843432125045044	0.315776906493679	ENSECAG00000009528(CDH3)
GO:0033563	dorsal/ventral axon guidance	1	2	0.0843432125045044	0.315776906493679	ENSECAG00000021760(DCC)
GO:0034334	adherens junction maintenance	1	2	0.0843432125045044	0.315776906493679	ENSECAG00000022618(INAVA)
GO:0035026	leading edge cell differentiation	1	2	0.0843432125045044	0.315776906493679	ENSECAG00000024055(JUN)
GO:0035332	positive regulation of hippo signaling	1	2	0.0843432125045044	0.315776906493679	ENSECAG00000037831(SOX11)
GO:0035359	negative regulation of peroxisome proliferator activated receptor signaling pathway	1	2	0.0843432125045044	0.315776906493679	ENSECAG00000031636(PLIN5)
GO:0035408	histone H3-T6 phosphorylation	1	2	0.0843432125045044	0.315776906493679	ENSECAG00000006771(PRKCA)
GO:0035425	autocrine signaling	1	2	0.0843432125045044	0.315776906493679	ENSECAG00000003049(HILPDA)
GO:0035441	cell migration involved in vasculogenesis	1	2	0.0843432125045044	0.315776906493679	ENSECAG00000024793(PDGFRB)
GO:0035498	carnosine metabolic process	1	2	0.0843432125045044	0.315776906493679	ENSECAG00000013964(CARNMT1)
GO:0035545	determination of left/right asymmetry in nervous system	1	2	0.0843432125045044	0.315776906493679	ENSECAG00000004819(DNAH11)
GO:0035697	CD8-positive, alpha-beta T cell extravasation	1	2	0.0843432125045044	0.315776906493679	ENSECAG00000008781(RIPK3)
GO:0035698	CD8-positive, alpha-beta cytotoxic T cell extravasation	1	2	0.0843432125045044	0.315776906493679	ENSECAG00000008781(RIPK3)
GO:0035793	positive regulation of metanephric mesenchymal cell migration by platelet-derived growth factor receptor-beta signaling pathway	1	2	0.0843432125045044	0.315776906493679	ENSECAG00000024793(PDGFRB)
GO:0035815	positive regulation of renal sodium excretion	1	2	0.0843432125045044	0.315776906493679	ENSECAG00000013567(DRD2)
GO:0035922	foramen ovale closure	1	2	0.0843432125045044	0.315776906493679	ENSECAG00000018182(TBX20)
GO:0038096	Fc-gamma receptor signaling pathway involved in phagocytosis	1	2	0.0843432125045044	0.315776906493679	MSTRG.1128(CYFIP1)
GO:0038129	ERBB3 signaling pathway	1	2	0.0843432125045044	0.315776906493679	ENSECAG00000010454(MYOC)
GO:0042427	serotonin biosynthetic process	1	2	0.0843432125045044	0.315776906493679	ENSECAG00000013175(TPH2)
GO:0042853	L-alanine catabolic process	1	2	0.0843432125045044	0.315776906493679	ENSECAG00000021933(AGXT2)
GO:0042952	beta-ketoadipate pathway	1	2	0.0843432125045044	0.315776906493679	MSTRG.23006(--)
GO:0043375	CD8-positive, alpha-beta T cell lineage commitment	1	2	0.0843432125045044	0.315776906493679	ENSECAG00000022430(TOX)
GO:0043396	corticotropin-releasing hormone secretion	1	2	0.0843432125045044	0.315776906493679	ENSECAG00000016559(TNFSF11)
GO:0043397	regulation of corticotropin-releasing hormone secretion	1	2	0.0843432125045044	0.315776906493679	ENSECAG00000016559(TNFSF11)
GO:0043606	formamide metabolic process	1	2	0.0843432125045044	0.315776906493679	ENSECAG00000008161(HAL)
GO:0045163	clustering of voltage-gated potassium channels	1	2	0.0843432125045044	0.315776906493679	ENSECAG00000017600(CNTN2)
GO:0045994	positive regulation of translational initiation by iron	1	2	0.0843432125045044	0.315776906493679	ENSECAG00000001174(TNF)
GO:0046136	positive regulation of vitamin metabolic process	1	2	0.0843432125045044	0.315776906493679	ENSECAG00000001174(TNF)
GO:0046327	glycerol biosynthetic process from pyruvate	1	2	0.0843432125045044	0.315776906493679	ENSECAG00000014037(PCK1)
GO:0046880	regulation of follicle-stimulating hormone secretion	1	2	0.0843432125045044	0.315776906493679	ENSECAG00000022448(INHBA)
GO:0048295	positive regulation of isotype switching to IgE isotypes	1	2	0.0843432125045044	0.315776906493679	ENSECAG00000010091(CLCF1)
GO:0048688	negative regulation of sprouting of injured axon	1	2	0.0843432125045044	0.315776906493679	ENSECAG00000018690(TNR)
GO:0048692	negative regulation of axon extension involved in regeneration	1	2	0.0843432125045044	0.315776906493679	ENSECAG00000018690(TNR)
GO:0048807	female genitalia morphogenesis	1	2	0.0843432125045044	0.315776906493679	ENSECAG00000018546(TP63)
GO:0048817	negative regulation of hair follicle maturation	1	2	0.0843432125045044	0.315776906493679	ENSECAG00000009528(CDH3)
GO:0050925	negative regulation of negative chemotaxis	1	2	0.0843432125045044	0.315776906493679	ENSECAG00000010762(ROBO2)
GO:0051365	cellular response to potassium ion starvation	1	2	0.0843432125045044	0.315776906493679	ENSECAG00000014037(PCK1)
GO:0051581	negative regulation of neurotransmitter uptake	1	2	0.0843432125045044	0.315776906493679	ENSECAG00000009126(NOS1)
GO:0051586	positive regulation of dopamine uptake involved in synaptic transmission	1	2	0.0843432125045044	0.315776906493679	ENSECAG00000013567(DRD2)
GO:0051612	negative regulation of serotonin uptake	1	2	0.0843432125045044	0.315776906493679	ENSECAG00000009126(NOS1)
GO:0051620	norepinephrine uptake	1	2	0.0843432125045044	0.315776906493679	ENSECAG00000011520(SLC6A2)
GO:0051944	positive regulation of catecholamine uptake involved in synaptic transmission	1	2	0.0843432125045044	0.315776906493679	ENSECAG00000013567(DRD2)
GO:0060060	post-embryonic retina morphogenesis in camera-type eye	1	2	0.0843432125045044	0.315776906493679	ENSECAG00000010669(CRB1)
GO:0060221	retinal rod cell differentiation	1	2	0.0843432125045044	0.315776906493679	ENSECAG00000016320(SOX8)
GO:0060278	regulation of ovulation	1	2	0.0843432125045044	0.315776906493679	ENSECAG00000022448(INHBA)
GO:0060545	positive regulation of necroptotic process	1	2	0.0843432125045044	0.315776906493679	ENSECAG00000008781(RIPK3)
GO:0060557	positive regulation of vitamin D biosynthetic process	1	2	0.0843432125045044	0.315776906493679	ENSECAG00000001174(TNF)
GO:0060559	positive regulation of calcidiol 1-monooxygenase activity	1	2	0.0843432125045044	0.315776906493679	ENSECAG00000001174(TNF)
GO:0060720	spongiotrophoblast cell proliferation	1	2	0.0843432125045044	0.315776906493679	ENSECAG00000011260(NRK)
GO:0060721	regulation of spongiotrophoblast cell proliferation	1	2	0.0843432125045044	0.315776906493679	ENSECAG00000011260(NRK)
GO:0060722	cell proliferation involved in embryonic placenta development	1	2	0.0843432125045044	0.315776906493679	ENSECAG00000011260(NRK)
GO:0060723	regulation of cell proliferation involved in embryonic placenta development	1	2	0.0843432125045044	0.315776906493679	ENSECAG00000011260(NRK)
GO:0060978	angiogenesis involved in coronary vascular morphogenesis	1	2	0.0843432125045044	0.315776906493679	ENSECAG00000024793(PDGFRB)
GO:0061002	negative regulation of dendritic spine morphogenesis	1	2	0.0843432125045044	0.315776906493679	ENSECAG00000012940(NLGN1)
GO:0061034	olfactory bulb mitral cell layer development	1	2	0.0843432125045044	0.315776906493679	ENSECAG00000011334(SALL1)
GO:0061091	regulation of phospholipid translocation	1	2	0.0843432125045044	0.315776906493679	ENSECAG00000022873(ATP8A1)
GO:0061092	positive regulation of phospholipid translocation	1	2	0.0843432125045044	0.315776906493679	ENSECAG00000022873(ATP8A1)
GO:0061386	closure of optic fissure	1	2	0.0843432125045044	0.315776906493679	ENSECAG00000037831(SOX11)
GO:0061402	positive regulation of transcription from RNA polymerase II promoter in response to acidic pH	1	2	0.0843432125045044	0.315776906493679	ENSECAG00000014037(PCK1)
GO:0070178	D-serine metabolic process	1	2	0.0843432125045044	0.315776906493679	ENSECAG00000008398(DAO)
GO:0070315	G1 to G0 transition involved in cell differentiation	1	2	0.0843432125045044	0.315776906493679	ENSECAG00000011067(CAPN3)
GO:0070376	regulation of ERK5 cascade	1	2	0.0843432125045044	0.315776906493679	ENSECAG00000029965(ALKAL2)
GO:0070378	positive regulation of ERK5 cascade	1	2	0.0843432125045044	0.315776906493679	ENSECAG00000029965(ALKAL2)
GO:0070427	nucleotide-binding oligomerization domain containing 1 signaling pathway	1	2	0.0843432125045044	0.315776906493679	ENSECAG00000018603(SLC46A2)
GO:0070428	regulation of nucleotide-binding oligomerization domain containing 1 signaling pathway	1	2	0.0843432125045044	0.315776906493679	ENSECAG00000018603(SLC46A2)
GO:0071420	cellular response to histamine	1	2	0.0843432125045044	0.315776906493679	ENSECAG00000022759(AOC1)
GO:0071462	cellular response to water stimulus	1	2	0.0843432125045044	0.315776906493679	ENSECAG00000023681(AQP2)
GO:0071698	olfactory placode development	1	2	0.0843432125045044	0.315776906493679	ENSECAG00000023515(SIX4)
GO:0071699	olfactory placode morphogenesis	1	2	0.0843432125045044	0.315776906493679	ENSECAG00000023515(SIX4)
GO:0071810	regulation of fever generation by regulation of prostaglandin secretion	1	2	0.0843432125045044	0.315776906493679	ENSECAG00000016559(TNFSF11)
GO:0071812	positive regulation of fever generation by positive regulation of prostaglandin secretion	1	2	0.0843432125045044	0.315776906493679	ENSECAG00000016559(TNFSF11)
GO:0071848	positive regulation of ERK1 and ERK2 cascade via TNFSF11-mediated signaling	1	2	0.0843432125045044	0.315776906493679	ENSECAG00000016559(TNFSF11)
GO:0072025	distal convoluted tubule development	1	2	0.0843432125045044	0.315776906493679	ENSECAG00000013861(UMOD)
GO:0072221	metanephric distal convoluted tubule development	1	2	0.0843432125045044	0.315776906493679	ENSECAG00000013861(UMOD)
GO:0072223	metanephric glomerular mesangium development	1	2	0.0843432125045044	0.315776906493679	ENSECAG00000024793(PDGFRB)
GO:0072289	metanephric nephron tubule formation	1	2	0.0843432125045044	0.315776906493679	ENSECAG00000016320(SOX8)
GO:0072298	regulation of metanephric glomerulus development	1	2	0.0843432125045044	0.315776906493679	ENSECAG00000002962(ADIPOQ)
GO:0072300	positive regulation of metanephric glomerulus development	1	2	0.0843432125045044	0.315776906493679	ENSECAG00000002962(ADIPOQ)
GO:0072564	blood microparticle formation	1	2	0.0843432125045044	0.315776906493679	ENSECAG00000001174(TNF)
GO:0086030	adrenergic receptor signaling pathway involved in cardiac muscle relaxation	1	2	0.0843432125045044	0.315776906493679	ENSECAG00000019194(CHGA)
GO:0090031	positive regulation of steroid hormone biosynthetic process	1	2	0.0843432125045044	0.315776906493679	ENSECAG00000018933(WNT4)
GO:0090214	spongiotrophoblast layer developmental growth	1	2	0.0843432125045044	0.315776906493679	ENSECAG00000011260(NRK)
GO:0090310	negative regulation of methylation-dependent chromatin silencing	1	2	0.0843432125045044	0.315776906493679	ENSECAG00000018578(AICDA)
GO:0097017	renal protein absorption	1	2	0.0843432125045044	0.315776906493679	ENSECAG00000002962(ADIPOQ)
GO:0097029	mature conventional dendritic cell differentiation	1	2	0.0843432125045044	0.315776906493679	ENSECAG00000004945(CCR7)
GO:0097184	response to azide	1	2	0.0843432125045044	0.315776906493679	ENSECAG00000022759(AOC1)
GO:0097536	thymus epithelium morphogenesis	1	2	0.0843432125045044	0.315776906493679	ENSECAG00000012924(AIRE)
GO:0098907	regulation of SA node cell action potential	1	2	0.0843432125045044	0.315776906493679	ENSECAG00000006795(RYR2)
GO:0100009	regulation of fever generation by prostaglandin secretion	1	2	0.0843432125045044	0.315776906493679	ENSECAG00000016559(TNFSF11)
GO:0100011	positive regulation of fever generation by prostaglandin secretion	1	2	0.0843432125045044	0.315776906493679	ENSECAG00000016559(TNFSF11)
GO:1900238	regulation of metanephric mesenchymal cell migration by platelet-derived growth factor receptor-beta signaling pathway	1	2	0.0843432125045044	0.315776906493679	ENSECAG00000024793(PDGFRB)
GO:1900244	positive regulation of synaptic vesicle endocytosis	1	2	0.0843432125045044	0.315776906493679	ENSECAG00000012940(NLGN1)
GO:1901076	positive regulation of engulfment of apoptotic cell	1	2	0.0843432125045044	0.315776906493679	ENSECAG00000015270(TREM2)
GO:1901162	primary amino compound biosynthetic process	1	2	0.0843432125045044	0.315776906493679	ENSECAG00000013175(TPH2)
GO:1901383	negative regulation of chorionic trophoblast cell proliferation	1	2	0.0843432125045044	0.315776906493679	ENSECAG00000019682(ACVR1C)
GO:1901751	leukotriene A4 metabolic process	1	2	0.0843432125045044	0.315776906493679	ENSECAG00000022015(ALOX12)
GO:1901876	regulation of calcium ion binding	1	2	0.0843432125045044	0.315776906493679	ENSECAG00000016365(C2H4orf3)
GO:1901877	negative regulation of calcium ion binding	1	2	0.0843432125045044	0.315776906493679	ENSECAG00000016365(C2H4orf3)
GO:1901895	negative regulation of calcium-transporting ATPase activity	1	2	0.0843432125045044	0.315776906493679	ENSECAG00000016365(C2H4orf3)
GO:1901896	positive regulation of calcium-transporting ATPase activity	1	2	0.0843432125045044	0.315776906493679	ENSECAG00000006795(RYR2)
GO:1902310	positive regulation of peptidyl-serine dephosphorylation	1	2	0.0843432125045044	0.315776906493679	ENSECAG00000015233(DUSP26)
GO:1903422	negative regulation of synaptic vesicle recycling	1	2	0.0843432125045044	0.315776906493679	MSTRG.1128(CYFIP1)
GO:1903760	regulation of voltage-gated potassium channel activity involved in ventricular cardiac muscle cell action potential repolarization	1	2	0.0843432125045044	0.315776906493679	ENSECAG00000024940(RNF207)
GO:1903984	positive regulation of TRAIL-activated apoptotic signaling pathway	1	2	0.0843432125045044	0.315776906493679	ENSECAG00000011486(ATF3)
GO:1904674	positive regulation of somatic stem cell population maintenance	1	2	0.0843432125045044	0.315776906493679	ENSECAG00000018546(TP63)
GO:1904999	positive regulation of leukocyte adhesion to arterial endothelial cell	1	2	0.0843432125045044	0.315776906493679	ENSECAG00000001174(TNF)
GO:1990009	retinal cell apoptotic process	1	2	0.0843432125045044	0.315776906493679	ENSECAG00000019007(THRB)
GO:2000180	negative regulation of androgen biosynthetic process	1	2	0.0843432125045044	0.315776906493679	ENSECAG00000018933(WNT4)
GO:2000182	regulation of progesterone biosynthetic process	1	2	0.0843432125045044	0.315776906493679	ENSECAG00000014338(EGR1)
GO:2000224	regulation of testosterone biosynthetic process	1	2	0.0843432125045044	0.315776906493679	ENSECAG00000018933(WNT4)
GO:2000225	negative regulation of testosterone biosynthetic process	1	2	0.0843432125045044	0.315776906493679	ENSECAG00000018933(WNT4)
GO:2000332	regulation of blood microparticle formation	1	2	0.0843432125045044	0.315776906493679	ENSECAG00000001174(TNF)
GO:2000334	positive regulation of blood microparticle formation	1	2	0.0843432125045044	0.315776906493679	ENSECAG00000001174(TNF)
GO:2000449	regulation of CD8-positive, alpha-beta T cell extravasation	1	2	0.0843432125045044	0.315776906493679	ENSECAG00000008781(RIPK3)
GO:2000452	regulation of CD8-positive, alpha-beta cytotoxic T cell extravasation	1	2	0.0843432125045044	0.315776906493679	ENSECAG00000008781(RIPK3)
GO:2000520	regulation of immunological synapse formation	1	2	0.0843432125045044	0.315776906493679	ENSECAG00000004945(CCR7)
GO:2000525	positive regulation of T cell costimulation	1	2	0.0843432125045044	0.315776906493679	ENSECAG00000004945(CCR7)
GO:2000584	negative regulation of platelet-derived growth factor receptor-alpha signaling pathway	1	2	0.0843432125045044	0.315776906493679	ENSECAG00000002962(ADIPOQ)
GO:2000591	positive regulation of metanephric mesenchymal cell migration	1	2	0.0843432125045044	0.315776906493679	ENSECAG00000024793(PDGFRB)
GO:2000698	positive regulation of epithelial cell differentiation involved in kidney development	1	2	0.0843432125045044	0.315776906493679	ENSECAG00000002962(ADIPOQ)
GO:2000818	negative regulation of myoblast proliferation	1	2	0.0843432125045044	0.315776906493679	ENSECAG00000002132(MYOD1)
GO:2000863	positive regulation of estrogen secretion	1	2	0.0843432125045044	0.315776906493679	ENSECAG00000017191(SPP1)
GO:2000866	positive regulation of estradiol secretion	1	2	0.0843432125045044	0.315776906493679	ENSECAG00000017191(SPP1)
GO:2001226	negative regulation of chloride transport	1	2	0.0843432125045044	0.315776906493679	ENSECAG00000009542(GABRE)
GO:2001302	lipoxin A4 metabolic process	1	2	0.0843432125045044	0.315776906493679	ENSECAG00000022015(ALOX12)
GO:2001303	lipoxin A4 biosynthetic process	1	2	0.0843432125045044	0.315776906493679	ENSECAG00000022015(ALOX12)
GO:2001311	lysobisphosphatidic acid metabolic process	1	2	0.0843432125045044	0.315776906493679	ENSECAG00000007024(ABHD6)
GO:0006638	neutral lipid metabolic process	7	88	0.0850880031816185	0.317633677480149	ENSECAG00000005838(MOGAT1);ENSECAG00000007024(ABHD6);ENSECAG00000008600(APOB);ENSECAG00000012522(GNB3);ENSECAG00000014037(PCK1);ENSECAG00000024600(SERPINA12);ENSECAG00000031636(PLIN5)
GO:0007338	single fertilization	7	88	0.0850880031816185	0.317633677480149	ENSECAG00000003002(CD9);ENSECAG00000006212(SPAM1);ENSECAG00000006313(-);ENSECAG00000007994(TBXT);ENSECAG00000010444(SYT6);ENSECAG00000012577(HOXA10);ENSECAG00000020599(HOXD10)
GO:2000181	negative regulation of blood vessel morphogenesis	7	88	0.0850880031816185	0.317633677480149	ENSECAG00000002250(SPRY2);ENSECAG00000012803(IL12B);ENSECAG00000016339(ADAMTS1);ENSECAG00000018933(WNT4);ENSECAG00000021122(THBS2);ENSECAG00000023922(E2F2);ENSECAG00000031963(ADGRB1)
GO:0008652	cellular amino acid biosynthetic process	6	71	0.0851242291290366	0.317633677480149	ENSECAG00000015626(BHMT);ENSECAG00000020973(BCAT1);ENSECAG00000021749(-);ENSECAG00000021856(PADI2);ENSECAG00000021933(AGXT2);ENSECAG00000022794(-)
GO:0014033	neural crest cell differentiation	6	71	0.0851242291290366	0.317633677480149	ENSECAG00000007324(GBX2);ENSECAG00000007899(OVOL2);ENSECAG00000010510(SEMA4F);ENSECAG00000016320(SOX8);ENSECAG00000024147(SOX10);ENSECAG00000037831(SOX11)
GO:0003382	epithelial cell morphogenesis	4	39	0.085767914074029	0.318967322634456	ENSECAG00000011334(SALL1);ENSECAG00000016581(HRH2);ENSECAG00000018933(WNT4);ENSECAG00000019716(CCDC88C)
GO:0032330	regulation of chondrocyte differentiation	4	39	0.085767914074029	0.318967322634456	ENSECAG00000014708(PTHLH);ENSECAG00000019421(GDF5);ENSECAG00000020178(WNT9A);ENSECAG00000027948(NKX3-2)
GO:0050702	interleukin-1 beta secretion	4	39	0.085767914074029	0.318967322634456	ENSECAG00000003655(-);ENSECAG00000004945(CCR7);ENSECAG00000008523(NLRP1);ENSECAG00000016792(-)
GO:0060119	inner ear receptor cell development	4	39	0.085767914074029	0.318967322634456	ENSECAG00000013221(PTPRQ);ENSECAG00000013233(FAT4);ENSECAG00000013429(SLITRK6);ENSECAG00000017133(GABRB2)
GO:0061005	cell differentiation involved in kidney development	4	39	0.085767914074029	0.318967322634456	ENSECAG00000002962(ADIPOQ);ENSECAG00000009274(NPHS2);ENSECAG00000013233(FAT4);ENSECAG00000015695(PTPRO)
GO:0060402	calcium ion transport into cytosol	8	106	0.0870402001082077	0.323430104686968	ENSECAG00000002984(XCR1);ENSECAG00000006795(RYR2);ENSECAG00000007249(MCOLN3);ENSECAG00000007539(TRPM1);ENSECAG00000011067(CAPN3);ENSECAG00000018404(DHRS7C);ENSECAG00000020647(PLCB2);ENSECAG00000024282(HTR2A)
GO:0007389	pattern specification process	22	374	0.0870840346491568	0.323430104686968	ENSECAG00000000726(HOXC9);ENSECAG00000004819(DNAH11);ENSECAG00000005519(HOXA7);ENSECAG00000005787(TBX18);ENSECAG00000007324(GBX2);ENSECAG00000007899(OVOL2);ENSECAG00000007994(TBXT);ENSECAG00000012577(HOXA10);ENSECAG00000013092(WNT6);ENSECAG00000014829(FGF2);ENSECAG00000018182(TBX20);ENSECAG00000018546(TP63);ENSECAG00000020505(GDF11);ENSECAG00000020599(HOXD10);ENSECAG00000023496(IRX3);ENSECAG00000…
GO:0032602	chemokine production	5	55	0.0873950845205439	0.324153139723003	ENSECAG00000001174(TNF);ENSECAG00000002962(ADIPOQ);ENSECAG00000008441(ADORA2B);ENSECAG00000012924(AIRE);ENSECAG00000014338(EGR1)
GO:0071277	cellular response to calcium ion	5	55	0.0873950845205439	0.324153139723003	ENSECAG00000010444(SYT6);ENSECAG00000011067(CAPN3);ENSECAG00000014260(FOS);ENSECAG00000017949(CRHBP);ENSECAG00000024055(JUN)
GO:0014070	response to organic cyclic compound	28	496	0.0881896163643776	0.326882470236825	ENSECAG00000000005(HNF4G);ENSECAG00000000530(EPHA5);ENSECAG00000001174(TNF);ENSECAG00000002132(MYOD1);ENSECAG00000006795(RYR2);ENSECAG00000009139(CFTR);ENSECAG00000010565(-);ENSECAG00000013567(DRD2);ENSECAG00000014037(PCK1);ENSECAG00000016151(CHRNA4);ENSECAG00000016661(NR4A1);ENSECAG00000017191(SPP1);ENSECAG00000017949(CRHBP);ENSECAG00000018546(TP63);ENSECAG00000019007(THRB);ENSECAG00000019769(PP…
GO:0018108	peptidyl-tyrosine phosphorylation	17	276	0.08908526704552	0.329659984316852	ENSECAG00000000530(EPHA5);ENSECAG00000010091(CLCF1);ENSECAG00000010127(INSR);ENSECAG00000011223(HGF);ENSECAG00000012803(IL12B);ENSECAG00000015095(NCF1);ENSECAG00000015270(TREM2);ENSECAG00000015510(FGF7);ENSECAG00000016475(HPX);ENSECAG00000018039(FRK);ENSECAG00000020869(FGFR4);ENSECAG00000020984(BTK);ENSECAG00000023669(ROS1);ENSECAG00000023854(CRLF1);ENSECAG00000024282(HTR2A);ENSECAG00000024793(PD…
GO:0051282	regulation of sequestering of calcium ion	7	89	0.0891164847210875	0.329659984316852	ENSECAG00000002984(XCR1);ENSECAG00000006795(RYR2);ENSECAG00000007249(MCOLN3);ENSECAG00000011067(CAPN3);ENSECAG00000018404(DHRS7C);ENSECAG00000020647(PLCB2);ENSECAG00000024282(HTR2A)
GO:1903169	regulation of calcium ion transmembrane transport	7	89	0.0891164847210875	0.329659984316852	ENSECAG00000000231(CACNB4);ENSECAG00000006772(DYSF);ENSECAG00000006795(RYR2);ENSECAG00000011067(CAPN3);ENSECAG00000013567(DRD2);ENSECAG00000016365(C2H4orf3);ENSECAG00000018404(DHRS7C)
GO:0002429	immune response-activating cell surface receptor signaling pathway	10	143	0.0899905029576051	0.330634268560614	ENSECAG00000000231(CACNB4);ENSECAG00000000548(-);ENSECAG00000001923(-);ENSECAG00000004945(CCR7);ENSECAG00000006095(-);ENSECAG00000006195(-);ENSECAG00000015109(-);ENSECAG00000031522(-);ENSECAG00000041933(PHPT1);MSTRG.1128(CYFIP1)
GO:0060562	epithelial tube morphogenesis	16	257	0.0902423320930777	0.330634268560614	ENSECAG00000001174(TNF);ENSECAG00000002250(SPRY2);ENSECAG00000007324(GBX2);ENSECAG00000007899(OVOL2);ENSECAG00000007994(TBXT);ENSECAG00000008518(NPNT);ENSECAG00000011949(LGR5);ENSECAG00000013092(WNT6);ENSECAG00000013233(FAT4);ENSECAG00000016320(SOX8);ENSECAG00000018182(TBX20);ENSECAG00000018933(WNT4);ENSECAG00000023496(IRX3);ENSECAG00000023515(SIX4);ENSECAG00000025115(CC2D2A);ENSECAG00000037831(S…
GO:0008016	regulation of heart contraction	8	107	0.090730659591834	0.330634268560614	ENSECAG00000006795(RYR2);ENSECAG00000007761(DSC2);ENSECAG00000009126(NOS1);ENSECAG00000013567(DRD2);ENSECAG00000019007(THRB);ENSECAG00000024625(TH);ENSECAG00000024940(RNF207);ENSECAG00000038631(CHRM2)
GO:0003338	metanephros morphogenesis	3	25	0.0908431190129916	0.330634268560614	ENSECAG00000011334(SALL1);ENSECAG00000016320(SOX8);ENSECAG00000018933(WNT4)
GO:0006584	catecholamine metabolic process	3	25	0.0908431190129916	0.330634268560614	ENSECAG00000008398(DAO);ENSECAG00000013567(DRD2);ENSECAG00000024625(TH)
GO:0007628	adult walking behavior	3	25	0.0908431190129916	0.330634268560614	ENSECAG00000000231(CACNB4);ENSECAG00000013567(DRD2);ENSECAG00000017600(CNTN2)
GO:0008299	isoprenoid biosynthetic process	3	25	0.0908431190129916	0.330634268560614	ENSECAG00000008871(ALDH1A3);ENSECAG00000010170(RPE65);ENSECAG00000023566(DHRS9)
GO:0009712	catechol-containing compound metabolic process	3	25	0.0908431190129916	0.330634268560614	ENSECAG00000008398(DAO);ENSECAG00000013567(DRD2);ENSECAG00000024625(TH)
GO:0038179	neurotrophin signaling pathway	3	25	0.0908431190129916	0.330634268560614	ENSECAG00000002250(SPRY2);ENSECAG00000018905(AGTR2);MSTRG.1128(CYFIP1)
GO:0045923	positive regulation of fatty acid metabolic process	3	25	0.0908431190129916	0.330634268560614	ENSECAG00000002962(ADIPOQ);ENSECAG00000017181(PTGS2);ENSECAG00000031636(PLIN5)
GO:0055078	sodium ion homeostasis	3	25	0.0908431190129916	0.330634268560614	ENSECAG00000000233(TMPRSS3);ENSECAG00000013567(DRD2);ENSECAG00000022414(-)
GO:0061384	heart trabecula morphogenesis	3	25	0.0908431190129916	0.330634268560614	ENSECAG00000007899(OVOL2);ENSECAG00000015063(ADGRG6);ENSECAG00000016339(ADAMTS1)
GO:0090278	negative regulation of peptide hormone secretion	3	25	0.0908431190129916	0.330634268560614	ENSECAG00000017949(CRHBP);ENSECAG00000019194(CHGA);ENSECAG00000019682(ACVR1C)
GO:1902003	regulation of beta-amyloid formation	3	25	0.0908431190129916	0.330634268560614	ENSECAG00000001174(TNF);ENSECAG00000002417(LRRTM3);ENSECAG00000020789(SPON1)
GO:0035148	tube formation	9	125	0.0908464712720832	0.330634268560614	ENSECAG00000007899(OVOL2);ENSECAG00000007994(TBXT);ENSECAG00000013092(WNT6);ENSECAG00000016320(SOX8);ENSECAG00000018933(WNT4);ENSECAG00000023496(IRX3);ENSECAG00000023515(SIX4);ENSECAG00000025115(CC2D2A);ENSECAG00000037831(SOX11)
GO:0048469	cell maturation	9	125	0.0908464712720832	0.330634268560614	ENSECAG00000005185(CCR6);ENSECAG00000009139(CFTR);ENSECAG00000010454(MYOC);ENSECAG00000011903(ELSPBP1);ENSECAG00000016320(SOX8);ENSECAG00000017600(CNTN2);ENSECAG00000020505(GDF11);ENSECAG00000020984(BTK);ENSECAG00000024147(SOX10)
GO:0035303	regulation of dephosphorylation	11	162	0.0914637620892621	0.330634268560614	ENSECAG00000000593(PTN);ENSECAG00000001174(TNF);ENSECAG00000008518(NPNT);ENSECAG00000008781(RIPK3);ENSECAG00000009300(SPOCD1);ENSECAG00000015233(DUSP26);ENSECAG00000018104(IGFBP3);ENSECAG00000018905(AGTR2);ENSECAG00000019769(PPARGC1B);ENSECAG00000022751(GRXCR1);ENSECAG00000024793(PDGFRB)
GO:0071560	cellular response to transforming growth factor beta stimulus	11	162	0.0914637620892621	0.330634268560614	ENSECAG00000000105(GCNT2);ENSECAG00000005379(HPGD);ENSECAG00000007899(OVOL2);ENSECAG00000008518(NPNT);ENSECAG00000011345(ONECUT2);ENSECAG00000014260(FOS);ENSECAG00000014515(CILP);ENSECAG00000018933(WNT4);ENSECAG00000024055(JUN);ENSECAG00000026894(CIDEA);ENSECAG00000037831(SOX11)
GO:0001778	plasma membrane repair	2	12	0.091991225322016	0.330634268560614	ENSECAG00000006772(DYSF);ENSECAG00000009008(TRIM72)
GO:0002495	antigen processing and presentation of peptide antigen via MHC class II	2	12	0.091991225322016	0.330634268560614	ENSECAG00000015270(TREM2);ENSECAG00000020976(HLA-DOB)
GO:0006534	cysteine metabolic process	2	12	0.091991225322016	0.330634268560614	ENSECAG00000021749(-);ENSECAG00000022794(-)
GO:0006880	intracellular sequestering of iron ion	2	12	0.091991225322016	0.330634268560614	ENSECAG00000003925(-);ENSECAG00000037678(FTHL17)
GO:0007625	grooming behavior	2	12	0.091991225322016	0.330634268560614	ENSECAG00000011893(CNTNAP4);ENSECAG00000013567(DRD2)
GO:0009713	catechol-containing compound biosynthetic process	2	12	0.091991225322016	0.330634268560614	ENSECAG00000008398(DAO);ENSECAG00000024625(TH)
GO:0010829	negative regulation of glucose transport	2	12	0.091991225322016	0.330634268560614	ENSECAG00000001174(TNF);ENSECAG00000011502(OSTN)
GO:0015669	gas transport	2	12	0.091991225322016	0.330634268560614	ENSECAG00000012957(RHAG);ENSECAG00000017982(MB)
GO:0020027	hemoglobin metabolic process	2	12	0.091991225322016	0.330634268560614	ENSECAG00000016475(HPX);ENSECAG00000022448(INHBA)
GO:0021542	dentate gyrus development	2	12	0.091991225322016	0.330634268560614	ENSECAG00000028766(NEUROD1);ENSECAG00000031152(EMX2)
GO:0034116	positive regulation of heterotypic cell-cell adhesion	2	12	0.091991225322016	0.330634268560614	ENSECAG00000000105(GCNT2);ENSECAG00000001174(TNF)
GO:0036120	cellular response to platelet-derived growth factor stimulus	2	12	0.091991225322016	0.330634268560614	ENSECAG00000024793(PDGFRB);ENSECAG00000033693(HAS1)
[truncated: 4,035 more rows]

## Sheet: CC
GO ID	Description	G-1-vs-G-2 (712)	All (16008)	pvalue	p.adjust	Genes
[truncated: 557 more rows]

## Sheet: MF
GO ID	Description	G-1-vs-G-2 (716)	All (15706)	pvalue	p.adjust	Genes
[truncated: 1,078 more rows]
