# Supplementary material for: Transcriptome Sequencing and Differential Analysis of Testes in One- and Two-Year-Old Kazakh Horses
Source: Animals (Basel). 2026 Apr 16;16(8):1220. doi: 10.3390/ani16081220 (PMC13113442; doi:10.3390/ani16081220)
Supplement: Supplementary file 1 [file animals-16-01220-s001.zip › Supplementary Table S4.xlsx]

## Sheet: G-1-vs-G-2.bar_Gradient
id	num	qvalue	per	ratio	class	ID	Descrption	Pvalue	Qvalue	Up	Down	fg_num	bg_num
Staphylococcus aureus infection	36	3.384997e-07	7.947	0.157	Human Diseases	ko05150	Staphylococcus aureus infection	1.135905e-09	3.384997e-07	15	21	36	230
Systemic lupus erythematosus	36	3.522375e-06	7.947	0.14	Human Diseases	ko05322	Systemic lupus erythematosus	2.36401e-08	3.522375e-06	23	13	36	257
Allograft rejection	26	7.433191e-05	5.74	0.146	Human Diseases	ko05330	Allograft rejection	9.840328e-07	7.433191e-05	10	16	26	178
Type I diabetes mellitus	24	7.433191e-05	5.298	0.154	Human Diseases	ko04940	Type I diabetes mellitus	9.977438e-07	7.433191e-05	6	18	24	156
Autoimmune thyroid disease	26	2.117653e-04	5.74	0.136	Human Diseases	ko05320	Autoimmune thyroid disease	3.80482e-06	2.117653e-04	10	16	26	191
Rheumatoid arthritis	28	2.117653e-04	6.181	0.13	Human Diseases	ko05323	Rheumatoid arthritis	4.26373e-06	2.117653e-04	10	18	28	216
Graft-versus-host disease	21	5.181751e-04	4.636	0.145	Human Diseases	ko05332	Graft-versus-host disease	1.251079e-05	5.181751e-04	6	15	21	145
Leishmaniasis	18	5.181751e-04	3.974	0.159	Human Diseases	ko05140	Leishmaniasis	1.391074e-05	5.181751e-04	7	11	18	113
Asthma	22	5.417216e-04	4.857	0.138	Human Diseases	ko05310	Asthma	1.636072e-05	5.417216e-04	10	12	22	159
Antigen processing and presentation	23	9.672171e-04	5.077	0.129	Organismal Systems	ko04612	Antigen processing and presentation	3.245695e-05	9.672171e-04	6	17	23	178
Calcium signaling pathway	34	1.235050e-03	7.506	0.105	Environmental Information Processing	ko04020	Calcium signaling pathway	4.558909e-05	1.235050e-03	9	25	34	325
Intestinal immune network for IgA production	22	1.508633e-03	4.857	0.127	Organismal Systems	ko04672	Intestinal immune network for IgA production	6.141602e-05	1.508633e-03	10	12	22	173
Cell adhesion molecules	28	1.508633e-03	6.181	0.112	Environmental Information Processing	ko04514	Cell adhesion molecules	6.581287e-05	1.508633e-03	8	20	28	250
Viral myocarditis	23	3.362266e-03	5.077	0.117	Human Diseases	ko05416	Viral myocarditis	0.000157959	3.362266e-03	10	13	23	197
Inflammatory bowel disease	20	4.280669e-03	4.415	0.123	Human Diseases	ko05321	Inflammatory bowel disease	0.00021547	4.280669e-03	6	14	20	163
Drug metabolism - cytochrome P450	10	8.378259e-03	2.208	0.179	Metabolism	ko00982	Drug metabolism - cytochrome P450	0.000449839	8.378259e-03	3	7	10	56
Epstein-Barr virus infection	32	8.380798e-03	7.064	0.095	Human Diseases	ko05169	Epstein-Barr virus infection	0.000478099	8.380798e-03	11	21	32	338
Dilated cardiomyopathy	16	8.558775e-03	3.532	0.129	Human Diseases	ko05414	Dilated cardiomyopathy	0.000516973	8.558775e-03	4	12	16	124
Nicotine addiction	8	1.196503e-02	1.766	0.2	Human Diseases	ko05033	Nicotine addiction	0.000762871	1.196503e-02	1	7	8	40
Phagosome	21	1.242327e-02	4.636	0.108	Cellular Processes	ko04145	Phagosome	0.000833776	1.242327e-02	7	14	21	194
Transcriptional misregulation in cancer	29	1.397594e-02	6.402	0.094	Human Diseases	ko05202	Transcriptional misregulation in cancer	0.00100264	1.397594e-02	14	15	29	309
GABAergic synapse	16	1.397594e-02	3.532	0.121	Organismal Systems	ko04727	GABAergic synapse	0.00103178	1.397594e-02	1	15	16	132
Th1 and Th2 cell differentiation	20	1.655065e-02	4.415	0.107	Organismal Systems	ko04658	Th1 and Th2 cell differentiation	0.0012774	1.655065e-02	6	14	20	187
Malaria	17	1.655251e-02	3.753	0.115	Human Diseases	ko05144	Malaria	0.00133309	1.655251e-02	5	12	17	148
Arachidonic acid metabolism	11	1.909171e-02	2.428	0.143	Metabolism	ko00590	Arachidonic acid metabolism	0.00165301	1.909171e-02	4	7	11	77
Neuroactive ligand-receptor interaction	32	1.909171e-02	7.064	0.088	Environmental Information Processing	ko04080	Neuroactive ligand-receptor interaction	0.00166572	1.909171e-02	3	29	32	364
Complement and coagulation cascades	12	2.020352e-02	2.649	0.133	Organismal Systems	ko04610	Complement and coagulation cascades	0.00189832	2.020352e-02	5	7	12	90
Hypertrophic cardiomyopathy	12	2.020352e-02	2.649	0.133	Human Diseases	ko05410	Hypertrophic cardiomyopathy	0.00189832	2.020352e-02	0	12	12	90
Metabolism of xenobiotics by cytochrome P450	10	2.189761e-02	2.208	0.147	Metabolism	ko00980	Metabolism of xenobiotics by cytochrome P450	0.00213097	2.189761e-02	4	6	10	68
Hematopoietic cell lineage	16	2.560786e-02	3.532	0.111	Organismal Systems	ko04640	Hematopoietic cell lineage	0.00257797	2.560786e-02	7	9	16	144
Histidine metabolism	5	4.087373e-02	1.104	0.227	Metabolism	ko00340	Histidine metabolism	0.00425196	4.087373e-02	2	3	5	22
Chemical carcinogenesis - DNA adducts	10	6.541467e-02	2.208	0.125	Human Diseases	ko05204	Chemical carcinogenesis - DNA adducts	0.00702439	6.541467e-02	3	7	10	80
Th17 cell differentiation	19	6.978503e-02	4.194	0.093	Organismal Systems	ko04659	Th17 cell differentiation	0.00772787	6.978503e-02	6	13	19	204
Chagas disease	22	7.012098e-02	4.857	0.088	Human Diseases	ko05142	Chagas disease	0.00800038	7.012098e-02	5	17	22	249
Human T-cell leukemia virus 1 infection	27	7.314694e-02	5.96	0.083	Human Diseases	ko05166	Human T-cell leukemia virus 1 infection	0.00859108	7.314694e-02	7	20	27	327
Osteoclast differentiation	14	7.526551e-02	3.091	0.103	Organismal Systems	ko04380	Osteoclast differentiation	0.00909248	7.526551e-02	2	12	14	136
Primary immunodeficiency	9	7.594928e-02	1.987	0.127	Human Diseases	ko05340	Primary immunodeficiency	0.00942994	7.594928e-02	6	3	9	71
NF-kappa B signaling pathway	20	9.002149e-02	4.415	0.088	Environmental Information Processing	ko04064	NF-kappa B signaling pathway	0.0114792	9.002149e-02	9	11	20	227
Amoebiasis	14	9.677637e-02	3.091	0.099	Human Diseases	ko05146	Amoebiasis	0.0130281	9.677637e-02	4	10	14	142
Serotonergic synapse	16	9.677637e-02	3.532	0.094	Organismal Systems	ko04726	Serotonergic synapse	0.0132974	9.677637e-02	2	14	16	171
Retinol metabolism	9	9.677637e-02	1.987	0.12	Metabolism	ko00830	Retinol metabolism	0.0133149	9.677637e-02	1	8	9	75
PI3K-Akt signaling pathway	30	9.915099e-02	6.623	0.077	Environmental Information Processing	ko04151	PI3K-Akt signaling pathway	0.0139743	9.915099e-02	7	23	30	388
Protein digestion and absorption	11	1.051067e-01	2.428	0.106	Organismal Systems	ko04974	Protein digestion and absorption	0.0162408	1.051067e-01	2	9	11	104
Adrenergic signaling in cardiomyocytes	14	1.051067e-01	3.091	0.096	Organismal Systems	ko04261	Adrenergic signaling in cardiomyocytes	0.0163101	1.051067e-01	0	14	14	146
Retrograde endocannabinoid signaling	17	1.051067e-01	3.753	0.089	Organismal Systems	ko04723	Retrograde endocannabinoid signaling	0.0164588	1.051067e-01	3	14	17	190
Phototransduction	5	1.051067e-01	1.104	0.167	Organismal Systems	ko04744	Phototransduction	0.0164868	1.051067e-01	1	4	5	30
African trypanosomiasis	8	1.051067e-01	1.766	0.123	Human Diseases	ko05143	African trypanosomiasis	0.0165772	1.051067e-01	4	4	8	65
Endocrine and other factor-regulated calcium reabsorption	7	1.162278e-01	1.545	0.13	Organismal Systems	ko04961	Endocrine and other factor-regulated calcium reabsorption	0.0187213	1.162278e-01	1	6	7	54
Tyrosine metabolism	6	1.251205e-01	1.325	0.14	Metabolism	ko00350	Tyrosine metabolism	0.0205735	1.251205e-01	1	5	6	43
Alcoholism	19	1.486339e-01	4.194	0.083	Human Diseases	ko05034	Alcoholism	0.0249386	1.486339e-01	13	6	19	230
Taurine and hypotaurine metabolism	3	1.488227e-01	0.662	0.231	Metabolism	ko00430	Taurine and hypotaurine metabolism	0.0254697	1.488227e-01	0	3	3	13
Cardiac muscle contraction	9	1.577754e-01	1.987	0.106	Organismal Systems	ko04260	Cardiac muscle contraction	0.0280607	1.577754e-01	0	9	9	85
Insulin secretion	9	1.577754e-01	1.987	0.106	Organismal Systems	ko04911	Insulin secretion	0.0280607	1.577754e-01	1	8	9	85
Human immunodeficiency virus 1 infection	27	1.635906e-01	5.96	0.074	Human Diseases	ko05170	Human immunodeficiency virus 1 infection	0.0296439	1.635906e-01	6	21	27	363
Regulation of lipolysis in adipocytes	7	1.709006e-01	1.545	0.117	Organismal Systems	ko04923	Regulation of lipolysis in adipocytes	0.0315421	1.709006e-01	2	5	7	60
Rap1 signaling pathway	27	1.939629e-01	5.96	0.073	Environmental Information Processing	ko04015	Rap1 signaling pathway	0.0364494	1.939629e-01	6	21	27	370
B cell receptor signaling pathway	11	1.945361e-01	2.428	0.093	Organismal Systems	ko04662	B cell receptor signaling pathway	0.0372099	1.945361e-01	4	7	11	118
Arrhythmogenic right ventricular cardiomyopathy	8	2.105540e-01	1.766	0.104	Human Diseases	ko05412	Arrhythmogenic right ventricular cardiomyopathy	0.0409803	2.105540e-01	0	8	8	77
Pancreatic secretion	10	2.140139e-01	2.208	0.094	Organismal Systems	ko04972	Pancreatic secretion	0.0426412	2.140139e-01	1	9	10	106
Maturity onset diabetes of the young	4	2.140139e-01	0.883	0.148	Human Diseases	ko04950	Maturity onset diabetes of the young	0.0457152	2.140139e-01	1	3	4	27
Cortisol synthesis and secretion	7	2.140139e-01	1.545	0.108	Organismal Systems	ko04927	Cortisol synthesis and secretion	0.0459177	2.140139e-01	3	4	7	65
ECM-receptor interaction	9	2.140139e-01	1.987	0.097	Environmental Information Processing	ko04512	ECM-receptor interaction	0.0461482	2.140139e-01	0	9	9	93
Tuberculosis	17	2.140139e-01	3.753	0.079	Human Diseases	ko05152	Tuberculosis	0.0465376	2.140139e-01	7	10	17	215
Cysteine and methionine metabolism	6	2.140139e-01	1.325	0.115	Metabolism	ko00270	Cysteine and methionine metabolism	0.0470424	2.140139e-01	1	5	6	52
Gastric cancer	13	2.140139e-01	2.87	0.085	Human Diseases	ko05226	Gastric cancer	0.0474261	2.140139e-01	2	11	13	153
Ras signaling pathway	25	2.140139e-01	5.519	0.072	Environmental Information Processing	ko04014	Ras signaling pathway	0.0487515	2.140139e-01	7	18	25	347
Penicillin and cephalosporin biosynthesis	1	2.140139e-01	0.221	1	Metabolism	ko00311	Penicillin and cephalosporin biosynthesis	0.0508189	2.140139e-01	1	0	1	1
D-Arginine and D-ornithine metabolism	1	2.140139e-01	0.221	1	Metabolism	ko00472	D-Arginine and D-ornithine metabolism	0.0508189	2.140139e-01	1	0	1	1
Butanoate metabolism	4	2.140139e-01	0.883	0.143	Metabolism	ko00650	Butanoate metabolism	0.0512755	2.140139e-01	1	3	4	28
Folate biosynthesis	4	2.140139e-01	0.883	0.143	Metabolism	ko00790	Folate biosynthesis	0.0512755	2.140139e-01	2	2	4	28
NOD-like receptor signaling pathway	15	2.140139e-01	3.311	0.081	Organismal Systems	ko04621	NOD-like receptor signaling pathway	0.0513335	2.140139e-01	0	15	15	186
T cell receptor signaling pathway	16	2.140139e-01	3.532	0.079	Organismal Systems	ko04660	T cell receptor signaling pathway	0.051708	2.140139e-01	5	11	16	202
Cholinergic synapse	13	2.200011e-01	2.87	0.083	Organismal Systems	ko04725	Cholinergic synapse	0.0538929	2.200011e-01	1	12	13	156
Glycine, serine and threonine metabolism	5	2.222508e-01	1.104	0.122	Metabolism	ko00260	Glycine, serine and threonine metabolism	0.0551898	2.222508e-01	2	3	5	41
Aldosterone synthesis and secretion	9	2.287967e-01	1.987	0.093	Organismal Systems	ko04925	Aldosterone synthesis and secretion	0.0575831	2.287967e-01	1	8	9	97
PD-L1 expression and PD-1 checkpoint pathway in cancer	15	2.425905e-01	3.311	0.079	Human Diseases	ko05235	PD-L1 expression and PD-1 checkpoint pathway in cancer	0.0618687	2.425905e-01	5	10	15	191
Glutathione metabolism	6	2.457319e-01	1.325	0.107	Metabolism	ko00480	Glutathione metabolism	0.0634945	2.457319e-01	2	4	6	56
beta-Alanine metabolism	4	2.676498e-01	0.883	0.129	Metabolism	ko00410	beta-Alanine metabolism	0.070056	2.676498e-01	1	3	4	31
Signaling pathways regulating pluripotency of stem cells	12	2.882231e-01	2.649	0.081	Cellular Processes	ko04550	Signaling pathways regulating pluripotency of stem cells	0.0764081	2.882231e-01	3	9	12	149
Amyotrophic lateral sclerosis	6	2.891459e-01	1.325	0.102	Human Diseases	ko05014	Amyotrophic lateral sclerosis	0.0777963	2.891459e-01	1	5	6	59
Morphine addiction	11	2.891459e-01	2.428	0.082	Human Diseases	ko05032	Morphine addiction	0.0785933	2.891459e-01	1	10	11	134
Glycosphingolipid biosynthesis - lacto and neolacto series	4	3.062675e-01	0.883	0.121	Metabolism	ko00601	Glycosphingolipid biosynthesis - lacto and neolacto series	0.084275	3.062675e-01	0	4	4	33
Thyroid hormone synthesis	7	3.076665e-01	1.545	0.093	Organismal Systems	ko04918	Thyroid hormone synthesis	0.0856924	3.076665e-01	1	6	7	75
Oxytocin signaling pathway	15	3.090633e-01	3.311	0.075	Organismal Systems	ko04921	Oxytocin signaling pathway	0.0871185	3.090633e-01	0	15	15	201
Type II diabetes mellitus	5	3.106584e-01	1.104	0.106	Human Diseases	ko04930	Type II diabetes mellitus	0.0886106	3.106584e-01	1	4	5	47
Cushing syndrome	12	3.195860e-01	2.649	0.078	Human Diseases	ko04934	Cushing syndrome	0.0923326	3.195860e-01	4	8	12	154
Parathyroid hormone synthesis, secretion and action	9	3.195860e-01	1.987	0.084	Organismal Systems	ko04928	Parathyroid hormone synthesis, secretion and action	0.0936165	3.195860e-01	0	9	9	107
Synaptic vesicle cycle	7	3.195860e-01	1.545	0.091	Organismal Systems	ko04721	Synaptic vesicle cycle	0.0954468	3.195860e-01	3	4	7	77
Melanoma	7	3.195860e-01	1.545	0.091	Human Diseases	ko05218	Melanoma	0.0954468	3.195860e-01	1	6	7	77
Yersinia infection	16	3.401326e-01	3.532	0.072	Human Diseases	ko05135	Yersinia infection	0.102918	3.401326e-01	5	11	16	223
Cytokine-cytokine receptor interaction	20	3.401326e-01	4.415	0.069	Environmental Information Processing	ko04060	Cytokine-cytokine receptor interaction	0.103866	3.401326e-01	4	16	20	291
Measles	17	3.545610e-01	3.753	0.07	Human Diseases	ko05162	Measles	0.109462	3.545610e-01	5	12	17	242
Mineral absorption	6	3.568223e-01	1.325	0.092	Organismal Systems	ko04978	Mineral absorption	0.111357	3.568223e-01	2	4	6	65
Glycosaminoglycan biosynthesis - heparan sulfate / heparin	3	3.803111e-01	0.662	0.125	Metabolism	ko00534	Glycosaminoglycan biosynthesis - heparan sulfate / heparin	0.119964	3.803111e-01	0	3	3	24
MicroRNAs in cancer	12	4.051031e-01	2.649	0.073	Human Diseases	ko05206	MicroRNAs in cancer	0.129838	4.051031e-01	1	11	12	164
Glycolysis / Gluconeogenesis	6	4.051031e-01	1.325	0.088	Metabolism	ko00010	Glycolysis / Gluconeogenesis	0.130503	4.051031e-01	2	4	6	68
Breast cancer	11	4.059233e-01	2.428	0.074	Human Diseases	ko05224	Breast cancer	0.132129	4.059233e-01	1	10	11	148
Toll-like receptor signaling pathway	8	4.286961e-01	1.766	0.079	Organismal Systems	ko04620	Toll-like receptor signaling pathway	0.140981	4.286961e-01	0	8	8	101
Hepatocellular carcinoma	12	4.290327e-01	2.649	0.072	Human Diseases	ko05225	Hepatocellular carcinoma	0.142531	4.290327e-01	2	10	12	167
Natural killer cell mediated cytotoxicity	11	4.341610e-01	2.428	0.073	Organismal Systems	ko04650	Natural killer cell mediated cytotoxicity	0.145692	4.341610e-01	4	7	11	151
cGMP-PKG signaling pathway	12	4.734010e-01	2.649	0.07	Environmental Information Processing	ko04022	cGMP-PKG signaling pathway	0.160448	4.734010e-01	1	11	12	171
Human papillomavirus infection	22	4.963327e-01	4.857	0.063	Human Diseases	ko05165	Human papillomavirus infection	0.169886	4.963327e-01	0	22	22	348
Fc gamma R-mediated phagocytosis	9	5.155328e-01	1.987	0.073	Organismal Systems	ko04666	Fc gamma R-mediated phagocytosis	0.178928	5.155328e-01	6	3	9	124
Apelin signaling pathway	10	5.155328e-01	2.208	0.071	Environmental Information Processing	ko04371	Apelin signaling pathway	0.179918	5.155328e-01	1	9	10	141
Viral protein interaction with cytokine and cytokine receptor	7	5.176547e-01	1.545	0.076	Environmental Information Processing	ko04061	Viral protein interaction with cytokine and cytokine receptor	0.186318	5.176547e-01	0	7	7	92
Valine, leucine and isoleucine biosynthesis	1	5.176547e-01	0.221	0.25	Metabolism	ko00290	Valine, leucine and isoleucine biosynthesis	0.188328	5.176547e-01	0	1	1	4
Renin secretion	6	5.176547e-01	1.325	0.079	Organismal Systems	ko04924	Renin secretion	0.188395	5.176547e-01	0	6	6	76
Gastric acid secretion	6	5.176547e-01	1.325	0.079	Organismal Systems	ko04971	Gastric acid secretion	0.188395	5.176547e-01	0	6	6	76
Dopaminergic synapse	12	5.176547e-01	2.649	0.068	Organismal Systems	ko04728	Dopaminergic synapse	0.189343	5.176547e-01	2	10	12	177
Thiamine metabolism	2	5.221660e-01	0.442	0.125	Metabolism	ko00730	Thiamine metabolism	0.193964	5.221660e-01	2	0	2	16
TNF signaling pathway	8	5.221660e-01	1.766	0.073	Environmental Information Processing	ko04668	TNF signaling pathway	0.19588	5.221660e-01	0	8	8	110
Adherens junction	6	5.221660e-01	1.325	0.078	Cellular Processes	ko04520	Adherens junction	0.19625	5.221660e-01	0	6	6	77
Insulin resistance	8	5.339466e-01	1.766	0.072	Human Diseases	ko04931	Insulin resistance	0.20247	5.339466e-01	2	6	8	111
Galactose metabolism	3	5.367379e-01	0.662	0.097	Metabolism	ko00052	Galactose metabolism	0.20713	5.367379e-01	0	3	3	31
Phototransduction - fly	3	5.367379e-01	0.662	0.097	Organismal Systems	ko04745	Phototransduction - fly	0.20713	5.367379e-01	0	3	3	31
Circadian entrainment	10	5.478106e-01	2.208	0.068	Organismal Systems	ko04713	Circadian entrainment	0.21408	5.478106e-01	1	9	10	147
Tryptophan metabolism	4	5.478106e-01	0.883	0.085	Metabolism	ko00380	Tryptophan metabolism	0.21508	5.478106e-01	2	2	4	47
Kaposi sarcoma-associated herpesvirus infection	13	5.617474e-01	2.87	0.065	Human Diseases	ko05167	Kaposi sarcoma-associated herpesvirus infection	0.222437	5.617474e-01	2	11	13	201
Ovarian steroidogenesis	4	5.659371e-01	0.883	0.083	Organismal Systems	ko04913	Ovarian steroidogenesis	0.225995	5.659371e-01	2	2	4	48
Chemokine signaling pathway	12	5.806596e-01	2.649	0.065	Organismal Systems	ko04062	Chemokine signaling pathway	0.236778	5.806596e-01	1	11	12	186
Cocaine addiction	4	5.806596e-01	0.883	0.082	Human Diseases	ko05030	Cocaine addiction	0.237048	5.806596e-01	1	3	4	49
Fc epsilon RI signaling pathway	7	5.806596e-01	1.545	0.071	Organismal Systems	ko04664	Fc epsilon RI signaling pathway	0.23772	5.806596e-01	4	3	7	99
Arginine and proline metabolism	4	6.009170e-01	0.883	0.08	Metabolism	ko00330	Arginine and proline metabolism	0.248226	6.009170e-01	3	1	4	50
Necroptosis	11	6.009170e-01	2.428	0.064	Cellular Processes	ko04217	Necroptosis	0.252455	6.009170e-01	6	5	11	171
Steroid hormone biosynthesis	5	6.009170e-01	1.104	0.075	Metabolism	ko00140	Steroid hormone biosynthesis	0.253288	6.009170e-01	4	1	5	67
Focal adhesion	13	6.009170e-01	2.87	0.063	Cellular Processes	ko04510	Focal adhesion	0.254079	6.009170e-01	0	13	13	207
MAPK signaling pathway	18	6.015031e-01	3.974	0.06	Environmental Information Processing	ko04010	MAPK signaling pathway	0.256345	6.015031e-01	0	18	18	298
Phospholipase D signaling pathway	12	6.035077e-01	2.649	0.063	Environmental Information Processing	ko04072	Phospholipase D signaling pathway	0.259225	6.035077e-01	4	8	12	190
Hippo signaling pathway	10	6.102875e-01	2.208	0.064	Environmental Information Processing	ko04390	Hippo signaling pathway	0.269695	6.102875e-01	0	10	10	156
Toxoplasmosis	10	6.102875e-01	2.208	0.064	Human Diseases	ko05145	Toxoplasmosis	0.269695	6.102875e-01	1	9	10	156
Phenylalanine metabolism	2	6.102875e-01	0.442	0.1	Metabolism	ko00360	Phenylalanine metabolism	0.270329	6.102875e-01	1	1	2	20
Glycosaminoglycan degradation	2	6.102875e-01	0.442	0.1	Metabolism	ko00531	Glycosaminoglycan degradation	0.270329	6.102875e-01	0	2	2	20
cAMP signaling pathway	14	6.106152e-01	3.091	0.061	Environmental Information Processing	ko04024	cAMP signaling pathway	0.275237	6.106152e-01	1	13	14	229
Wnt signaling pathway	10	6.106152e-01	2.208	0.064	Environmental Information Processing	ko04310	Wnt signaling pathway	0.276144	6.106152e-01	0	10	10	157
Proteoglycans in cancer	13	6.106152e-01	2.87	0.061	Human Diseases	ko05205	Proteoglycans in cancer	0.281628	6.106152e-01	0	13	13	212
Valine, leucine and isoleucine degradation	4	6.106152e-01	0.883	0.075	Metabolism	ko00280	Valine, leucine and isoleucine degradation	0.282373	6.106152e-01	0	4	4	53
Drug metabolism - other enzymes	5	6.106152e-01	1.104	0.071	Metabolism	ko00983	Drug metabolism - other enzymes	0.282768	6.106152e-01	2	3	5	70
Amphetamine addiction	5	6.106152e-01	1.104	0.071	Human Diseases	ko05031	Amphetamine addiction	0.282768	6.106152e-01	0	5	5	70
Relaxin signaling pathway	11	6.162738e-01	2.428	0.062	Organismal Systems	ko04926	Relaxin signaling pathway	0.288949	6.162738e-01	1	10	11	177
Ascorbate and aldarate metabolism	2	6.162738e-01	0.442	0.095	Metabolism	ko00053	Ascorbate and aldarate metabolism	0.289525	6.162738e-01	1	1	2	21
Inflammatory mediator regulation of TRP channels	7	6.194389e-01	1.545	0.066	Organismal Systems	ko04750	Inflammatory mediator regulation of TRP channels	0.29309	6.194389e-01	1	6	7	106
MAPK signaling pathway - fly	6	6.216663e-01	1.325	0.067	Environmental Information Processing	ko04013	MAPK signaling pathway - fly	0.298316	6.216663e-01	1	5	6	89
Salivary secretion	6	6.216663e-01	1.325	0.067	Organismal Systems	ko04970	Salivary secretion	0.298316	6.216663e-01	0	6	6	89
Aldosterone-regulated sodium reabsorption	3	6.292359e-01	0.662	0.079	Organismal Systems	ko04960	Aldosterone-regulated sodium reabsorption	0.30406	6.292359e-01	0	3	3	38
Adipocytokine signaling pathway	5	6.429856e-01	1.104	0.068	Organismal Systems	ko04920	Adipocytokine signaling pathway	0.312862	6.429856e-01	2	3	5	73
Alanine, aspartate and glutamate metabolism	3	6.494798e-01	0.662	0.077	Metabolism	ko00250	Alanine, aspartate and glutamate metabolism	0.318202	6.494798e-01	0	3	3	39
Estrogen signaling pathway	11	6.625685e-01	2.428	0.06	Organismal Systems	ko04915	Estrogen signaling pathway	0.326838	6.625685e-01	0	11	11	183
Gap junction	6	6.735309e-01	1.325	0.065	Cellular Processes	ko04540	Gap junction	0.334505	6.735309e-01	1	5	6	93
Pertussis	5	6.867056e-01	1.104	0.066	Human Diseases	ko05133	Pertussis	0.343353	6.867056e-01	0	5	5	76
Pathogenic Escherichia coli infection	14	6.977704e-01	3.091	0.058	Human Diseases	ko05130	Pathogenic Escherichia coli infection	0.352809	6.977704e-01	5	9	14	243
Fat digestion and absorption	5	6.977704e-01	1.104	0.065	Organismal Systems	ko04975	Fat digestion and absorption	0.353568	6.977704e-01	1	4	5	77
Biosynthesis of amino acids	5	7.114510e-01	1.104	0.064	Metabolism	ko01230	Biosynthesis of amino acids	0.363797	7.114510e-01	0	5	5	78
Pentose and glucuronate interconversions	2	7.114510e-01	0.442	0.08	Metabolism	ko00040	Pentose and glucuronate interconversions	0.365275	7.114510e-01	1	1	2	25
Human cytomegalovirus infection	16	7.186810e-01	3.532	0.056	Human Diseases	ko05163	Human cytomegalovirus infection	0.371399	7.186810e-01	2	14	16	284
Synthesis and degradation of ketone bodies	1	7.205040e-01	0.221	0.111	Metabolism	ko00072	Synthesis and degradation of ketone bodies	0.374759	7.205040e-01	0	1	1	9
IL-17 signaling pathway	6	7.238945e-01	1.325	0.061	Organismal Systems	ko04657	IL-17 signaling pathway	0.380371	7.238945e-01	0	6	6	98
Fatty acid elongation	2	7.238945e-01	0.442	0.077	Metabolism	ko00062	Fatty acid elongation	0.383771	7.238945e-01	1	1	2	26
PPAR signaling pathway	5	7.238945e-01	1.104	0.062	Organismal Systems	ko03320	PPAR signaling pathway	0.384267	7.238945e-01	3	2	5	80
Basal cell carcinoma	4	7.238945e-01	0.883	0.065	Human Diseases	ko05217	Basal cell carcinoma	0.387426	7.238945e-01	0	4	4	62
Toll and Imd signaling pathway	3	7.238945e-01	0.662	0.068	Organismal Systems	ko04624	Toll and Imd signaling pathway	0.388668	7.238945e-01	1	2	3	44
Viral carcinogenesis	12	7.495160e-01	2.649	0.056	Human Diseases	ko05203	Viral carcinogenesis	0.405156	7.495160e-01	6	6	12	214
Glutamatergic synapse	9	7.495160e-01	1.987	0.057	Organismal Systems	ko04724	Glutamatergic synapse	0.411601	7.495160e-01	2	7	9	158
Carbohydrate digestion and absorption	3	7.495160e-01	0.662	0.065	Organismal Systems	ko04973	Carbohydrate digestion and absorption	0.416426	7.495160e-01	0	3	3	46
Pathways in cancer	29	7.495160e-01	6.402	0.053	Human Diseases	ko05200	Pathways in cancer	0.417567	7.495160e-01	3	26	29	543
Growth hormone synthesis, secretion and action	7	7.495160e-01	1.545	0.058	Organismal Systems	ko04935	Growth hormone synthesis, secretion and action	0.418335	7.495160e-01	0	7	7	121
Renin-angiotensin system	2	7.495160e-01	0.442	0.071	Organismal Systems	ko04614	Renin-angiotensin system	0.420031	7.495160e-01	0	2	2	28
Vitamin digestion and absorption	2	7.495160e-01	0.442	0.071	Organismal Systems	ko04977	Vitamin digestion and absorption	0.420031	7.495160e-01	0	2	2	28
Fatty acid degradation	3	7.630123e-01	0.662	0.064	Metabolism	ko00071	Fatty acid degradation	0.430155	7.630123e-01	0	3	3	47
EGFR tyrosine kinase inhibitor resistance	5	7.633437e-01	1.104	0.059	Human Diseases	ko01521	EGFR tyrosine kinase inhibitor resistance	0.435193	7.633437e-01	0	5	5	85
AGE-RAGE signaling pathway in diabetic complications	6	7.633437e-01	1.325	0.058	Human Diseases	ko04933	AGE-RAGE signaling pathway in diabetic complications	0.435464	7.633437e-01	0	6	6	104
Salmonella infection	13	7.689733e-01	2.87	0.054	Human Diseases	ko05132	Salmonella infection	0.441256	7.689733e-01	2	11	13	239
GnRH secretion	4	7.715043e-01	0.883	0.06	Organismal Systems	ko04929	GnRH secretion	0.445298	7.715043e-01	0	4	4	67
Regulation of actin cytoskeleton	12	7.738674e-01	2.649	0.054	Cellular Processes	ko04810	Regulation of actin cytoskeleton	0.449259	7.738674e-01	0	12	12	221
Mucin type O-glycan biosynthesis	2	7.795444e-01	0.442	0.067	Metabolism	ko00512	Mucin type O-glycan biosynthesis	0.45517	7.795444e-01	0	2	2	30
Legionellosis	4	7.969155e-01	0.883	0.058	Human Diseases	ko05134	Legionellosis	0.468002	7.969155e-01	0	4	4	69
Antifolate resistance	2	7.969155e-01	0.442	0.065	Human Diseases	ko01523	Antifolate resistance	0.472276	7.969155e-01	0	2	2	31
Melanogenesis	8	7.969155e-01	1.766	0.054	Organismal Systems	ko04916	Melanogenesis	0.473336	7.969155e-01	0	8	8	147
Hepatitis B	9	7.992345e-01	1.987	0.054	Human Diseases	ko05161	Hepatitis B	0.477395	7.992345e-01	1	8	9	167
Long-term depression	6	8.003071e-01	1.325	0.055	Organismal Systems	ko04730	Long-term depression	0.480721	8.003071e-01	0	6	6	109
Vibrio cholerae infection	3	8.009258e-01	0.662	0.059	Human Diseases	ko05110	Vibrio cholerae infection	0.483781	8.009258e-01	0	3	3	51
Acute myeloid leukemia	4	8.073357e-01	0.883	0.056	Human Diseases	ko05221	Acute myeloid leukemia	0.490362	8.073357e-01	2	2	4	71
TGF-beta signaling pathway	5	8.401822e-01	1.104	0.054	Environmental Information Processing	ko04350	TGF-beta signaling pathway	0.514381	8.401822e-01	1	4	5	93
Starch and sucrose metabolism	2	8.401822e-01	0.442	0.059	Metabolism	ko00500	Starch and sucrose metabolism	0.52159	8.401822e-01	0	2	2	34
SNARE interactions in vesicular transport	2	8.401822e-01	0.442	0.059	Genetic Information Processing	ko04130	SNARE interactions in vesicular transport	0.52159	8.401822e-01	0	2	2	34
Prion disease	2	8.401822e-01	0.442	0.059	Human Diseases	ko05020	Prion disease	0.52159	8.401822e-01	0	2	2	34
Linoleic acid metabolism	2	8.576853e-01	0.442	0.057	Metabolism	ko00591	Linoleic acid metabolism	0.537329	8.576853e-01	2	0	2	35
Metabolic pathways	77	8.576853e-01	16.998	0.051	Metabolism	ko01100	Metabolic pathways	0.538212	8.576853e-01	22	55	77	1522
Influenza A	9	8.582584e-01	1.987	0.051	Human Diseases	ko05164	Influenza A	0.541452	8.582584e-01	1	8	9	176
Taste transduction	4	8.584152e-01	0.883	0.053	Organismal Systems	ko04742	Taste transduction	0.544431	8.584152e-01	0	4	4	76
Tight junction	9	8.670637e-01	1.987	0.051	Cellular Processes	ko04530	Tight junction	0.555302	8.670637e-01	1	8	9	178
Vascular smooth muscle contraction	7	8.670637e-01	1.545	0.051	Organismal Systems	ko04270	Vascular smooth muscle contraction	0.557315	8.670637e-01	1	6	7	138
GnRH signaling pathway	5	8.670637e-01	1.104	0.051	Organismal Systems	ko04912	GnRH signaling pathway	0.56148	8.670637e-01	0	5	5	98
Glycosaminoglycan biosynthesis - keratan sulfate	1	8.670637e-01	0.221	0.062	Metabolism	ko00533	Glycosaminoglycan biosynthesis - keratan sulfate	0.566218	8.670637e-01	1	0	1	16
Nitrogen metabolism	1	8.670637e-01	0.221	0.062	Metabolism	ko00910	Nitrogen metabolism	0.566218	8.670637e-01	0	1	1	16
AMPK signaling pathway	6	8.670637e-01	1.325	0.05	Environmental Information Processing	ko04152	AMPK signaling pathway	0.567374	8.670637e-01	2	4	6	119
Thyroid cancer	2	8.854409e-01	0.442	0.053	Human Diseases	ko05216	Thyroid cancer	0.582371	8.854409e-01	0	2	2	38
Pantothenate and CoA biosynthesis	1	8.899186e-01	0.221	0.059	Metabolism	ko00770	Pantothenate and CoA biosynthesis	0.588302	8.899186e-01	0	1	1	17
Glioma	4	8.934757e-01	0.883	0.049	Human Diseases	ko05214	Glioma	0.595397	8.934757e-01	1	3	4	81
Pyruvate metabolism	2	8.934757e-01	0.442	0.051	Metabolism	ko00620	Pyruvate metabolism	0.59665	8.934757e-01	1	1	2	39
Axon guidance	9	8.968349e-01	1.987	0.049	Organismal Systems	ko04360	Axon guidance	0.602361	8.968349e-01	0	9	9	185
Glycosphingolipid biosynthesis - globo and isoglobo series	1	8.968349e-01	0.221	0.056	Metabolism	ko00603	Glycosphingolipid biosynthesis - globo and isoglobo series	0.609264	8.968349e-01	0	1	1	18
2-Oxocarboxylic acid metabolism	1	8.968349e-01	0.221	0.056	Metabolism	ko01210	2-Oxocarboxylic acid metabolism	0.609264	8.968349e-01	0	1	1	18
ABC transporters	4	8.968349e-01	0.883	0.048	Environmental Information Processing	ko02010	ABC transporters	0.61481	8.968349e-01	0	4	4	83
Cholesterol metabolism	4	8.968349e-01	0.883	0.048	Organismal Systems	ko04979	Cholesterol metabolism	0.61481	8.968349e-01	1	3	4	83
Hippo signaling pathway - fly	3	8.968349e-01	0.662	0.048	Environmental Information Processing	ko04391	Hippo signaling pathway - fly	0.61695	8.968349e-01	0	3	3	62
ErbB signaling pathway	4	9.299104e-01	0.883	0.047	Environmental Information Processing	ko04012	ErbB signaling pathway	0.642824	9.299104e-01	0	4	4	86
Arginine biosynthesis	1	9.329369e-01	0.221	0.05	Metabolism	ko00220	Arginine biosynthesis	0.648047	9.329369e-01	0	1	1	20
Choline metabolism in cancer	5	9.495690e-01	1.104	0.045	Human Diseases	ko05231	Choline metabolism in cancer	0.664143	9.495690e-01	0	5	5	110
Proximal tubule bicarbonate reclamation	1	9.495690e-01	0.221	0.048	Organismal Systems	ko04964	Proximal tubule bicarbonate reclamation	0.665973	9.495690e-01	1	0	1	21
Porphyrin metabolism	2	9.500528e-01	0.442	0.044	Metabolism	ko00860	Porphyrin metabolism	0.674627	9.500528e-01	1	1	2	45
Bladder cancer	2	9.500528e-01	0.442	0.044	Human Diseases	ko05219	Bladder cancer	0.674627	9.500528e-01	1	1	2	45
Other types of O-glycan biosynthesis	2	9.500528e-01	0.442	0.043	Metabolism	ko00514	Other types of O-glycan biosynthesis	0.686363	9.500528e-01	0	2	2	46
Vasopressin-regulated water reabsorption	2	9.500528e-01	0.442	0.043	Organismal Systems	ko04962	Vasopressin-regulated water reabsorption	0.686363	9.500528e-01	0	2	2	46
Longevity regulating pathway	4	9.500528e-01	0.883	0.044	Organismal Systems	ko04211	Longevity regulating pathway	0.686461	9.500528e-01	1	3	4	91
Non-small cell lung cancer	3	9.500528e-01	0.662	0.043	Human Diseases	ko05223	Non-small cell lung cancer	0.688661	9.500528e-01	1	2	3	69
Axon regeneration	6	9.500528e-01	1.325	0.044	Organismal Systems	ko04361	Axon regeneration	0.696277	9.500528e-01	0	6	6	136
Steroid biosynthesis	1	9.500528e-01	0.221	0.043	Metabolism	ko00100	Steroid biosynthesis	0.699138	9.500528e-01	1	0	1	23
Glycosaminoglycan biosynthesis - chondroitin sulfate / dermatan sulfate	1	9.500528e-01	0.221	0.043	Metabolism	ko00532	Glycosaminoglycan biosynthesis - chondroitin sulfate / dermatan sulfate	0.699138	9.500528e-01	0	1	1	23
Small cell lung cancer	4	9.500528e-01	0.883	0.043	Human Diseases	ko05222	Small cell lung cancer	0.702827	9.500528e-01	1	3	4	93
Epithelial cell signaling in Helicobacter pylori infection	3	9.500528e-01	0.662	0.042	Human Diseases	ko05120	Epithelial cell signaling in Helicobacter pylori infection	0.707201	9.500528e-01	0	3	3	71
Ether lipid metabolism	2	9.500528e-01	0.442	0.042	Metabolism	ko00565	Ether lipid metabolism	0.708793	9.500528e-01	1	1	2	48
mTOR signaling pathway	7	9.500528e-01	1.545	0.044	Environmental Information Processing	ko04150	mTOR signaling pathway	0.711207	9.500528e-01	0	7	7	160
Prolactin signaling pathway	3	9.500528e-01	0.662	0.042	Organismal Systems	ko04917	Prolactin signaling pathway	0.716148	9.500528e-01	0	3	3	72
Leukocyte transendothelial migration	5	9.500528e-01	1.104	0.042	Organismal Systems	ko04670	Leukocyte transendothelial migration	0.723237	9.500528e-01	1	4	5	118
p53 signaling pathway	3	9.500528e-01	0.662	0.041	Cellular Processes	ko04115	p53 signaling pathway	0.724884	9.500528e-01	0	3	3	73
Collecting duct acid secretion	1	9.500528e-01	0.221	0.04	Organismal Systems	ko04966	Collecting duct acid secretion	0.729017	9.500528e-01	0	1	1	25
Apoptosis - fly	2	9.500528e-01	0.442	0.04	Cellular Processes	ko04214	Apoptosis - fly	0.729868	9.500528e-01	0	2	2	50
Longevity regulating pathway - worm	4	9.500528e-01	0.883	0.041	Organismal Systems	ko04212	Longevity regulating pathway - worm	0.741018	9.500528e-01	1	3	4	98
Spinocerebellar ataxia	4	9.500528e-01	0.883	0.041	Human Diseases	ko05017	Spinocerebellar ataxia	0.741018	9.500528e-01	1	3	4	98
Fluid shear stress and atherosclerosis	6	9.500528e-01	1.325	0.042	Human Diseases	ko05418	Fluid shear stress and atherosclerosis	0.741214	9.500528e-01	1	5	6	143
RIG-I-like receptor signaling pathway	3	9.500528e-01	0.662	0.04	Organismal Systems	ko04622	RIG-I-like receptor signaling pathway	0.741723	9.500528e-01	0	3	3	75
Renal cell carcinoma	3	9.500528e-01	0.662	0.04	Human Diseases	ko05211	Renal cell carcinoma	0.741723	9.500528e-01	0	3	3	75
alpha-Linolenic acid metabolism	1	9.500528e-01	0.221	0.038	Metabolism	ko00592	alpha-Linolenic acid metabolism	0.742826	9.500528e-01	1	0	1	26
Thyroid hormone signaling pathway	5	9.545984e-01	1.104	0.041	Organismal Systems	ko04919	Thyroid hormone signaling pathway	0.749847	9.545984e-01	0	5	5	122
Biosynthesis of unsaturated fatty acids	1	9.545984e-01	0.221	0.037	Metabolism	ko01040	Biosynthesis of unsaturated fatty acids	0.755934	9.545984e-01	0	1	1	27
Insulin signaling pathway	6	9.545984e-01	1.325	0.041	Organismal Systems	ko04910	Insulin signaling pathway	0.758952	9.545984e-01	1	5	6	146
Sphingolipid signaling pathway	5	9.545984e-01	1.104	0.04	Environmental Information Processing	ko04071	Sphingolipid signaling pathway	0.762422	9.545984e-01	1	4	5	124
Notch signaling pathway	2	9.545984e-01	0.442	0.037	Environmental Information Processing	ko04330	Notch signaling pathway	0.768149	9.545984e-01	0	2	2	54
Hippo signaling pathway - multiple species	1	9.545984e-01	0.221	0.036	Environmental Information Processing	ko04392	Hippo signaling pathway - multiple species	0.768375	9.545984e-01	0	1	1	28
Prostate cancer	4	9.545984e-01	0.883	0.039	Human Diseases	ko05215	Prostate cancer	0.768804	9.545984e-01	1	3	4	102
Base excision repair	2	9.607122e-01	0.442	0.036	Genetic Information Processing	ko03410	Base excision repair	0.776952	9.607122e-01	0	2	2	55
Citrate cycle (TCA cycle)	1	9.705114e-01	0.221	0.033	Metabolism	ko00020	Citrate cycle (TCA cycle)	0.79139	9.705114e-01	1	0	1	30
Circadian rhythm	1	9.705114e-01	0.221	0.033	Organismal Systems	ko04710	Circadian rhythm	0.79139	9.705114e-01	0	1	1	30
Fatty acid metabolism	2	9.871825e-01	0.442	0.034	Metabolism	ko01212	Fatty acid metabolism	0.809298	9.871825e-01	0	2	2	59
Non-alcoholic fatty liver disease	6	9.871825e-01	1.325	0.038	Human Diseases	ko04932	Non-alcoholic fatty liver disease	0.81161	9.871825e-01	2	4	6	156
VEGF signaling pathway	2	9.966641e-01	0.442	0.033	Environmental Information Processing	ko04370	VEGF signaling pathway	0.823852	9.966641e-01	0	2	2	61
Peroxisome	3	9.966641e-01	0.662	0.034	Cellular Processes	ko04146	Peroxisome	0.826094	9.966641e-01	1	2	3	87
Alzheimer disease	14	9.971908e-01	3.091	0.041	Human Diseases	ko05010	Alzheimer disease	0.831887	9.971908e-01	2	12	14	341
C-type lectin receptor signaling pathway	4	9.971908e-01	0.883	0.035	Organismal Systems	ko04625	C-type lectin receptor signaling pathway	0.833223	9.971908e-01	0	4	4	113
Glycerolipid metabolism	2	9.999200e-01	0.442	0.031	Metabolism	ko00561	Glycerolipid metabolism	0.843816	9.999200e-01	0	2	2	64
Cytosolic DNA-sensing pathway	2	9.999200e-01	0.442	0.031	Organismal Systems	ko04623	Cytosolic DNA-sensing pathway	0.843816	9.999200e-01	0	2	2	64
Longevity regulating pathway - multiple species	2	9.999200e-01	0.442	0.03	Organismal Systems	ko04213	Longevity regulating pathway - multiple species	0.855963	9.999200e-01	0	2	2	66
Apoptosis	6	9.999200e-01	1.325	0.036	Cellular Processes	ko04210	Apoptosis	0.866092	9.999200e-01	0	6	6	169
Ferroptosis	2	9.999200e-01	0.442	0.029	Cellular Processes	ko04216	Ferroptosis	0.872574	9.999200e-01	2	0	2	69
Parkinson disease	5	9.999200e-01	1.104	0.034	Human Diseases	ko05012	Parkinson disease	0.874462	9.999200e-01	3	2	5	147
Mitophagy - animal	2	9.999200e-01	0.442	0.029	Cellular Processes	ko04137	Mitophagy - animal	0.877707	9.999200e-01	1	1	2	70
Long-term potentiation	2	9.999200e-01	0.442	0.029	Organismal Systems	ko04720	Long-term potentiation	0.877707	9.999200e-01	0	2	2	70
Glycerophospholipid metabolism	3	9.999200e-01	0.662	0.03	Metabolism	ko00564	Glycerophospholipid metabolism	0.885742	9.999200e-01	1	2	3	99
Endocrine resistance	3	9.999200e-01	0.662	0.03	Human Diseases	ko01522	Endocrine resistance	0.889779	9.999200e-01	1	2	3	100
Platinum drug resistance	2	9.999200e-01	0.442	0.027	Human Diseases	ko01524	Platinum drug resistance	0.891984	9.999200e-01	1	1	2	73
Bile secretion	2	9.999200e-01	0.442	0.027	Organismal Systems	ko04976	Bile secretion	0.891984	9.999200e-01	0	2	2	73
Colorectal cancer	3	9.999200e-01	0.662	0.03	Human Diseases	ko05210	Colorectal cancer	0.893688	9.999200e-01	0	3	3	101
Hepatitis C	5	9.999200e-01	1.104	0.032	Human Diseases	ko05160	Hepatitis C	0.904134	9.999200e-01	2	3	5	156
Lysosome	4	9.999200e-01	0.883	0.031	Cellular Processes	ko04142	Lysosome	0.906106	9.999200e-01	0	4	4	131
Phosphatidylinositol signaling system	3	9.999200e-01	0.662	0.029	Environmental Information Processing	ko04070	Phosphatidylinositol signaling system	0.90811	9.999200e-01	1	2	3	105
Glucagon signaling pathway	3	9.999200e-01	0.662	0.029	Organismal Systems	ko04922	Glucagon signaling pathway	0.90811	9.999200e-01	1	2	3	105
Bacterial invasion of epithelial cells	2	9.999200e-01	0.442	0.026	Human Diseases	ko05100	Bacterial invasion of epithelial cells	0.908621	9.999200e-01	0	2	2	77
Amino sugar and nucleotide sugar metabolism	1	9.999200e-01	0.221	0.022	Metabolism	ko00520	Amino sugar and nucleotide sugar metabolism	0.909771	9.999200e-01	0	1	1	46
Inositol phosphate metabolism	2	9.999200e-01	0.442	0.025	Metabolism	ko00562	Inositol phosphate metabolism	0.916012	9.999200e-01	1	1	2	79
Endocytosis	9	9.999200e-01	1.987	0.034	Cellular Processes	ko04144	Endocytosis	0.926218	9.999200e-01	1	8	9	264
Sphingolipid metabolism	1	9.999200e-01	0.221	0.02	Metabolism	ko00600	Sphingolipid metabolism	0.926845	9.999200e-01	0	1	1	50
Cellular senescence	5	9.999200e-01	1.104	0.03	Cellular Processes	ko04218	Cellular senescence	0.936171	9.999200e-01	1	4	5	169
Purine metabolism	4	9.999200e-01	0.883	0.028	Metabolism	ko00230	Purine metabolism	0.941659	9.999200e-01	0	4	4	145
Ubiquitin mediated proteolysis	4	9.999200e-01	0.883	0.028	Genetic Information Processing	ko04120	Ubiquitin mediated proteolysis	0.941659	9.999200e-01	1	3	4	145
Huntington disease	9	9.999200e-01	1.987	0.032	Human Diseases	ko05016	Huntington disease	0.950212	9.999200e-01	4	5	9	279
Platelet activation	3	9.999200e-01	0.662	0.024	Organismal Systems	ko04611	Platelet activation	0.956925	9.999200e-01	0	3	3	125
Lysine degradation	1	9.999200e-01	0.221	0.016	Metabolism	ko00310	Lysine degradation	0.958933	9.999200e-01	1	0	1	61
Endometrial cancer	1	9.999200e-01	0.221	0.016	Human Diseases	ko05213	Endometrial cancer	0.958933	9.999200e-01	0	1	1	61
Herpes simplex virus 1 infection	17	9.999200e-01	3.753	0.034	Human Diseases	ko05168	Herpes simplex virus 1 infection	0.97208	9.999200e-01	1	16	17	496
Central carbon metabolism in cancer	1	9.999200e-01	0.221	0.014	Human Diseases	ko05230	Central carbon metabolism in cancer	0.974408	9.999200e-01	0	1	1	70
FoxO signaling pathway	3	9.999200e-01	0.662	0.022	Environmental Information Processing	ko04068	FoxO signaling pathway	0.97526	9.999200e-01	1	2	3	139
Shigellosis	7	9.999200e-01	1.545	0.028	Human Diseases	ko05131	Shigellosis	0.976162	9.999200e-01	1	6	7	253
JAK-STAT signaling pathway	4	9.999200e-01	0.883	0.023	Environmental Information Processing	ko04630	JAK-STAT signaling pathway	0.980353	9.999200e-01	0	4	4	175
RNA degradation	1	9.999200e-01	0.221	0.013	Genetic Information Processing	ko03018	RNA degradation	0.983198	9.999200e-01	0	1	1	78
HIF-1 signaling pathway	2	9.999200e-01	0.442	0.017	Environmental Information Processing	ko04066	HIF-1 signaling pathway	0.983479	9.999200e-01	0	2	2	116
Chronic myeloid leukemia	1	9.999200e-01	0.221	0.012	Human Diseases	ko05220	Chronic myeloid leukemia	0.986389	9.999200e-01	1	0	1	82
Pancreatic cancer	1	9.999200e-01	0.221	0.011	Human Diseases	ko05212	Pancreatic cancer	0.991069	9.999200e-01	1	0	1	90
Oxidative phosphorylation	2	9.999200e-01	0.442	0.015	Metabolism	ko00190	Oxidative phosphorylation	0.992759	9.999200e-01	1	1	2	134
Thermogenesis	5	9.999200e-01	1.104	0.021	Organismal Systems	ko04714	Thermogenesis	0.993677	9.999200e-01	1	4	5	235
Protein processing in endoplasmic reticulum	3	9.999200e-01	0.662	0.017	Genetic Information Processing	ko04141	Protein processing in endoplasmic reticulum	0.995126	9.999200e-01	1	2	3	178
Autophagy - animal	2	9.999200e-01	0.442	0.014	Cellular Processes	ko04140	Autophagy - animal	0.99605	9.999200e-01	0	2	2	147
Carbon metabolism	1	9.999200e-01	0.221	0.009	Metabolism	ko01200	Carbon metabolism	0.997736	9.999200e-01	0	1	1	116
Cell cycle	1	9.999200e-01	0.221	0.008	Cellular Processes	ko04110	Cell cycle	0.998734	9.999200e-01	1	0	1	127
Neurotrophin signaling pathway	1	9.999200e-01	0.221	0.008	Organismal Systems	ko04722	Neurotrophin signaling pathway	0.998734	9.999200e-01	0	1	1	127
Spliceosome	1	9.999200e-01	0.221	0.007	Genetic Information Processing	ko03040	Spliceosome	0.999364	9.999200e-01	0	1	1	140
Olfactory transduction	32	9.999200e-01	7.064	0.031	Organismal Systems	ko04740	Olfactory transduction	0.999393	9.999200e-01	6	26	32	1016
Ribosome	2	9.999200e-01	0.442	0.01	Genetic Information Processing	ko03010	Ribosome	0.999716	9.999200e-01	1	1	2	202
Nucleocytoplasmic transport	1	9.999200e-01	0.221	0.006	Genetic Information Processing	ko03013	Nucleocytoplasmic transport	0.99992	9.999200e-01	0	1	1	179
